# Supplementary material for: Selection of Immunobiotic Ligilactobacillus salivarius Strains from the Intestinal Tract of Wakame-Fed Pigs: Functional and Genomic Studies
Source: Microorganisms. 2020 Oct 26;8(11):1659. doi: 10.3390/microorganisms8111659 (PMC7716343; doi:10.3390/microorganisms8111659)
Supplement: Supplementary file 1 [file microorganisms-08-01659-s001.zip]

Archive with 12 entries (11 files):
- Trab ZHOU FINAL/
- Trab ZHOU FINAL/Supplementary Table 3.docx
- Trab ZHOU FINAL/Supplementary Table 4.xlsx
- Trab ZHOU FINAL/Supplementary Table 5.xlsx
- Trab ZHOU FINAL/Supplementary Table 6.xlsx
- Trab ZHOU FINAL/Supplementary Table 7.xlsx
- Trab ZHOU FINAL/Supplementary Table 8.xlsx
- Trab ZHOU FINAL/Supplementary Table 9.xlsx
- Trab ZHOU FINAL/Table 1.docx
- Trab ZHOU FINAL/Supplementary figures.docx
- Trab ZHOU FINAL/Supplementary Table 1.docx
- Trab ZHOU FINAL/Supplementary Table 2.docx
