# Supplementary material for: Selection of Immunobiotic Ligilactobacillus salivarius Strains from the Intestinal Tract of Wakame-Fed Pigs: Functional and Genomic Studies
Source: Microorganisms. 2020 Oct 26;8(11):1659. doi: 10.3390/microorganisms8111659 (PMC7716343; doi:10.3390/microorganisms8111659)
Supplement: Supplementary file 1 [file microorganisms-08-01659-s001.zip › Trab ZHOU FINAL/Supplementary Table 5.xlsx]

## Sheet: Unique-Genes
Gene	Annotation	FFIG124	FFIG23	FFIG58
ezrA_2	Septation ring formation regulator EzrA			FFIG58_00017
fadR	Fatty acid metabolism regulator protein			FFIG58_00236
group_775	hypothetical protein			FFIG58_00237
group_776	hypothetical protein			FFIG58_00304
xylB_1	Aryl-alcohol dehydrogenase			FFIG58_00305
rhaS	HTH-type transcriptional activator RhaS			FFIG58_00307
group_30	hypothetical protein			FFIG58_00416
yvdD	LOG family protein YvdD			FFIG58_00417
smc_3	Chromosome partition protein Smc			FFIG58_00801
group_2083	hypothetical protein			FFIG58_01001
group_780	hypothetical protein			FFIG58_01019
fap1	Fap1 adhesin			FFIG58_01154
maa_3	Maltose O-acetyltransferase			FFIG58_01374
group_783	hypothetical protein			FFIG58_01375
group_784	hypothetical protein			FFIG58_01376
group_785	hypothetical protein			FFIG58_01409
group_786	hypothetical protein			FFIG58_01436
group_787	hypothetical protein			FFIG58_01437
group_788	hypothetical protein			FFIG58_01438
group_789	hypothetical protein			FFIG58_01439
mvaS	Hydroxymethylglutaryl-CoA synthase			FFIG58_01450
pstB3	Phosphate import ATP-binding protein PstB 3			FFIG58_01473
group_792	hypothetical protein			FFIG58_01485
clpE	ATP-dependent Clp protease ATP-binding subunit ClpE			FFIG58_01488
group_2081	hypothetical protein			FFIG58_01489
dinG_1	putative ATP-dependent helicase DinG			FFIG58_01490
fni	Isopentenyl-diphosphate delta-isomerase			FFIG58_01494
group_31	hypothetical protein			FFIG58_01533
ycaM_2	Inner membrane transporter YcaM			FFIG58_01534
hsdS	Type-1 restriction enzyme EcoKI specificity protein			FFIG58_01562
group_796	hypothetical protein			FFIG58_01592
group_798	hypothetical protein			FFIG58_01662
group_799	hypothetical protein			FFIG58_01678
group_800	hypothetical protein			FFIG58_01695
group_287	hypothetical protein			FFIG58_01859
group_2084	hypothetical protein			FFIG58_01860
group_801	hypothetical protein			FFIG58_01863
group_802	hypothetical protein			FFIG58_01926
group_803	hypothetical protein			FFIG58_01927
engB	putative GTP-binding protein EngB		FFIG23_00133
group_413	hypothetical protein		FFIG23_00145
adhR_2	HTH-type transcriptional regulator AdhR		FFIG23_00201
group_426	hypothetical protein		FFIG23_00251
rsgA	Small ribosomal subunit biogenesis GTPase RsgA		FFIG23_00306
group_440	hypothetical protein		FFIG23_00315
group_463	hypothetical protein		FFIG23_00392
group_13	hypothetical protein		FFIG23_00405
recF_1	DNA replication and repair protein RecF		FFIG23_00412
group_474	hypothetical protein		FFIG23_00465
group_490	hypothetical protein		FFIG23_00595
group_266	5S ribosomal RNA		FFIG23_00706
group_504	hypothetical protein		FFIG23_00717
group_505	hypothetical protein		FFIG23_00718
glcR_1	HTH-type transcriptional repressor GlcR		FFIG23_00864
ytlR_1	Putative lipid kinase YtlR		FFIG23_00894
toxB	Toxin B		FFIG23_01095
group_574	hypothetical protein		FFIG23_01107
immR_3	HTH-type transcriptional regulator ImmR		FFIG23_01108
group_576	hypothetical protein		FFIG23_01114
group_577	hypothetical protein		FFIG23_01115
hup_2	DNA-binding protein HU		FFIG23_01184
yjaB	putative N-acetyltransferase YjaB		FFIG23_01186
group_594	hypothetical protein		FFIG23_01194
group_2078	hypothetical protein		FFIG23_01339
group_2092	hypothetical protein		FFIG23_01349
leuS	Leucine--tRNA ligase		FFIG23_01364
group_2071	tRNA-Glu(ttc)		FFIG23_01368
group_624	tRNA-Pro(tgg)		FFIG23_01378
group_2108	tRNA-Val(tac)		FFIG23_01384
group_267	5S ribosomal RNA		FFIG23_01385
ytlR_2	Putative lipid kinase YtlR		FFIG23_01482
group_631	hypothetical protein		FFIG23_01483
ytpP	Thioredoxin-like protein YtpP		FFIG23_01507
group_2079	hypothetical protein		FFIG23_01522
gspA_2	General stress protein A		FFIG23_01526
group_643	hypothetical protein		FFIG23_01531
pstB3	Phosphate import ATP-binding protein PstB 3		FFIG23_01591
group_671	hypothetical protein		FFIG23_01696
group_672	hypothetical protein		FFIG23_01699
group_673	putative membrane protein		FFIG23_01700
yugI_2	General stress protein 13		FFIG23_01702
clpC_2	putative ATP-dependent Clp protease ATP-binding subunit		FFIG23_01762
group_686	Putative universal stress protein		FFIG23_01763
group_696	hypothetical protein		FFIG23_01782
group_697	hypothetical protein		FFIG23_01786
group_698	hypothetical protein		FFIG23_01787
group_718	hypothetical protein		FFIG23_01854
rnhB	Ribonuclease HII		FFIG23_01864
group_27	hypothetical protein		FFIG23_01878
group_735	putative type I restriction enzymeP M protein		FFIG23_01931
group_736	hypothetical protein		FFIG23_01932
group_2080	hypothetical protein		FFIG23_01939
cpoA	Alpha-galactosylglucosyldiacylglycerol synthase		FFIG23_01972
group_753	hypothetical protein		FFIG23_01973
ltaS1_2	Lipoteichoic acid synthase 1		FFIG23_01975
srkA	Stress response kinase A		FFIG23_01976
group_769	hypothetical protein		FFIG23_02029
group_277	hypothetical protein		FFIG23_02040
group_16	hypothetical protein	FFIG124_00215
group_310	hypothetical protein	FFIG124_00315
group_313	N-acetylmuramoyl-L-alanine amidase domain-containing protein	FFIG124_00383
mnaA	UDP-N-acetylglucosamine 2-epimerase	FFIG124_00396
group_317	hypothetical protein	FFIG124_00482
smc_3	Chromosome partition protein Smc	FFIG124_00483
bcgIA	Restriction enzyme BgcI subunit alpha	FFIG124_00484
group_22	hypothetical protein	FFIG124_00554
group_320	hypothetical protein	FFIG124_00613
ssp5	Agglutinin receptor	FFIG124_00654
group_329	hypothetical protein	FFIG124_00696
group_332	hypothetical protein	FFIG124_00825
group_333	hypothetical protein	FFIG124_00850
group_334	hypothetical protein	FFIG124_00851
group_336	hypothetical protein	FFIG124_00895
group_337	hypothetical protein	FFIG124_00896
group_338	hypothetical protein	FFIG124_00897
group_339	hypothetical protein	FFIG124_00898
group_340	hypothetical protein	FFIG124_00899
group_341	hypothetical protein	FFIG124_00900
ligA_1	DNA ligase	FFIG124_00901
group_343	hypothetical protein	FFIG124_00902
group_344	hypothetical protein	FFIG124_00903
group_345	hypothetical protein	FFIG124_00904
group_348	hypothetical protein	FFIG124_00926
group_349	hypothetical protein	FFIG124_00927
group_351	tRNA-Gln(ttg)	FFIG124_01070
group_353	hypothetical protein	FFIG124_01118
group_356	hypothetical protein	FFIG124_01150
group_360	hypothetical protein	FFIG124_01188
group_361	hypothetical protein	FFIG124_01189
group_363	hypothetical protein	FFIG124_01213
group_364	hypothetical protein	FFIG124_01214
group_365	hypothetical protein	FFIG124_01215
group_366	hypothetical protein	FFIG124_01216
group_367	hypothetical protein	FFIG124_01217
group_368	hypothetical protein	FFIG124_01223
group_369	hypothetical protein	FFIG124_01247
group_371	hypothetical protein	FFIG124_01264
group_372	hypothetical protein	FFIG124_01288
gspA_2	General stress protein A	FFIG124_01320
group_378	hypothetical protein	FFIG124_01333
group_379	hypothetical protein	FFIG124_01342
group_380	hypothetical protein	FFIG124_01343
cas3_1	CRISPR-associated nuclease/helicase Cas3	FFIG124_01363
cas3_2	CRISPR-associated nuclease/helicase Cas3	FFIG124_01364
group_381	hypothetical protein	FFIG124_01367
ydbP	Thioredoxin-like protein YdbP	FFIG124_01394
group_383	hypothetical protein	FFIG124_01437
rsmF	Ribosomal RNA small subunit methyltransferase F	FFIG124_01470
group_390	hypothetical protein	FFIG124_01542
group_393	hypothetical protein	FFIG124_01555
group_394	hypothetical protein	FFIG124_01596
group_395	hypothetical protein	FFIG124_01603
group_396	hypothetical protein	FFIG124_01604
group_401	hypothetical protein	FFIG124_01643
group_402	hypothetical protein	FFIG124_01657
group_404	hypothetical protein	FFIG124_01680

## Sheet: 2-Genes
Gene	Annotation	FFIG124	FFIG23	FFIG58
yhdG_1	putative amino acid permease YhdG	FFIG124_01485		FFIG58_00178
lepA	Elongation factor 4	FFIG124_00042		FFIG58_00203
group_311	hypothetical protein	FFIG124_00322		FFIG58_00379
bbmA	Intracellular maltogenic amylase	FFIG124_01492		FFIG58_00452
group_299	hypothetical protein	FFIG124_00187		FFIG58_00454
serC	Phosphoserine aminotransferase	FFIG124_01659		FFIG58_00511
group_327	hypothetical protein	FFIG124_00655		FFIG58_00715
group_328	Deoxyguanosine kinase	FFIG124_00656		FFIG58_00716
oppD	Oligopeptide transport ATP-binding protein OppD	FFIG124_00417		FFIG58_00762
oppF	Oligopeptide transport ATP-binding protein OppF	FFIG124_00418		FFIG58_00763
group_308	hypothetical protein	FFIG124_00293		FFIG58_00798
glnP_3	Glutamine transport system permease protein GlnP	FFIG124_01536		FFIG58_00813
prmC	Release factor glutamine methyltransferase	FFIG124_01209		FFIG58_00821
group_167	hypothetical protein	FFIG124_01122		FFIG58_01361
coaBC	Coenzyme A biosynthesis bifunctional protein CoaBC	FFIG124_01488		FFIG58_01392
fusA	Tetracycline resistance protein TetM from transposon Tn916	FFIG124_00624		FFIG58_01441
acpP_1	Acyl carrier protein	FFIG124_00862		FFIG58_01619
group_354	hypothetical protein	FFIG124_01119		FFIG58_01751
pepF1_2	Oligoendopeptidase F, plasmid	FFIG124_01162		FFIG58_01831
group_352	hypothetical protein	FFIG124_01087		FFIG58_01850
group_61	hypothetical protein	FFIG124_00091		FFIG58_01945
epsH_1	Putative glycosyltransferase EpsH	FFIG124_00023	FFIG23_00433
group_290	hypothetical protein	FFIG124_00048	FFIG23_00250
group_291	hypothetical protein	FFIG124_00051	FFIG23_01192
group_292	hypothetical protein	FFIG124_00052	FFIG23_01193
pfkA	ATP-dependent 6-phosphofructokinase	FFIG124_00127	FFIG23_00601
pyk	Pyruvate kinase	FFIG124_00128	FFIG23_00600
comC	Type 4 prepilin-like proteins leader peptide-processing enzyme	FFIG124_00172	FFIG23_00686
ptsH	Phosphocarrier protein HPr	FFIG124_00177	FFIG23_01995
group_297	hypothetical protein	FFIG124_00178	FFIG23_01996
group_298	hypothetical protein	FFIG124_00179	FFIG23_01997
group_300	hypothetical protein	FFIG124_00188	FFIG23_00463
mntH	Divalent metal cation transporter MntH	FFIG124_00193	FFIG23_00997
recQ	ATP-dependent DNA helicase RecQ	FFIG124_00195	FFIG23_00999
group_15	hypothetical protein	FFIG124_00214	FFIG23_01826
group_75	hypothetical protein	FFIG124_00216	FFIG23_01827
pinR_1	Serine recombinase PinR	FFIG124_00266	FFIG23_00540
group_304	hypothetical protein	FFIG124_00267	FFIG23_00539
xre	HTH-type transcriptional regulator Xre	FFIG124_00268	FFIG23_00538
group_306	hypothetical protein	FFIG124_00276	FFIG23_00530
group_307	hypothetical protein	FFIG124_00283	FFIG23_00523
lutC	Lactate utilization protein C	FFIG124_00306	FFIG23_00677
group_312	hypothetical protein	FFIG124_00373	FFIG23_01761
dinG_1	putative ATP-dependent helicase DinG	FFIG124_00395	FFIG23_01837
gltC	HTH-type transcriptional regulator GltC	FFIG124_00411	FFIG23_00281
group_108	hypothetical protein	FFIG124_00619	FFIG23_00435
group_321	hypothetical protein	FFIG124_00620	FFIG23_00436
group_322	hypothetical protein	FFIG124_00621	FFIG23_00437
group_323	hypothetical protein	FFIG124_00622	FFIG23_00438
group_324	hypothetical protein	FFIG124_00623	FFIG23_00439
group_325	hypothetical protein	FFIG124_00632	FFIG23_00134
coiA	Competence protein CoiA	FFIG124_00749	FFIG23_02030
mecA	Adapter protein MecA	FFIG124_00750	FFIG23_01964
typA	GTP-binding protein TypA/BipA	FFIG124_00761	FFIG23_00158
xylB	Aryl-alcohol dehydrogenase	FFIG124_00806	FFIG23_01876
galT	Galactose-1-phosphate uridylyltransferase	FFIG124_00875	FFIG23_00297
yicL_2	putative inner membrane transporter YicL	FFIG124_00906	FFIG23_01853
aspS	Aspartate--tRNA ligase	FFIG124_00909	FFIG23_01850
pheT_2	Phenylalanine--tRNA ligase beta subunit	FFIG124_00922	FFIG23_01506
group_350	hypothetical protein	FFIG124_00974	FFIG23_01525
group_32	hypothetical protein	FFIG124_00976	FFIG23_01523
selB	Selenocysteine-specific elongation factor	FFIG124_01063	FFIG23_00104
group_355	hypothetical protein	FFIG124_01148	FFIG23_00728
group_173	Maltose epimerase	FFIG124_01154	FFIG23_00921
yvdM	Beta-phosphoglucomutase	FFIG124_01156	FFIG23_00923
glnP_1	Glutamine transport system permease protein GlnP	FFIG124_01176	FFIG23_00815
group_359	hypothetical protein	FFIG124_01177	FFIG23_00816
group_362	hypothetical protein	FFIG124_01194	FFIG23_01353
group_370	hypothetical protein	FFIG124_01248	FFIG23_01142
group_373	hypothetical protein	FFIG124_01313	FFIG23_01785
group_374	hypothetical protein	FFIG124_01314	FFIG23_01784
group_375	hypothetical protein	FFIG124_01315	FFIG23_01783
epsJ_3	putative glycosyltransferase EpsJ	FFIG124_01319	FFIG23_01326
group_203	hypothetical protein	FFIG124_01389	FFIG23_01674
pepN	Aminopeptidase N	FFIG124_01460	FFIG23_01583
psiE	Protein PsiE	FFIG124_01464	FFIG23_01747
group_386	putative HTH-type transcriptional regulator	FFIG124_01467	FFIG23_01750
mleS	hypothetical protein	FFIG124_01493	FFIG23_00745
group_391	hypothetical protein	FFIG124_01547	FFIG23_00596
group_392	hypothetical protein	FFIG124_01548	FFIG23_00597
group_397	hypothetical protein	FFIG124_01626	FFIG23_00132
group_398	hypothetical protein	FFIG124_01632	FFIG23_01697
yutF	Acid sugar phosphatase	FFIG124_01633	FFIG23_01698
group_400	hypothetical protein	FFIG124_01639	FFIG23_00719
slyA	Transcriptional regulator SlyA	FFIG124_01677	FFIG23_01801
group_406	hypothetical protein		FFIG23_00092	FFIG58_00020
group_407	hypothetical protein		FFIG23_00094	FFIG58_00022
group_431	hypothetical protein		FFIG23_00286	FFIG58_00033
xre_1	HTH-type transcriptional regulator Xre		FFIG23_00287	FFIG58_00034
group_433	hypothetical protein		FFIG23_00288	FFIG58_00035
group_434	hypothetical protein		FFIG23_00292	FFIG58_00039
group_569	hypothetical protein		FFIG23_01084	FFIG58_00050
group_568	hypothetical protein		FFIG23_01083	FFIG58_00051
lytR_3	Transcriptional regulator LytR		FFIG23_01426	FFIG58_00055
group_649	hypothetical protein		FFIG23_01555	FFIG58_00091
ydjM	Inner membrane protein YdjM		FFIG23_01549	FFIG58_00097
rodA	Peptidoglycan glycosyltransferase RodA		FFIG23_00624	FFIG58_00105
spxA_2	Regulatory protein Spx		FFIG23_00623	FFIG58_00106
group_614	hypothetical protein		FFIG23_01325	FFIG58_00127
cas3	CRISPR-associated nuclease/helicase Cas3		FFIG23_02041	FFIG58_00128
group_270	hypothetical protein		FFIG23_00946	FFIG58_00129
group_546	tRNA-Leu(cag)		FFIG23_00954	FFIG58_00137
group_547	hypothetical protein		FFIG23_00955	FFIG58_00138
fabH_1	3-oxoacyl-[acyl-carrier-protein] synthase 3		FFIG23_01882	FFIG58_00141
group_605	hypothetical protein		FFIG23_01246	FFIG58_00165
tig	Trigger factor		FFIG23_01241	FFIG58_00170
group_764	hypothetical protein		FFIG23_02007	FFIG58_00172
ogt	Methylated-DNA--protein-cysteine methyltransferase		FFIG23_00871	FFIG58_00182
group_533	hypothetical protein		FFIG23_00872	FFIG58_00183
truB	tRNA pseudouridine synthase B		FFIG23_00886	FFIG58_00197
group_477	hypothetical protein		FFIG23_00501	FFIG58_00212
group_478	hypothetical protein		FFIG23_00503	FFIG58_00214
group_479	Deoxyguanosine kinase		FFIG23_00510	FFIG58_00221
group_480	hypothetical protein		FFIG23_00515	FFIG58_00226
group_481	hypothetical protein		FFIG23_00516	FFIG58_00227
group_668	hypothetical protein		FFIG23_01682	FFIG58_00234
pgsA	CDP-diacylglycerol--glycerol-3-phosphate 3-phosphatidyltransferase		FFIG23_00661	FFIG58_00246
tgt	Queuine tRNA-ribosyltransferase		FFIG23_00669	FFIG58_00254
rnhA_1	14.7 kDa ribonuclease H-like protein		FFIG23_00858	FFIG58_00264
group_528	hypothetical protein		FFIG23_00855	FFIG58_00267
yraA	Putative cysteine protease YraA		FFIG23_00466	FFIG58_00269
group_476	hypothetical protein		FFIG23_00467	FFIG58_00270
gmuF	putative mannose-6-phosphate isomerase GmuF		FFIG23_00475	FFIG58_00278
mtlR	Transcriptional regulator MtlR		FFIG23_00492	FFIG58_00295
gtaB	UTP--glucose-1-phosphate uridylyltransferase		FFIG23_01897	FFIG58_00298
group_641	putative type I restriction enzymeP M protein		FFIG23_01528	FFIG58_00301
group_640	hypothetical protein		FFIG23_01527	FFIG58_00302
group_724	hypothetical protein		FFIG23_01877	FFIG58_00306
group_451	hypothetical protein		FFIG23_00333	FFIG58_00315
group_450	hypothetical protein		FFIG23_00332	FFIG58_00316
group_449	hypothetical protein		FFIG23_00331	FFIG58_00317
group_448	hypothetical protein		FFIG23_00330	FFIG58_00318
group_447	hypothetical protein		FFIG23_00329	FFIG58_00319
topB_1	DNA topoisomerase 3		FFIG23_00327	FFIG58_00321
group_445	hypothetical protein		FFIG23_00324	FFIG58_00324
group_651	hypothetical protein		FFIG23_01563	FFIG58_00334
group_650	hypothetical protein		FFIG23_01560	FFIG58_00337
catM	HTH-type transcriptional regulator CatM		FFIG23_01281	FFIG58_00344
ribZ_3	Riboflavin transporter RibZ		FFIG23_01287	FFIG58_00350
group_611	Putative esterase		FFIG23_01291	FFIG58_00354
group_612	DegV domain-containing protein		FFIG23_01294	FFIG58_00357
group_613	hypothetical protein		FFIG23_01304	FFIG58_00367
group_682	hypothetical protein		FFIG23_01740	FFIG58_00372
cbh_3	Choloylglycine hydrolase		FFIG23_01965	FFIG58_00376
group_750	hypothetical protein		FFIG23_01966	FFIG58_00377
group_751	hypothetical protein		FFIG23_01967	FFIG58_00378
gltC	HTH-type transcriptional regulator GltC		FFIG23_01869	FFIG58_00386
ydiM_2	Inner membrane transport protein YdiM		FFIG23_01868	FFIG58_00387
group_587	hypothetical protein		FFIG23_01171	FFIG58_00389
copZ	Copper chaperone CopZ		FFIG23_01174	FFIG58_00392
group_589	hypothetical protein		FFIG23_01176	FFIG58_00394
epsD	Putative glycosyltransferase EpsD		FFIG23_01129	FFIG58_00424
malR	HTH-type transcriptional regulator MalR		FFIG23_00919	FFIG58_00439
group_284	hypothetical protein		FFIG23_01956	FFIG58_00453
gpmA_1	2,3-bisphosphoglycerate-dependent phosphoglycerate mutase		FFIG23_00017	FFIG58_00486
group_690	hypothetical protein		FFIG23_01769	FFIG58_00505
group_689	hypothetical protein		FFIG23_01768	FFIG58_00506
group_688	hypothetical protein		FFIG23_01767	FFIG58_00507
group_687	hypothetical protein		FFIG23_01766	FFIG58_00508
group_681	hypothetical protein		FFIG23_01724	FFIG58_00532
bbmA_2	Intracellular maltogenic amylase		FFIG23_01718	FFIG58_00538
lutA	Lactate utilization protein A		FFIG23_00675	FFIG58_00544
gpmA_2	2,3-bisphosphoglycerate-dependent phosphoglycerate mutase		FFIG23_00964	FFIG58_00554
ctpE	putative cation-transporting ATPase E		FFIG23_00970	FFIG58_00556
group_571	hypothetical protein		FFIG23_01096	FFIG58_00561
group_572	hypothetical protein		FFIG23_01097	FFIG58_00562
group_573	hypothetical protein		FFIG23_01106	FFIG58_00571
group_506	hypothetical protein		FFIG23_00721	FFIG58_00572
oppA	Oligopeptide-binding protein OppA		FFIG23_00722	FFIG58_00573
sufS	Cysteine desulfurase SufS		FFIG23_00725	FFIG58_00576
ybaN	Inner membrane protein YbaN		FFIG23_00561	FFIG58_00590
group_435	hypothetical protein		FFIG23_00300	FFIG58_00591
ccpA_1	Catabolite control protein A		FFIG23_01260	FFIG58_00603
malL	Oligo-1,6-glucosidase		FFIG23_01261	FFIG58_00604
ifcA	Fumarate reductase flavoprotein subunit		FFIG23_00233	FFIG58_00614
group_422	putative acyl-CoA thioester hydrolase		FFIG23_00224	FFIG58_00623
yvdT_1	putative HTH-type transcriptional regulator YvdT		FFIG23_00181	FFIG58_00653
ymdB	O-acetyl-ADP-ribose deacetylase		FFIG23_00176	FFIG58_00658
ybhR	Inner membrane transport permease YbhR		FFIG23_00167	FFIG58_00667
group_684	Putative bifunctional phosphatase/peptidyl-prolyl cis-trans isomerase		FFIG23_01758	FFIG58_00672
group_519	tRNA-Arg(ccg)		FFIG23_00776	FFIG58_00679
ecsA_1	ABC-type transporter ATP-binding protein EcsA		FFIG23_00712	FFIG58_00689
group_502	hypothetical protein		FFIG23_00711	FFIG58_00690
group_501	hypothetical protein		FFIG23_00710	FFIG58_00691
hup_1	DNA-binding protein HU		FFIG23_00709	FFIG58_00692
group_663	hypothetical protein		FFIG23_01653	FFIG58_00701
rluB	Ribosomal large subunit pseudouridine synthase B		FFIG23_00902	FFIG58_00706
scpB	Segregation and condensation protein B		FFIG23_00901	FFIG58_00707
scpA	Segregation and condensation protein A		FFIG23_00900	FFIG58_00708
group_537	hypothetical protein		FFIG23_00899	FFIG58_00709
cbh_2	Choloylglycine hydrolase		FFIG23_01220	FFIG58_00720
group_483	hypothetical protein		FFIG23_00549	FFIG58_00737
group_482	hypothetical protein		FFIG23_00545	FFIG58_00741
group_281	hypothetical protein		FFIG23_01804	FFIG58_00743
group_705	hypothetical protein		FFIG23_01805	FFIG58_00744
group_706	hypothetical protein		FFIG23_01806	FFIG58_00745
ytcD_1	HTH-type transcriptional activator HxlR		FFIG23_00750	FFIG58_00769
galE_1	UDP-glucose 4-epimerase		FFIG23_00751	FFIG58_00770
treR	HTH-type transcriptional regulator TreR		FFIG23_00757	FFIG58_00776
group_516	hypothetical protein		FFIG23_00760	FFIG58_00779
group_517	hypothetical protein		FFIG23_00762	FFIG58_00781
group_518	N-acetylmuramoyl-L-alanine amidase domain-containing protein		FFIG23_00768	FFIG58_00787
group_586	hypothetical protein		FFIG23_01159	FFIG58_00793
gluP	Rhomboid protease GluP		FFIG23_02024	FFIG58_00804
group_608	hypothetical protein		FFIG23_01271	FFIG58_00808
group_420	hypothetical protein		FFIG23_00199	FFIG58_00851
murJ_1	Lipid II flippase MurJ		FFIG23_01345	FFIG58_00871
hslR	Heat shock protein 15		FFIG23_01346	FFIG58_00872
divIC	Cell division protein DivIC		FFIG23_01347	FFIG58_00873
yugI_1	General stress protein 13		FFIG23_01348	FFIG58_00874
tilS	tRNA(Ile)-lysidine synthase		FFIG23_00195	FFIG58_00875
hpt	Hypoxanthine-guanine phosphoribosyltransferase		FFIG23_00194	FFIG58_00876
clpC_1	ATP-dependent Clp protease ATP-binding subunit ClpC		FFIG23_00689	FFIG58_00883
group_498	tRNA-Thr(tgt)		FFIG23_00702	FFIG58_00896
group_499	tRNA-Leu(tag)		FFIG23_00703	FFIG58_00897
group_2107	tRNA-Val(tac)		FFIG23_00705	FFIG58_00899
group_629	hypothetical protein		FFIG23_01471	FFIG58_00918
group_628	hypothetical protein		FFIG23_01453	FFIG58_00936
group_18	hypothetical protein		FFIG23_01452	FFIG58_00937
group_627	hypothetical protein		FFIG23_01434	FFIG58_00955
group_626	hypothetical protein		FFIG23_01433	FFIG58_00956
group_468	hypothetical protein		FFIG23_00417	FFIG58_00963
group_473	hypothetical protein		FFIG23_00442	FFIG58_00968
ybhL	Inner membrane protein YbhL		FFIG23_01486	FFIG58_00986
phaJ	(R)-specific enoyl-CoA hydratase		FFIG23_01487	FFIG58_00987
ddrOP3	HTH-type transcriptional regulator DdrOP3		FFIG23_01491	FFIG58_00991
phoP	Alkaline phosphatase synthesis transcriptional regulatory protein PhoP		FFIG23_00940	FFIG58_01012
minJ	Cell division topological determinant MinJ		FFIG23_00941	FFIG58_01013
hpf	Ribosome hibernation promotion factor		FFIG23_00945	FFIG58_01017
group_773	hypothetical protein		FFIG23_02046	FFIG58_01020
group_602	hypothetical protein		FFIG23_01225	FFIG58_01023
group_603	hypothetical protein		FFIG23_01226	FFIG58_01024
resE	Sensor histidine kinase ResE		FFIG23_01234	FFIG58_01032
group_489	hypothetical protein		FFIG23_00590	FFIG58_01047
group_488	hypothetical protein		FFIG23_00589	FFIG58_01048
topB_2	DNA topoisomerase 3		FFIG23_00583	FFIG58_01054
mleS	Malolactic enzyme		FFIG23_00576	FFIG58_01061
oxyR	Hydrogen peroxide-inducible genes activator		FFIG23_00575	FFIG58_01062
group_485	putative membrane protein		FFIG23_00567	FFIG58_01070
prs_2	Ribose-phosphate pyrophosphokinase		FFIG23_00734	FFIG58_01074
ydaF_1	Putative ribosomal N-acetyltransferase YdaF		FFIG23_00735	FFIG58_01075
group_511	hypothetical protein		FFIG23_00736	FFIG58_01076
dkgB	2,5-diketo-D-gluconic acid reductase B		FFIG23_00737	FFIG58_01077
deoD	Purine nucleoside phosphorylase DeoD-type		FFIG23_00739	FFIG58_01079
group_579	hypothetical protein		FFIG23_01122	FFIG58_01085
group_580	hypothetical protein		FFIG23_01123	FFIG58_01086
group_581	hypothetical protein		FFIG23_01124	FFIG58_01087
group_582	hypothetical protein		FFIG23_01127	FFIG58_01090
apt_1	Adenine phosphoribosyltransferase		FFIG23_01128	FFIG58_01091
recJ	Single-stranded-DNA-specific exonuclease RecJ		FFIG23_00263	FFIG58_01092
rnz	Ribonuclease Z		FFIG23_00265	FFIG58_01094
group_410	hypothetical protein		FFIG23_00106	FFIG58_01116
group_622	hypothetical protein		FFIG23_01356	FFIG58_01125
group_660	hypothetical protein		FFIG23_01646	FFIG58_01132
patA_2	Peptidoglycan O-acetyltransferase		FFIG23_01643	FFIG58_01135
group_522	hypothetical protein		FFIG23_00798	FFIG58_01157
acpS	Holo-[acyl-carrier-protein] synthase		FFIG23_00795	FFIG58_01160
dnaI	Primosomal protein DnaI		FFIG23_01211	FFIG58_01169
der_2	GTPase Der		FFIG23_01205	FFIG58_01175
group_598	RNA-binding protein		FFIG23_01204	FFIG58_01176
group_597	hypothetical protein		FFIG23_01199	FFIG58_01181
group_596	hypothetical protein		FFIG23_01198	FFIG58_01182
rpmF	50S ribosomal protein L32		FFIG23_01197	FFIG58_01183
gatB_2	PTS system galactitol-specific EIIB component		FFIG23_01923	FFIG58_01207
ecfA2	Energy-coupling factor transporter ATP-binding protein EcfA2		FFIG23_00847	FFIG58_01209
ecfA1_2	Energy-coupling factor transporter ATP-binding protein EcfA1		FFIG23_00846	FFIG58_01210
adk	Adenylate kinase		FFIG23_00839	FFIG58_01217
rplW	50S ribosomal protein L23		FFIG23_00820	FFIG58_01236
rplD	50S ribosomal protein L4		FFIG23_00819	FFIG58_01237
group_466	hypothetical protein		FFIG23_00411	FFIG58_01267
gltX	Glutamate--tRNA ligase		FFIG23_01029	FFIG58_01279
gpmA_3	2,3-bisphosphoglycerate-dependent phosphoglycerate mutase		FFIG23_01036	FFIG58_01286
group_557	Protein SprT-like protein		FFIG23_01040	FFIG58_01290
rpsA	30S ribosomal protein S1		FFIG23_01041	FFIG58_01291
nadE	NH(3)-dependent NAD(+) synthetase		FFIG23_01042	FFIG58_01292
pncB2	Nicotinate phosphoribosyltransferase pncB2		FFIG23_01043	FFIG58_01293
tagA	N-acetylglucosaminyldiphosphoundecaprenol N-acetyl-beta-D-mannosaminyltransferase		FFIG23_01044	FFIG58_01294
dtpT	Di-/tripeptide transporter		FFIG23_01049	FFIG58_01299
group_268	5S ribosomal RNA		FFIG23_01050	FFIG58_01300
group_444	hypothetical protein		FFIG23_00319	FFIG58_01307
group_443	hypothetical protein		FFIG23_00318	FFIG58_01308
group_442	hypothetical protein		FFIG23_00317	FFIG58_01309
group_441	hypothetical protein		FFIG23_00316	FFIG58_01310
group_460	hypothetical protein		FFIG23_00380	FFIG58_01314
lexA_1	LexA repressor		FFIG23_00379	FFIG58_01315
group_458	hypothetical protein		FFIG23_00378	FFIG58_01316
group_457	hypothetical protein		FFIG23_00377	FFIG58_01317
group_456	hypothetical protein		FFIG23_00376	FFIG58_01318
immR_2	HTH-type transcriptional regulator ImmR		FFIG23_00375	FFIG58_01319
group_454	hypothetical protein		FFIG23_00367	FFIG58_01327
group_453	hypothetical protein		FFIG23_00356	FFIG58_01338
group_452	hypothetical protein		FFIG23_00350	FFIG58_01344
lyc_3	Autolytic lysozyme		FFIG23_01705	FFIG58_01364
fic	Adenosine monophosphate-protein transferase SoFic		FFIG23_01706	FFIG58_01365
group_469	hypothetical protein		FFIG23_00422	FFIG58_01368
group_699	hypothetical protein		FFIG23_01790	FFIG58_01373
group_523	hypothetical protein		FFIG23_00810	FFIG58_01379
priA	Primosomal protein N'		FFIG23_00301	FFIG58_01391
tagH	Teichoic acids export ATP-binding protein TagH		FFIG23_00927	FFIG58_01395
group_424	putative ABC transporter ATP-binding protein		FFIG23_00245	FFIG58_01402
hexs-b	Hexaprenyl-diphosphate synthase large subunit ((2E,6E)-farnesyl-diphosphate specific)		FFIG23_00246	FFIG58_01403
group_563	hypothetical protein		FFIG23_01066	FFIG58_01407
deaD	ATP-dependent RNA helicase DeaD		FFIG23_01067	FFIG58_01408
lytC	N-acetylmuramoyl-L-alanine amidase LytC		FFIG23_01002	FFIG58_01420
group_700	hypothetical protein		FFIG23_01791	FFIG58_01423
dfrA	Dihydrofolate reductase		FFIG23_01795	FFIG58_01427
cca	CCA-adding enzyme		FFIG23_01798	FFIG58_01430
dapB	4-hydroxy-tetrahydrodipicolinate reductase		FFIG23_01799	FFIG58_01431
Int-Tn_5	Transposase from transposon Tn916		FFIG23_01530	FFIG58_01440
group_578	hypothetical protein		FFIG23_01121	FFIG58_01442
group_742	hypothetical protein		FFIG23_01943	FFIG58_01448
misCB	Membrane protein insertase MisCB		FFIG23_02021	FFIG58_01452
dprA	DNA processing protein DprA		FFIG23_01863	FFIG58_01456
ccpA_2	Catabolite control protein A		FFIG23_01941	FFIG58_01457
cspLA	Cold shock-like protein CspLA		FFIG23_00781	FFIG58_01458
fba	Fructose-bisphosphate aldolase		FFIG23_01593	FFIG58_01475
group_658	hypothetical protein		FFIG23_01597	FFIG58_01479
group_276	hypothetical protein		FFIG23_01602	FFIG58_01484
group_438	hypothetical protein		FFIG23_00313	FFIG58_01486
group_439	hypothetical protein		FFIG23_00314	FFIG58_01487
group_429	hypothetical protein		FFIG23_00273	FFIG58_01495
clcA	H(+)/Cl(-) exchange transporter ClcA		FFIG23_00403	FFIG58_01497
secG	putative protein-export membrane protein SecG		FFIG23_00402	FFIG58_01498
murB	UDP-N-acetylenolpyruvoylglucosamine reductase		FFIG23_00393	FFIG58_01507
group_493	hypothetical protein		FFIG23_00643	FFIG58_01513
zwf	Glucose-6-phosphate 1-dehydrogenase		FFIG23_01893	FFIG58_01530
mnaA	UDP-N-acetylglucosamine 2-epimerase		FFIG23_01650	FFIG58_01537
group_661	hypothetical protein		FFIG23_01651	FFIG58_01538
group_662	hypothetical protein		FFIG23_01652	FFIG58_01539
group_617	hypothetical protein		FFIG23_01330	FFIG58_01542
group_461	hypothetical protein		FFIG23_00388	FFIG58_01558
glmM	Phosphoglucosamine mutase		FFIG23_00389	FFIG58_01559
group_664	hypothetical protein		FFIG23_01658	FFIG58_01564
dnaG	DNA primase		FFIG23_01661	FFIG58_01567
group_550	hypothetical protein		FFIG23_00973	FFIG58_01571
dnaX_1	DNA polymerase III subunit tau		FFIG23_00983	FFIG58_01581
group_567	hypothetical protein		FFIG23_01078	FFIG58_01596
pepDA_2	Dipeptidase A		FFIG23_01073	FFIG58_01601
group_565	hypothetical protein		FFIG23_01072	FFIG58_01602
tusA_1	Sulfurtransferase TusA		FFIG23_00097	FFIG58_01607
group_409	hypothetical protein		FFIG23_00098	FFIG58_01608
selA	L-seryl-tRNA(Sec) selenium transferase		FFIG23_00102	FFIG58_01612
prmA	Ribosomal protein L11 methyltransferase		FFIG23_00646	FFIG58_01630
carB_1	Carbamoyl-phosphate synthase large chain		FFIG23_00656	FFIG58_01640
ppaC	Manganese-dependent inorganic pyrophosphatase		FFIG23_00865	FFIG58_01644
group_695	Phosphorylated carbohydrates phosphatase		FFIG23_01781	FFIG58_01645
group_694	hypothetical protein		FFIG23_01780	FFIG58_01646
group_693	hypothetical protein		FFIG23_01779	FFIG58_01647
gerN_2	Na(+)/H(+)-K(+) antiporter GerN		FFIG23_01771	FFIG58_01655
group_691	hypothetical protein		FFIG23_01770	FFIG58_01656
yjeM_2	Inner membrane transporter YjeM		FFIG23_01539	FFIG58_01663
group_645	hypothetical protein		FFIG23_01540	FFIG58_01664
rpsN2	Alternate 30S ribosomal protein S14		FFIG23_01541	FFIG58_01665
xylB_2	Aryl-alcohol dehydrogenase		FFIG23_01542	FFIG58_01666
rhaB_2	L-Rhamnulokinase		FFIG23_01545	FFIG58_01669
glcR_3	HTH-type transcriptional repressor GlcR		FFIG23_01952	FFIG58_01671
group_746	hypothetical protein		FFIG23_01951	FFIG58_01672
group_745	hypothetical protein		FFIG23_01949	FFIG58_01674
group_744	hypothetical protein		FFIG23_01948	FFIG58_01675
group_272	hypothetical protein		FFIG23_01137	FFIG58_01676
group_271	hypothetical protein		FFIG23_01136	FFIG58_01677
apt_2	Adenine phosphoribosyltransferase		FFIG23_01824	FFIG58_01680
mtnN	5'-methylthioadenosine/S-adenosylhomocysteine nucleosidase		FFIG23_01844	FFIG58_01691
group_715	hypothetical protein		FFIG23_01842	FFIG58_01693
group_714	hypothetical protein		FFIG23_01828	FFIG58_01704
group_472	hypothetical protein		FFIG23_00431	FFIG58_01706
group_471	hypothetical protein		FFIG23_00430	FFIG58_01707
group_470	hypothetical protein		FFIG23_00425	FFIG58_01712
pepV	Beta-Ala-Xaa dipeptidase		FFIG23_02017	FFIG58_01718
group_717	hypothetical protein		FFIG23_01849	FFIG58_01731
prsA	Foldase protein PrsA		FFIG23_01514	FFIG58_01747
yhaM	3'-5' exoribonuclease YhaM		FFIG23_01515	FFIG58_01748
group_638	hypothetical protein		FFIG23_01516	FFIG58_01749
group_730	hypothetical protein		FFIG23_01908	FFIG58_01752
group_729	hypothetical protein		FFIG23_01907	FFIG58_01753
tpx	putative thiol peroxidase		FFIG23_01906	FFIG58_01754
rfbX	Putative O-antigen transporter		FFIG23_01584	FFIG58_01761
lexA_2	LexA repressor		FFIG23_00136	FFIG58_01773
mprF	Phosphatidylglycerol lysyltransferase		FFIG23_00995	FFIG58_01779
group_553	hypothetical protein		FFIG23_00996	FFIG58_01780
group_740	hypothetical protein		FFIG23_01938	FFIG58_01781
parA	Chromosome partitioning protein ParA		FFIG23_01937	FFIG58_01782
licT_2	Transcription antiterminator LicT		FFIG23_01936	FFIG58_01783
bglF_3	PTS system beta-glucoside-specific EIIBCA component		FFIG23_01935	FFIG58_01784
pstS1	Phosphate-binding protein PstS 1		FFIG23_01588	FFIG58_01786
pstA	Phosphate transport system permease protein PstA		FFIG23_01590	FFIG58_01788
smc_5	Chromosome partition protein Smc		FFIG23_01807	FFIG58_01789
group_708	hypothetical protein		FFIG23_01808	FFIG58_01790
group_709	hypothetical protein		FFIG23_01809	FFIG58_01791
group_710	hypothetical protein		FFIG23_01810	FFIG58_01792
group_711	hypothetical protein		FFIG23_01811	FFIG58_01793
group_712	hypothetical protein		FFIG23_01812	FFIG58_01794
yvdT_2	putative HTH-type transcriptional regulator YvdT		FFIG23_01753	FFIG58_01799
group_743	hypothetical protein		FFIG23_01944	FFIG58_01806
group_756	hypothetical protein		FFIG23_01986	FFIG58_01811
group_757	hypothetical protein		FFIG23_01987	FFIG58_01812
group_758	hypothetical protein		FFIG23_01990	FFIG58_01815
yocH	Cell wall-binding protein YocH		FFIG23_01991	FFIG58_01816
group_731	hypothetical protein		FFIG23_01910	FFIG58_01818
bglH_2	Aryl-phospho-beta-D-glucosidase BglH		FFIG23_01911	FFIG58_01819
ykuT	putative MscS family protein YkuT		FFIG23_02031	FFIG58_01821
gla	Glycerol facilitator-aquaporin gla		FFIG23_02035	FFIG58_01825
dnaE	DNA polymerase III subunit alpha		FFIG23_01711	FFIG58_01830
group_760	hypothetical protein		FFIG23_02000	FFIG58_01835
group_761	hypothetical protein		FFIG23_02004	FFIG58_01839
group_762	hypothetical protein		FFIG23_02005	FFIG58_01840
group_763	hypothetical protein		FFIG23_02006	FFIG58_01841
group_278	hypothetical protein		FFIG23_01663	FFIG58_01851
group_666	hypothetical protein		FFIG23_01664	FFIG58_01852
group_667	hypothetical protein		FFIG23_01665	FFIG58_01853
group_279	hypothetical protein		FFIG23_01666	FFIG58_01854
group_585	hypothetical protein		FFIG23_01138	FFIG58_01855
srrA_2	Transcriptional regulatory protein SrrA		FFIG23_01927	FFIG58_01865
group_263	hypothetical protein		FFIG23_00404	FFIG58_01867
group_273	hypothetical protein		FFIG23_01185	FFIG58_01868
group_766	hypothetical protein		FFIG23_02018	FFIG58_01869
group_669	hypothetical protein		FFIG23_01683	FFIG58_01881
group_535	hypothetical protein		FFIG23_00893	FFIG58_01883
group_274	hypothetical protein		FFIG23_01189	FFIG58_01903
fbp	Fructose-1,6-bisphosphatase class 3		FFIG23_01959	FFIG58_01906
group_719	hypothetical protein		FFIG23_01858	FFIG58_01909
tadA_1	tRNA-specific adenosine deaminase		FFIG23_00275	FFIG58_01915
group_670	hypothetical protein		FFIG23_01694	FFIG58_01922
yumC	Ferredoxin--NADP reductase 2		FFIG23_01701	FFIG58_01923
rpsU	30S ribosomal protein S21		FFIG23_00147	FFIG58_01929
group_414	hypothetical protein		FFIG23_00146	FFIG58_01930
group_592	DegV domain-containing protein		FFIG23_01187	FFIG58_01932
group_704	hypothetical protein		FFIG23_01803	FFIG58_01933
agrA_2	Accessory gene regulator A		FFIG23_01581	FFIG58_01942
group_653	hypothetical protein		FFIG23_01582	FFIG58_01943
clpB	Chaperone protein ClpB		FFIG23_01713	FFIG58_01950
group_678	hypothetical protein		FFIG23_01712	FFIG58_01951
group_593	hypothetical protein		FFIG23_01188	FFIG58_01953
pckA	Phosphoenolpyruvate carboxykinase (ATP)		FFIG23_01963	FFIG58_01954
group_772	hypothetical protein		FFIG23_02038	FFIG58_01956
group_2082	hypothetical protein		FFIG23_02036	FFIG58_01958
group_721	hypothetical protein		FFIG23_01866	FFIG58_01961
group_283	hypothetical protein		FFIG23_01867	FFIG58_01962
yfnB	Putative HAD-hydrolase YfnB		FFIG23_00278	FFIG58_01963
group_615	hypothetical protein		FFIG23_01327	FFIG58_01968
epsJ_4	putative glycosyltransferase EpsJ		FFIG23_01328	FFIG58_01969

## Sheet: Core-Genes
Gene	Annotation	FFIG124	FFIG23	FFIG58
asnB	Asparagine synthetase [glutamine-hydrolyzing] 1	FFIG124_00001	FFIG23_01053	FFIG58_00152
group_1901	hypothetical protein	FFIG124_00002	FFIG23_01054	FFIG58_00153
mscL	Large-conductance mechanosensitive channel	FFIG124_00003	FFIG23_01055	FFIG58_00154
cmpR_1	HTH-type transcriptional activator CmpR	FFIG124_00004	FFIG23_00866	FFIG58_01643
pyrE	Orotate phosphoribosyltransferase	FFIG124_00005	FFIG23_00867	FFIG58_01642
pyrF	Orotidine 5'-phosphate decarboxylase	FFIG124_00006	FFIG23_00868	FFIG58_01641
metN2	Methionine import ATP-binding protein MetN 2	FFIG124_00009	FFIG23_00602	FFIG58_00470
metP_1	Methionine import system permease protein MetP	FFIG124_00010	FFIG23_00603	FFIG58_00469
metQ_1	Methionine-binding lipoprotein MetQ	FFIG124_00011	FFIG23_00604	FFIG58_00468
group_1015	hypothetical protein	FFIG124_00012	FFIG23_00605	FFIG58_00467
group_1726	hypothetical protein	FFIG124_00013	FFIG23_00606	FFIG58_00466
group_2052	hypothetical protein	FFIG124_00014	FFIG23_00607	FFIG58_00465
pdhA	Pyruvate dehydrogenase E1 component subunit alpha	FFIG124_00015	FFIG23_00608	FFIG58_00464
pdhB	Pyruvate dehydrogenase E1 component subunit beta	FFIG124_00016	FFIG23_00609	FFIG58_00463
pdhC	Dihydrolipoyllysine-residue acetyltransferase component of pyruvate dehydrogenase complex	FFIG124_00017	FFIG23_00610	FFIG58_00462
pdhD	Dihydrolipoyl dehydrogenase	FFIG124_00018	FFIG23_00611	FFIG58_00461
lplJ	Lipoate-protein ligase LplJ	FFIG124_00019	FFIG23_00612	FFIG58_00460
group_1153	hypothetical protein	FFIG124_00020	FFIG23_00613	FFIG58_00459
group_1631	hypothetical protein	FFIG124_00021	FFIG23_00614	FFIG58_00458
gtf1	Glycosyltransferase Gtf1	FFIG124_00022	FFIG23_00434	FFIG58_00303
gtf2	Glycosyltransferase-stabilizing protein Gtf2	FFIG124_00024	FFIG23_00432	FFIG58_01705
ydfK	putative membrane protein YdfK	FFIG124_00025	FFIG23_01735	FFIG58_00521
group_1243	hypothetical protein	FFIG124_00026	FFIG23_01734	FFIG58_00522
glnR_1	HTH-type transcriptional regulator GlnR	FFIG124_00027	FFIG23_01733	FFIG58_00523
emrB_1	Multidrug export protein EmrB	FFIG124_00028	FFIG23_01732	FFIG58_00524
group_1246	hypothetical protein	FFIG124_00029	FFIG23_01731	FFIG58_00525
group_1961	hypothetical protein	FFIG124_00030	FFIG23_01730	FFIG58_00526
group_1654	Putative phosphatase	FFIG124_00031	FFIG23_01729	FFIG58_00527
glcR_3	HTH-type transcriptional repressor GlcR	FFIG124_00032	FFIG23_01728	FFIG58_00528
dacA_2	D-alanyl-D-alanine carboxypeptidase DacA	FFIG124_00033	FFIG23_01727	FFIG58_00529
group_55	hypothetical protein	FFIG124_00034	FFIG23_01610	FFIG58_01386
group_831	hypothetical protein	FFIG124_00035	FFIG23_01609	FFIG58_01385
msrB	Peptide methionine sulfoxide reductase MsrB	FFIG124_00036	FFIG23_01608	FFIG58_01384
ybdH	putative oxidoreductase YbdH	FFIG124_00037	FFIG23_01607	FFIG58_01383
metC	Cystathionine beta-lyase	FFIG124_00038	FFIG23_01606	FFIG58_01845
cysM	Cysteine synthase	FFIG124_00039	FFIG23_01605	FFIG58_01844
pepF1	Oligoendopeptidase F, plasmid	FFIG124_00040	FFIG23_01604	FFIG58_01843
yicL_3	putative inner membrane transporter YicL	FFIG124_00041	FFIG23_01603	FFIG58_01842
dnaJ	Chaperone protein DnaJ	FFIG124_00043	FFIG23_00891	FFIG58_00202
dnaK	Chaperone protein DnaK	FFIG124_00044	FFIG23_00890	FFIG58_00201
grpE	Protein GrpE	FFIG124_00045	FFIG23_00889	FFIG58_00200
hrcA	Heat-inducible transcription repressor HrcA	FFIG124_00046	FFIG23_00888	FFIG58_00199
ribF	Riboflavin biosynthesis protein RibF	FFIG124_00047	FFIG23_00887	FFIG58_00198
ald	Alanine dehydrogenase	FFIG124_00049	FFIG23_01190	FFIG58_01904
yhdG_2	putative amino acid permease YhdG	FFIG124_00050	FFIG23_01191	FFIG58_01905
miaA	tRNA dimethylallyltransferase	FFIG124_00053	FFIG23_01270	FFIG58_00809
group_1000	hypothetical protein	FFIG124_00054	FFIG23_01269	FFIG58_00810
glnR_2	HTH-type transcriptional regulator GlnR	FFIG124_00055	FFIG23_01268	FFIG58_00811
glnA	Glutamine synthetase	FFIG124_00056	FFIG23_01267	FFIG58_00812
ddl	D-alanine--D-alanine ligase	FFIG124_00057	FFIG23_01110	FFIG58_00025
ypdF	Aminopeptidase YpdF	FFIG124_00058	FFIG23_01111	FFIG58_00026
smc_1	Chromosome partition protein Smc	FFIG124_00059	FFIG23_01112	FFIG58_00027
xerC_1	Tyrosine recombinase XerC	FFIG124_00060	FFIG23_01113	FFIG58_00028
group_1978	hypothetical protein	FFIG124_00061	FFIG23_01105	FFIG58_00570
group_1303	hypothetical protein	FFIG124_00062	FFIG23_01104	FFIG58_00569
group_1283	hypothetical protein	FFIG124_00063	FFIG23_01103	FFIG58_00568
group_1082	hypothetical protein	FFIG124_00064	FFIG23_01102	FFIG58_00567
group_839	hypothetical protein	FFIG124_00065	FFIG23_01101	FFIG58_00566
group_1224	hypothetical protein	FFIG124_00066	FFIG23_01100	FFIG58_00565
group_1280	hypothetical protein	FFIG124_00067	FFIG23_01099	FFIG58_00564
group_1433	hypothetical protein	FFIG124_00068	FFIG23_01098	FFIG58_00563
toxA_2	Toxin A	FFIG124_00069	FFIG23_00763	FFIG58_00782
group_1597	hypothetical protein	FFIG124_00070	FFIG23_00588	FFIG58_01049
mgtE	Magnesium transporter MgtE	FFIG124_00071	FFIG23_00587	FFIG58_01050
rluD_1	Ribosomal large subunit pseudouridine synthase D	FFIG124_00072	FFIG23_00586	FFIG58_01051
nadK	NAD kinase	FFIG124_00073	FFIG23_00585	FFIG58_01052
yjbM	GTP pyrophosphokinase YjbM	FFIG124_00074	FFIG23_00584	FFIG58_01053
queA	S-adenosylmethionine:tRNA ribosyltransferase-isomerase	FFIG124_00075	FFIG23_00668	FFIG58_00253
ruvB	Holliday junction ATP-dependent DNA helicase RuvB	FFIG124_00076	FFIG23_00667	FFIG58_00252
ruvA	Holliday junction ATP-dependent DNA helicase RuvA	FFIG124_00077	FFIG23_00666	FFIG58_00251
mutL	DNA mismatch repair protein MutL	FFIG124_00078	FFIG23_00665	FFIG58_00250
asd2	Aspartate-semialdehyde dehydrogenase 2	FFIG124_00079	FFIG23_00200	FFIG58_00850
group_59	hypothetical protein	FFIG124_00080	FFIG23_01280	FFIG58_00343
group_1149	hypothetical protein	FFIG124_00081	FFIG23_01279	FFIG58_00342
alsS	Acetolactate synthase	FFIG124_00082	FFIG23_01278	FFIG58_00341
aldC	Alpha-acetolactate decarboxylase	FFIG124_00083	FFIG23_01277	FFIG58_00340
lysP	Lysine-specific permease	FFIG124_00084	FFIG23_01276	FFIG58_00339
serS	Serine--tRNA ligase	FFIG124_00085	FFIG23_01275	FFIG58_00338
comEA	ComE operon protein 1	FFIG124_00086	FFIG23_00276	FFIG58_01916
groL	60 kDa chaperonin	FFIG124_00087	FFIG23_00971	FFIG58_01569
groS	10 kDa chaperonin	FFIG124_00088	FFIG23_00972	FFIG58_01570
group_60	hypothetical protein	FFIG124_00089	FFIG23_00039	FFIG58_01155
group_1845	hypothetical protein	FFIG124_00090	FFIG23_00038	FFIG58_01156
pbuG	Guanine/hypoxanthine permease PbuG	FFIG124_00092	FFIG23_01971	FFIG58_01944
bca	C protein alpha-antigen	FFIG124_00093	FFIG23_00570	FFIG58_01067
copY_1	Transcriptional repressor CopY	FFIG124_00094	FFIG23_00571	FFIG58_01066
group_1477	Putative universal stress protein	FFIG124_00095	FFIG23_00572	FFIG58_01065
group_1894	hypothetical protein	FFIG124_00096	FFIG23_00573	FFIG58_01064
group_1087	hypothetical protein	FFIG124_00097	FFIG23_00574	FFIG58_01063
group_1721	hypothetical protein	FFIG124_00098	FFIG23_01656	FFIG58_00698
group_2044	hypothetical protein	FFIG124_00099	FFIG23_01655	FFIG58_00699
group_62	hypothetical protein	FFIG124_00100	FFIG23_01654	FFIG58_00700
lyc_2	Autolytic lysozyme	FFIG124_00101	FFIG23_01470	FFIG58_00919
group_1656	hypothetical protein	FFIG124_00102	FFIG23_01469	FFIG58_00920
group_63	hypothetical protein	FFIG124_00103	FFIG23_01468	FFIG58_00921
clpX	ATP-dependent Clp protease ATP-binding subunit ClpX	FFIG124_00104	FFIG23_01242	FFIG58_00169
gnd	6-phosphogluconate dehydrogenase, decarboxylating	FFIG124_00105	FFIG23_01243	FFIG58_00168
rnj1	Ribonuclease J 1	FFIG124_00106	FFIG23_01244	FFIG58_00167
group_1530	hypothetical protein	FFIG124_00107	FFIG23_01245	FFIG58_00166
group_1557	hypothetical protein	FFIG124_00108	FFIG23_01979	FFIG58_01523
group_1195	hypothetical protein	FFIG124_00109	FFIG23_01980	FFIG58_01522
group_1611	Putative TrmH family tRNA/rRNA methyltransferase	FFIG124_00110	FFIG23_01981	FFIG58_01521
group_906	hypothetical protein	FFIG124_00111	FFIG23_01982	FFIG58_01520
yodB	HTH-type transcriptional regulator YodB	FFIG124_00112	FFIG23_01983	FFIG58_01519
pheS	Phenylalanine--tRNA ligase alpha subunit	FFIG124_00113	FFIG23_00638	FFIG58_01518
pheT_1	Phenylalanine--tRNA ligase beta subunit	FFIG124_00114	FFIG23_00639	FFIG58_01517
mepA_2	Multidrug export protein MepA	FFIG124_00115	FFIG23_01756	FFIG58_00670
yheS_2	putative ABC transporter ATP-binding protein YheS	FFIG124_00116	FFIG23_01757	FFIG58_00671
srrA_1	Transcriptional regulatory protein SrrA	FFIG124_00117	FFIG23_00187	FFIG58_00647
phoR_1	Alkaline phosphatase synthesis sensor protein PhoR	FFIG124_00118	FFIG23_00186	FFIG58_00648
ctsR	Transcriptional regulator CtsR	FFIG124_00119	FFIG23_00690	FFIG58_00884
pyrDB	Dihydroorotate dehydrogenase B (NAD(+)), catalytic subunit	FFIG124_00121	FFIG23_00692	FFIG58_00886
carB	Carbamoyl-phosphate synthase large chain	FFIG124_00122	FFIG23_00693	FFIG58_00887
carA_1	Carbamoyl-phosphate synthase small chain	FFIG124_00123	FFIG23_00694	FFIG58_00888
pyrC	Dihydroorotase	FFIG124_00124	FFIG23_00695	FFIG58_00889
pyrB	Aspartate carbamoyltransferase	FFIG124_00125	FFIG23_00696	FFIG58_00890
fucI	L-fucose isomerase	FFIG124_00126	FFIG23_01546	FFIG58_01670
fpgS	Folylpolyglutamate synthase	FFIG124_00129	FFIG23_00085	FFIG58_00012
group_1623	hypothetical protein	FFIG124_00130	FFIG23_00084	FFIG58_00011
cspE	Cold shock-like protein CspE	FFIG124_00131	FFIG23_00083	FFIG58_00010
mreB_1	Rod shape-determining protein MreB	FFIG124_00132	FFIG23_00082	FFIG58_00009
mreC	Cell shape-determining protein MreC	FFIG124_00133	FFIG23_00081	FFIG58_00008
mreD	Rod shape-determining protein MreD	FFIG124_00134	FFIG23_00080	FFIG58_00007
minC	Septum site-determining protein MinC	FFIG124_00135	FFIG23_00079	FFIG58_00006
minD	Septum site-determining protein MinD	FFIG124_00136	FFIG23_00078	FFIG58_00005
artQ	Arginine transport system permease protein ArtQ	FFIG124_00137	FFIG23_00077	FFIG58_00004
group_1332	hypothetical protein	FFIG124_00138	FFIG23_00018	FFIG58_00485
group_1145	hypothetical protein	FFIG124_00139	FFIG23_00019	FFIG58_00484
group_814	hypothetical protein	FFIG124_00140	FFIG23_00020	FFIG58_00483
group_915	hypothetical protein	FFIG124_00141	FFIG23_00021	FFIG58_00482
metE_1	5-methyltetrahydropteroyltriglutamate--homocysteine methyltransferase	FFIG124_00142	FFIG23_00022	FFIG58_00481
metQ_2	D-methionine-binding lipoprotein MetQ	FFIG124_00143	FFIG23_00023	FFIG58_00480
metN	Methionine import ATP-binding protein MetN	FFIG124_00144	FFIG23_00024	FFIG58_00479
metP_2	Methionine import system permease protein MetP	FFIG124_00145	FFIG23_00025	FFIG58_00478
dapE_1	putative succinyl-diaminopimelate desuccinylase	FFIG124_00146	FFIG23_00026	FFIG58_00477
yodC	Putative NAD(P)H nitroreductase YodC	FFIG124_00147	FFIG23_00027	FFIG58_00476
adc	acetoacetate decarboxylase	FFIG124_00148	FFIG23_00028	FFIG58_00475
mmgB	putative 3-hydroxybutyryl-CoA dehydrogenase	FFIG124_00149	FFIG23_00029	FFIG58_00474
npr	NADH peroxidase	FFIG124_00150	FFIG23_00030	FFIG58_00473
odcI	Inducible ornithine decarboxylase	FFIG124_00151	FFIG23_00031	FFIG58_00472
group_1379	hypothetical protein	FFIG124_00152	FFIG23_00032	FFIG58_00471
group_2111	hypothetical protein	FFIG124_00153	FFIG23_00985	FFIG58_01583
recR	Recombination protein RecR	FFIG124_00154	FFIG23_00986	FFIG58_01584
group_1948	Nucleoid-associated protein	FFIG124_00155	FFIG23_00987	FFIG58_01585
dnaX_2	DNA polymerase III subunit tau	FFIG124_00156	FFIG23_00988	FFIG58_01586
tadA_2	tRNA-specific adenosine deaminase	FFIG124_00157	FFIG23_00989	FFIG58_01587
rsmC	Ribosomal RNA small subunit methyltransferase C	FFIG124_00158	FFIG23_00990	FFIG58_01588
nrdH	Glutaredoxin-like protein NrdH	FFIG124_00159	FFIG23_00991	FFIG58_01589
group_894	Putative NrdI-like protein	FFIG124_00160	FFIG23_00992	FFIG58_01590
nrdE	Ribonucleoside-diphosphate reductase 2 subunit alpha	FFIG124_00161	FFIG23_00993	FFIG58_01777
nrdF2	Ribonucleoside-diphosphate reductase subunit beta nrdF2	FFIG124_00162	FFIG23_00994	FFIG58_01778
apu	Amylopullulanase	FFIG124_00163	FFIG23_00912	FFIG58_00446
group_1513	hypothetical protein	FFIG124_00164	FFIG23_00913	FFIG58_00445
iolW	scyllo-inositol 2-dehydrogenase (NADP(+))	FFIG124_00165	FFIG23_00914	FFIG58_00444
cshC	DEAD-box ATP-dependent RNA helicase CshC	FFIG124_00166	FFIG23_00915	FFIG58_00443
group_1801	hypothetical protein	FFIG124_00167	FFIG23_00916	FFIG58_00442
kup	Low affinity potassium transport system protein kup	FFIG124_00169	FFIG23_00918	FFIG58_00440
rpoB	DNA-directed RNA polymerase subunit beta	FFIG124_00170	FFIG23_00688	FFIG58_00882
rpoC	DNA-directed RNA polymerase subunit beta'	FFIG124_00171	FFIG23_00687	FFIG58_00881
cmpR_2	HTH-type transcriptional activator CmpR	FFIG124_00173	FFIG23_01322	FFIG58_00124
group_1420	hypothetical protein	FFIG124_00174	FFIG23_01321	FFIG58_00123
nupG	Purine nucleoside transport protein NupG	FFIG124_00175	FFIG23_01320	FFIG58_00122
ptsI	Phosphoenolpyruvate-protein phosphotransferase	FFIG124_00176	FFIG23_01994	FFIG58_01200
group_1072	hypothetical protein	FFIG124_00180	FFIG23_00546	FFIG58_00740
group_1668	hypothetical protein	FFIG124_00181	FFIG23_00547	FFIG58_00739
yueB	ESX secretion system protein YueB	FFIG124_00182	FFIG23_00967	FFIG58_01628
group_70	hypothetical protein	FFIG124_00183	FFIG23_00966	FFIG58_01627
group_71	hypothetical protein	FFIG124_00184	FFIG23_00965	FFIG58_00555
group_1931	hypothetical protein	FFIG124_00185	FFIG23_00461	FFIG58_00456
group_1791	hypothetical protein	FFIG124_00186	FFIG23_00460	FFIG58_00455
group_1210	hypothetical protein	FFIG124_00189	FFIG23_00462	FFIG58_00457
group_72	hypothetical protein	FFIG124_00190	FFIG23_00323	FFIG58_01901
group_1838	hypothetical protein	FFIG124_00191	FFIG23_00322	FFIG58_01900
group_73	hypothetical protein	FFIG124_00192	FFIG23_00321	FFIG58_01733
group_74	hypothetical protein	FFIG124_00194	FFIG23_00998	FFIG58_01775
mnmG	tRNA uridine 5-carboxymethylaminomethyl modification enzyme MnmG	FFIG124_00196	FFIG23_00016	FFIG58_00487
mnmE	tRNA modification GTPase MnmE	FFIG124_00197	FFIG23_00015	FFIG58_00488
greA_1	Transcription elongation factor GreA	FFIG124_00198	FFIG23_00014	FFIG58_00489
yciB_1	Putative L,D-transpeptidase YciB	FFIG124_00199	FFIG23_00013	FFIG58_00490
opuCA	Carnitine transport ATP-binding protein OpuCA	FFIG124_00200	FFIG23_00012	FFIG58_00491
group_1525	hypothetical protein	FFIG124_00201	FFIG23_00011	FFIG58_00492
group_2018	hypothetical protein	FFIG124_00202	FFIG23_00010	FFIG58_00493
potD	Spermidine/putrescine-binding periplasmic protein	FFIG124_00203	FFIG23_00009	FFIG58_00494
ydcV	Inner membrane ABC transporter permease protein YdcV	FFIG124_00204	FFIG23_00008	FFIG58_00495
potB	Spermidine/putrescine transport system permease protein PotB	FFIG124_00205	FFIG23_00007	FFIG58_00496
potA	Spermidine/putrescine import ATP-binding protein PotA	FFIG124_00206	FFIG23_00006	FFIG58_00497
glpF_1	Glycerol uptake facilitator protein	FFIG124_00207	FFIG23_00005	FFIG58_00498
glpO	Alpha-glycerophosphate oxidase	FFIG124_00208	FFIG23_00004	FFIG58_00499
glpK	Glycerol kinase	FFIG124_00209	FFIG23_00003	FFIG58_00500
group_1879	hypothetical protein	FFIG124_00210	FFIG23_00002	FFIG58_00501
group_900	hypothetical protein	FFIG124_00211	FFIG23_00001	FFIG58_00502
group_1519	hypothetical protein	FFIG124_00212	FFIG23_01196	FFIG58_00503
linA	Lincosamide resistance protein	FFIG124_00213	FFIG23_01195	FFIG58_00504
ctpF	putative cation-transporting ATPase F	FFIG124_00217	FFIG23_00073	FFIG58_00415
glpQ	Glycerophosphodiester phosphodiesterase	FFIG124_00218	FFIG23_00072	FFIG58_00414
group_1154	L-2-hydroxyisocaproate dehydrogenase	FFIG124_00219	FFIG23_00071	FFIG58_00413
rsmG	Ribosomal RNA small subunit methyltransferase G	FFIG124_00220	FFIG23_00070	FFIG58_00412
noc	Nucleoid occlusion protein	FFIG124_00221	FFIG23_00069	FFIG58_00411
soj	Sporulation initiation inhibitor protein Soj	FFIG124_00222	FFIG23_00068	FFIG58_00410
parB	putative chromosome-partitioning protein ParB	FFIG124_00223	FFIG23_00067	FFIG58_00409
group_2058	hypothetical protein	FFIG124_00224	FFIG23_00066	FFIG58_00408
ychF	Ribosome-binding ATPase YchF	FFIG124_00225	FFIG23_00065	FFIG58_00407
group_1392	hypothetical protein	FFIG124_00226	FFIG23_00064	FFIG58_00406
group_77	hypothetical protein	FFIG124_00227	FFIG23_01855	FFIG58_00405
group_1505	hypothetical protein	FFIG124_00228	FFIG23_01856	FFIG58_00404
group_1462	hypothetical protein	FFIG124_00229	FFIG23_00063	FFIG58_00403
group_1371	hypothetical protein	FFIG124_00230	FFIG23_00062	FFIG58_00402
fimA	Manganese ABC transporter substrate-binding lipoprotein	FFIG124_00231	FFIG23_00061	FFIG58_00602
ecfA1_1	Energy-coupling factor transporter ATP-binding protein EcfA1	FFIG124_00232	FFIG23_00060	FFIG58_00601
znuB	High-affinity zinc uptake system membrane protein ZnuB	FFIG124_00233	FFIG23_00059	FFIG58_00600
folT	Folate transporter FolT	FFIG124_00234	FFIG23_00058	FFIG58_00599
thiD_1	Hydroxymethylpyrimidine/phosphomethylpyrimidine kinase	FFIG124_00235	FFIG23_00057	FFIG58_00598
group_1892	NAD(P)H-dependent FAD/FMN reductase	FFIG124_00236	FFIG23_00056	FFIG58_00597
adhR	HTH-type transcriptional regulator AdhR	FFIG124_00237	FFIG23_00055	FFIG58_00596
group_1714	hypothetical protein	FFIG124_00238	FFIG23_00054	FFIG58_00595
group_804	hypothetical protein	FFIG124_00239	FFIG23_00053	FFIG58_00594
bglF_2	PTS system beta-glucoside-specific EIIBCA component	FFIG124_00240	FFIG23_00756	FFIG58_00775
pspB	Putative phosphoserine phosphatase 2	FFIG124_00241	FFIG23_00755	FFIG58_00774
pncA	Nicotinamidase/pyrazinamidase	FFIG124_00242	FFIG23_00754	FFIG58_00773
xpkA_1	Xylulose-5-phosphate phosphoketolase	FFIG124_00243	FFIG23_00753	FFIG58_00772
group_79	hypothetical protein	FFIG124_00244	FFIG23_01329	FFIG58_01541
sdhB	L-serine dehydratase, beta chain	FFIG124_00245	FFIG23_01773	FFIG58_01653
sdhA	L-serine dehydratase, alpha chain	FFIG124_00246	FFIG23_01774	FFIG58_01652
mrp	Iron-sulfur cluster carrier protein	FFIG124_00247	FFIG23_01775	FFIG58_01651
yagU	Inner membrane protein YagU	FFIG124_00248	FFIG23_01776	FFIG58_01650
group_1316	2-oxoglutaramate amidase	FFIG124_00249	FFIG23_01777	FFIG58_01649
dapL	LL-diaminopimelate aminotransferase	FFIG124_00250	FFIG23_01778	FFIG58_01648
ytrA	HTH-type transcriptional repressor YtrA	FFIG124_00251	FFIG23_00479	FFIG58_00282
ytrB_1	ABC transporter ATP-binding protein YtrB	FFIG124_00252	FFIG23_00478	FFIG58_00281
group_1312	hypothetical protein	FFIG124_00253	FFIG23_00477	FFIG58_00280
group_1367	hypothetical protein	FFIG124_00254	FFIG23_00476	FFIG58_00279
fabG_3	3-oxoacyl-[acyl-carrier-protein] reductase FabG	FFIG124_00255	FFIG23_01681	FFIG58_00907
licR	putative licABCH operon regulator	FFIG124_00256	FFIG23_01680	FFIG58_00906
group_1773	hypothetical protein	FFIG124_00257	FFIG23_01679	FFIG58_00905
srlA	PTS system glucitol/sorbitol-specific EIIC component	FFIG124_00258	FFIG23_01678	FFIG58_00904
srlE	PTS system glucitol/sorbitol-specific EIIB component	FFIG124_00259	FFIG23_01677	FFIG58_00903
srlB	PTS system glucitol/sorbitol-specific EIIA component	FFIG124_00260	FFIG23_01676	FFIG58_00902
fsaA	Fructose-6-phosphate aldolase 1	FFIG124_00261	FFIG23_01675	FFIG58_00901
group_80	hypothetical protein	FFIG124_00262	FFIG23_00544	FFIG58_01907
group_1108	hypothetical protein	FFIG124_00263	FFIG23_00543	FFIG58_00695
group_1771	hypothetical protein	FFIG124_00264	FFIG23_00542	FFIG58_00696
group_1947	hypothetical protein	FFIG124_00265	FFIG23_00541	FFIG58_00697
yxlF	putative ABC transporter ATP-binding protein YxlF	FFIG124_00269	FFIG23_00537	FFIG58_01834
group_1949	hypothetical protein	FFIG124_00270	FFIG23_00536	FFIG58_01833
group_891	hypothetical protein	FFIG124_00271	FFIG23_00535	FFIG58_01832
lytF	Peptidoglycan endopeptidase LytF	FFIG124_00272	FFIG23_00534	FFIG58_01735
group_1648	hypothetical protein	FFIG124_00273	FFIG23_00533	FFIG58_01736
ssb	Single-stranded DNA-binding protein	FFIG124_00274	FFIG23_00532	FFIG58_01737
xerD_1	Tyrosine recombinase XerD	FFIG124_00275	FFIG23_00531	FFIG58_01738
group_1556	hypothetical protein	FFIG124_00277	FFIG23_00529	FFIG58_01729
group_1977	hypothetical protein	FFIG124_00278	FFIG23_00528	FFIG58_01730
group_1713	hypothetical protein	FFIG124_00279	FFIG23_00527	FFIG58_01952
group_930	hypothetical protein	FFIG124_00280	FFIG23_00526	FFIG58_00768
iap	putative endopeptidase p60	FFIG124_00281	FFIG23_00525	FFIG58_00767
group_1558	hypothetical protein	FFIG124_00282	FFIG23_00524	FFIG58_00766
galE	UDP-glucose 4-epimerase	FFIG124_00284	FFIG23_00296	FFIG58_01887
galK_1	Galactokinase	FFIG124_00285	FFIG23_00295	FFIG58_01888
lacR	HTH-type transcriptional regulator LacR	FFIG124_00286	FFIG23_00294	FFIG58_01889
guaB	Inosine-5'-monophosphate dehydrogenase	FFIG124_00287	FFIG23_01401	FFIG58_00080
radD_1	Putative DNA repair helicase RadD	FFIG124_00288	FFIG23_01402	FFIG58_00079
iphP_1	Tyrosine-protein phosphatase	FFIG124_00289	FFIG23_01403	FFIG58_00078
corC	Magnesium and cobalt efflux protein CorC	FFIG124_00290	FFIG23_01404	FFIG58_00077
toxA_3	Toxin A	FFIG124_00291	FFIG23_01953	FFIG58_00800
group_1587	hypothetical protein	FFIG124_00292	FFIG23_01954	FFIG58_00799
group_1183	hypothetical protein	FFIG124_00294	FFIG23_01955	FFIG58_00797
yjeM_1	Inner membrane transporter YjeM	FFIG124_00295	FFIG23_01156	FFIG58_00796
group_84	hypothetical protein	FFIG124_00296	FFIG23_00577	FFIG58_01060
panT	Pantothenate transporter PanT	FFIG124_00297	FFIG23_00578	FFIG58_01059
lytG	Exo-glucosaminidase LytG	FFIG124_00298	FFIG23_00579	FFIG58_01058
xpt	Xanthine phosphoribosyltransferase	FFIG124_00299	FFIG23_00580	FFIG58_01057
pucK	Uric acid permease PucK	FFIG124_00300	FFIG23_00581	FFIG58_01056
maa_2	Maltose O-acetyltransferase	FFIG124_00301	FFIG23_00582	FFIG58_01055
group_1701	hypothetical protein	FFIG124_00302	FFIG23_01596	FFIG58_01478
group_1069	hypothetical protein	FFIG124_00303	FFIG23_01595	FFIG58_01477
group_1194	hypothetical protein	FFIG124_00304	FFIG23_01594	FFIG58_01476
lutB	Lactate utilization protein B	FFIG124_00305	FFIG23_00676	FFIG58_00545
ackA_2	Acetate kinase	FFIG124_00307	FFIG23_00678	FFIG58_01311
group_881	hypothetical protein	FFIG124_00308	FFIG23_00679	FFIG58_01312
group_1780	hypothetical protein	FFIG124_00309	FFIG23_01014	FFIG58_01626
rpsP	30S ribosomal protein S16	FFIG124_00310	FFIG23_01013	FFIG58_01625
ffh	Signal recognition particle protein	FFIG124_00311	FFIG23_01012	FFIG58_01624
group_1232	hypothetical protein	FFIG124_00312	FFIG23_01011	FFIG58_01623
ftsY	Signal recognition particle receptor FtsY	FFIG124_00313	FFIG23_01010	FFIG58_01622
smc_2	Chromosome partition protein Smc	FFIG124_00314	FFIG23_01009	FFIG58_01621
iolI	Inosose isomerase	FFIG124_00316	FFIG23_01870	FFIG58_00385
bacC_1	Dihydroanticapsin 7-dehydrogenase	FFIG124_00317	FFIG23_01871	FFIG58_00384
urdA	Urocanate reductase	FFIG124_00318	FFIG23_01872	FFIG58_00383
aroE	Shikimate dehydrogenase (NADP(+))	FFIG124_00319	FFIG23_01873	FFIG58_00382
aroD	3-dehydroquinate dehydratase	FFIG124_00320	FFIG23_01874	FFIG58_00381
xerS	Tyrosine recombinase XerS	FFIG124_00321	FFIG23_01875	FFIG58_00380
mtlD	Mannitol-1-phosphate 5-dehydrogenase	FFIG124_00323	FFIG23_00480	FFIG58_00283
mtlF	Mannitol-specific phosphotransferase enzyme IIA component	FFIG124_00324	FFIG23_00481	FFIG58_00284
mtlA	PTS system mannitol-specific EIICB component	FFIG124_00325	FFIG23_00482	FFIG58_00285
alx	Inner membrane protein alx	FFIG124_00326	FFIG23_00483	FFIG58_00286
group_877	hypothetical protein	FFIG124_00327	FFIG23_00484	FFIG58_00287
fliY_2	L-cystine-binding protein FliY	FFIG124_00328	FFIG23_00485	FFIG58_00288
tcyC	L-cystine import ATP-binding protein TcyC	FFIG124_00329	FFIG23_00486	FFIG58_00289
tcyB	L-cystine transport system permease protein TcyB	FFIG124_00330	FFIG23_00487	FFIG58_00290
group_1653	hypothetical protein	FFIG124_00331	FFIG23_00488	FFIG58_00291
toxA_1	Toxin A	FFIG124_00332	FFIG23_00489	FFIG58_00292
noxE	NADH oxidase	FFIG124_00333	FFIG23_00490	FFIG58_00293
glmS	Glutamine--fructose-6-phosphate aminotransferase [isomerizing]	FFIG124_00334	FFIG23_00491	FFIG58_00294
treP	PTS system trehalose-specific EIIBC component	FFIG124_00335	FFIG23_01717	FFIG58_00539
group_1983	hypothetical protein	FFIG124_00336	FFIG23_01529	FFIG58_00300
metG	Methionine--tRNA ligase	FFIG124_00337	FFIG23_00162	FFIG58_01896
group_1866	hypothetical protein	FFIG124_00338	FFIG23_00163	FFIG58_01897
mvaA	3-hydroxy-3-methylglutaryl-coenzyme A reductase	FFIG124_00339	FFIG23_00164	FFIG58_01898
artP	Arginine-binding extracellular protein ArtP	FFIG124_00340	FFIG23_00165	FFIG58_00669
kstR2	HTH-type transcriptional repressor KstR2	FFIG124_00341	FFIG23_00166	FFIG58_00668
maa_1	Maltose O-acetyltransferase	FFIG124_00342	FFIG23_00565	FFIG58_00586
yflS	Putative malate transporter YflS	FFIG124_00343	FFIG23_00564	FFIG58_00587
group_1452	Fumarate reductase flavoprotein subunit	FFIG124_00344	FFIG23_00563	FFIG58_00588
fumC	Fumarate hydratase class II	FFIG124_00345	FFIG23_00562	FFIG58_00589
ywqD	Tyrosine-protein kinase YwqD	FFIG124_00346	FFIG23_01334	FFIG58_01546
ywqC	putative capsular polysaccharide biosynthesis protein YwqC	FFIG124_00347	FFIG23_01333	FFIG58_01545
group_1428	hypothetical protein	FFIG124_00348	FFIG23_01332	FFIG58_01544
group_1515	hypothetical protein	FFIG124_00349	FFIG23_01331	FFIG58_01543
group_1079	hypothetical protein	FFIG124_00350	FFIG23_01172	FFIG58_00390
cadA_2	putative cadmium-transporting ATPase	FFIG124_00351	FFIG23_01173	FFIG58_00391
upp	Uracil phosphoribosyltransferase	FFIG124_00352	FFIG23_01929	FFIG58_00823
atpB	ATP synthase subunit a	FFIG124_00353	FFIG23_00637	FFIG58_00824
atpE	ATP synthase subunit c	FFIG124_00354	FFIG23_00636	FFIG58_00825
atpF	ATP synthase subunit b	FFIG124_00355	FFIG23_00635	FFIG58_00826
atpH	ATP synthase subunit delta	FFIG124_00356	FFIG23_00634	FFIG58_00827
atpA	ATP synthase subunit alpha	FFIG124_00357	FFIG23_00633	FFIG58_00828
atpG	ATP synthase gamma chain	FFIG124_00358	FFIG23_00632	FFIG58_00829
atpD	ATP synthase subunit beta	FFIG124_00359	FFIG23_00631	FFIG58_00830
atpC	ATP synthase epsilon chain	FFIG124_00360	FFIG23_00630	FFIG58_00831
gppA	Guanosine-5'-triphosphate,3'-diphosphate pyrophosphatase	FFIG124_00361	FFIG23_00169	FFIG58_00665
trpS2	Tryptophan--tRNA ligase 2	FFIG124_00362	FFIG23_00170	FFIG58_00664
fieF	Ferrous-iron efflux pump FieF	FFIG124_00363	FFIG23_00171	FFIG58_00663
helD_1	DNA helicase IV	FFIG124_00364	FFIG23_00172	FFIG58_00662
htpX	Protease HtpX	FFIG124_00366	FFIG23_00174	FFIG58_00660
group_1472	hypothetical protein	FFIG124_00367	FFIG23_00175	FFIG58_00659
napA	Na(+)/H(+) antiporter	FFIG124_00368	FFIG23_01091	FFIG58_00043
group_1307	hypothetical protein	FFIG124_00369	FFIG23_00101	FFIG58_01611
rsxC	Electron transport complex subunit RsxC	FFIG124_00370	FFIG23_00100	FFIG58_01610
selD	Selenide, water dikinase	FFIG124_00371	FFIG23_00099	FFIG58_01609
group_905	hypothetical protein	FFIG124_00372	FFIG23_00738	FFIG58_01078
gshAB	Glutathione biosynthesis bifunctional protein GshAB	FFIG124_00374	FFIG23_01760	FFIG58_00674
group_984	Putative glutamine amidotransferase	FFIG124_00375	FFIG23_01759	FFIG58_00673
group_2086	Phosphomevalonate kinase	FFIG124_00376	FFIG23_01840	FFIG58_01493
thrB_2	Homoserine kinase	FFIG124_00377	FFIG23_01839	FFIG58_01492
galK_2	Galactokinase	FFIG124_00378	FFIG23_01838	FFIG58_01491
thrB_1	Homoserine kinase	FFIG124_00379	FFIG23_00764	FFIG58_00783
hom	Homoserine dehydrogenase	FFIG124_00380	FFIG23_00765	FFIG58_00784
apbE	FAD:protein FMN transferase	FFIG124_00381	FFIG23_00766	FFIG58_00785
thrC	Threonine synthase	FFIG124_00382	FFIG23_00767	FFIG58_00786
group_2097	hypothetical protein	FFIG124_00384	FFIG23_00769	FFIG58_00788
tagE	Poly(glycerol-phosphate) alpha-glucosyltransferase	FFIG124_00385	FFIG23_00770	FFIG58_00789
ecfT	Energy-coupling factor transporter transmembrane protein EcfT	FFIG124_00386	FFIG23_00848	FFIG58_00081
truA	tRNA pseudouridine synthase A	FFIG124_00387	FFIG23_00849	FFIG58_00082
rplM	50S ribosomal protein L13	FFIG124_00388	FFIG23_00850	FFIG58_00083
rpsI	30S ribosomal protein S9	FFIG124_00389	FFIG23_00851	FFIG58_00084
group_955	hypothetical protein	FFIG124_00390	FFIG23_00852	FFIG58_00085
gerN_1	Na(+)/H(+)-K(+) antiporter GerN	FFIG124_00391	FFIG23_00853	FFIG58_00086
asnS	Asparagine--tRNA ligase	FFIG124_00392	FFIG23_01834	FFIG58_01698
group_1553	Aspartate aminotransferase	FFIG124_00393	FFIG23_01835	FFIG58_01697
group_1350	hypothetical protein	FFIG124_00394	FFIG23_01836	FFIG58_01696
pepS	Aminopeptidase PepS	FFIG124_00397	FFIG23_01649	FFIG58_01536
sbcC	Nuclease SbcCD subunit C	FFIG124_00398	FFIG23_01550	FFIG58_00096
rsmE	Ribosomal RNA small subunit methyltransferase E	FFIG124_00399	FFIG23_00647	FFIG58_01631
relA	GTP pyrophosphokinase	FFIG124_00400	FFIG23_00648	FFIG58_01632
dtd	D-aminoacyl-tRNA deacylase	FFIG124_00401	FFIG23_00649	FFIG58_01633
ppaX_1	Pyrophosphatase PpaX	FFIG124_00402	FFIG23_00650	FFIG58_01634
lspA	Lipoprotein signal peptidase	FFIG124_00403	FFIG23_00651	FFIG58_01635
rluD_2	Ribosomal large subunit pseudouridine synthase D	FFIG124_00404	FFIG23_00652	FFIG58_01636
pyrR	Bifunctional protein pyrR	FFIG124_00405	FFIG23_00653	FFIG58_01637
pyrP	Uracil permease	FFIG124_00406	FFIG23_00654	FFIG58_01638
group_1616	hypothetical protein	FFIG124_00407	FFIG23_00285	FFIG58_00032
Int-Tn_1	Transposase from transposon Tn916	FFIG124_00408	FFIG23_00284	FFIG58_00031
group_1803	hypothetical protein	FFIG124_00409	FFIG23_00283	FFIG58_00030
clsA	Major cardiolipin synthase ClsA	FFIG124_00410	FFIG23_00282	FFIG58_00029
group_1871	hypothetical protein	FFIG124_00413	FFIG23_00279	FFIG58_01964
dppE_2	Dipeptide-binding protein DppE	FFIG124_00414	FFIG23_00621	FFIG58_00759
oppB	Oligopeptide transport system permease protein OppB	FFIG124_00415	FFIG23_00622	FFIG58_00760
dppC	Dipeptide transport system permease protein DppC	FFIG124_00416	FFIG23_00464	FFIG58_00761
group_96	hypothetical protein	FFIG124_00419	FFIG23_00374	FFIG58_01320
group_985	hypothetical protein	FFIG124_00420	FFIG23_00373	FFIG58_01321
group_860	hypothetical protein	FFIG124_00421	FFIG23_00372	FFIG58_01322
group_1808	hypothetical protein	FFIG124_00422	FFIG23_00371	FFIG58_01323
group_1590	hypothetical protein	FFIG124_00423	FFIG23_00370	FFIG58_01324
group_1888	hypothetical protein	FFIG124_00424	FFIG23_00369	FFIG58_01325
group_1560	hypothetical protein	FFIG124_00425	FFIG23_00368	FFIG58_01326
smc_4	Chromosome partition protein Smc	FFIG124_00426	FFIG23_01467	FFIG58_00922
repB	Replication protein RepB	FFIG124_00427	FFIG23_00239	FFIG58_01304
group_1594	hypothetical protein	FFIG124_00428	FFIG23_00240	FFIG58_01303
group_98	hypothetical protein	FFIG124_00429	FFIG23_01435	FFIG58_00954
group_1605	hypothetical protein	FFIG124_00430	FFIG23_01436	FFIG58_00953
group_1539	hypothetical protein	FFIG124_00431	FFIG23_01437	FFIG58_00952
group_1579	hypothetical protein	FFIG124_00432	FFIG23_01438	FFIG58_00951
radD_2	Putative DNA repair helicase RadD	FFIG124_00433	FFIG23_01439	FFIG58_00950
group_954	hypothetical protein	FFIG124_00434	FFIG23_01440	FFIG58_00949
group_1356	hypothetical protein	FFIG124_00435	FFIG23_01441	FFIG58_00948
group_1234	hypothetical protein	FFIG124_00436	FFIG23_01442	FFIG58_00947
group_1722	hypothetical protein	FFIG124_00437	FFIG23_01443	FFIG58_00946
group_1591	hypothetical protein	FFIG124_00438	FFIG23_01444	FFIG58_00945
group_1104	hypothetical protein	FFIG124_00439	FFIG23_01445	FFIG58_00944
group_1222	hypothetical protein	FFIG124_00440	FFIG23_01446	FFIG58_00943
group_1348	hypothetical protein	FFIG124_00441	FFIG23_01447	FFIG58_00942
group_1940	hypothetical protein	FFIG124_00442	FFIG23_01448	FFIG58_00941
chpS	Antitoxin ChpS	FFIG124_00443	FFIG23_01449	FFIG58_00940
ndoA_1	Endoribonuclease EndoA	FFIG124_00444	FFIG23_01450	FFIG58_00939
group_2042	hypothetical protein	FFIG124_00445	FFIG23_01451	FFIG58_00938
group_17	hypothetical protein	FFIG124_00446	FFIG23_00349	FFIG58_01345
group_1443	hypothetical protein	FFIG124_00447	FFIG23_00348	FFIG58_01346
group_1171	hypothetical protein	FFIG124_00448	FFIG23_00347	FFIG58_01347
group_1333	hypothetical protein	FFIG124_00449	FFIG23_00346	FFIG58_01348
group_1549	hypothetical protein	FFIG124_00450	FFIG23_00345	FFIG58_01349
group_1125	hypothetical protein	FFIG124_00451	FFIG23_00344	FFIG58_01350
clpP1	ATP-dependent Clp protease proteolytic subunit 1	FFIG124_00452	FFIG23_00343	FFIG58_01351
group_1830	hypothetical protein	FFIG124_00453	FFIG23_00342	FFIG58_01352
group_1848	hypothetical protein	FFIG124_00454	FFIG23_00341	FFIG58_01353
group_967	hypothetical protein	FFIG124_00455	FFIG23_00340	FFIG58_01354
group_883	hypothetical protein	FFIG124_00456	FFIG23_00339	FFIG58_01355
group_1667	hypothetical protein	FFIG124_00457	FFIG23_00338	FFIG58_01356
group_2103	hypothetical protein	FFIG124_00458	FFIG23_00337	FFIG58_01357
group_833	hypothetical protein	FFIG124_00459	FFIG23_00336	FFIG58_01358
group_1244	hypothetical protein	FFIG124_00460	FFIG23_00335	FFIG58_01359
group_99	hypothetical protein	FFIG124_00461	FFIG23_00334	FFIG58_01360
group_1287	hypothetical protein	FFIG124_00462	FFIG23_00468	FFIG58_00271
addA	ATP-dependent helicase/nuclease subunit A	FFIG124_00463	FFIG23_00469	FFIG58_00272
addB	ATP-dependent helicase/deoxyribonuclease subunit B	FFIG124_00464	FFIG23_00470	FFIG58_00273
group_1309	hypothetical protein	FFIG124_00465	FFIG23_00471	FFIG58_00274
prs_1	Ribose-phosphate pyrophosphokinase	FFIG124_00466	FFIG23_00472	FFIG58_00275
proA	Gamma-glutamyl phosphate reductase	FFIG124_00467	FFIG23_00473	FFIG58_00276
proB	Glutamate 5-kinase	FFIG124_00468	FFIG23_00474	FFIG58_00277
spoIIIE	DNA translocase SpoIIIE	FFIG124_00469	FFIG23_00381	FFIG58_01551
trmL	tRNA (cytidine(34)-2'-O)-methyltransferase	FFIG124_00470	FFIG23_00382	FFIG58_01552
rlmA	23S rRNA (guanine(745)-N(1))-methyltransferase	FFIG124_00471	FFIG23_00383	FFIG58_01553
pox5_1	Pyruvate oxidase	FFIG124_00472	FFIG23_01056	FFIG58_00155
group_1092	hypothetical protein	FFIG124_00473	FFIG23_01057	FFIG58_00156
murE	UDP-N-acetylmuramoyl-L-alanyl-D-glutamate--L-lysine ligase	FFIG124_00474	FFIG23_01058	FFIG58_00157
group_1089	D-aspartate ligase	FFIG124_00475	FFIG23_01059	FFIG58_00158
group_2066	Aspartate racemase	FFIG124_00476	FFIG23_01060	FFIG58_00159
yjhB_1	Putative metabolite transport protein YjhB	FFIG124_00477	FFIG23_01061	FFIG58_00160
betI	HTH-type transcriptional regulator BetI	FFIG124_00478	FFIG23_01062	FFIG58_00161
glcU	putative glucose uptake protein GlcU	FFIG124_00479	FFIG23_01063	FFIG58_00162
group_1269	hypothetical protein	FFIG124_00480	FFIG23_01064	FFIG58_00163
group_1384	hypothetical protein	FFIG124_00481	FFIG23_01065	FFIG58_00164
group_1540	hypothetical protein	FFIG124_00485	FFIG23_00366	FFIG58_01328
group_994	hypothetical protein	FFIG124_00486	FFIG23_00365	FFIG58_01329
group_1388	hypothetical protein	FFIG124_00487	FFIG23_00364	FFIG58_01330
group_1796	hypothetical protein	FFIG124_00488	FFIG23_00363	FFIG58_01331
group_1485	hypothetical protein	FFIG124_00489	FFIG23_00362	FFIG58_01332
group_1745	hypothetical protein	FFIG124_00490	FFIG23_00361	FFIG58_01333
group_811	hypothetical protein	FFIG124_00491	FFIG23_00360	FFIG58_01334
group_1898	hypothetical protein	FFIG124_00492	FFIG23_00359	FFIG58_01335
group_1338	hypothetical protein	FFIG124_00493	FFIG23_00358	FFIG58_01336
group_1382	hypothetical protein	FFIG124_00494	FFIG23_00357	FFIG58_01337
group_2023	hypothetical protein	FFIG124_00495	FFIG23_01567	FFIG58_00330
pyrG	CTP synthase	FFIG124_00496	FFIG23_01566	FFIG58_00331
rpoE	putative DNA-directed RNA polymerase subunit delta	FFIG124_00497	FFIG23_01565	FFIG58_00332
group_19	hypothetical protein	FFIG124_00498	FFIG23_01564	FFIG58_00333
rplC	50S ribosomal protein L3	FFIG124_00499	FFIG23_00818	FFIG58_01238
rpsJ	30S ribosomal protein S10	FFIG124_00500	FFIG23_00817	FFIG58_01239
hflX	GTPase HflX	FFIG124_00501	FFIG23_01400	FFIG58_01240
ybbH	putative HTH-type transcriptional regulator YbbH	FFIG124_00502	FFIG23_01399	FFIG58_01241
rbsK/rbiA_1	Bifunctional ribokinase/ribose-5-phosphate isomerase A	FFIG124_00503	FFIG23_01398	FFIG58_01242
afr	1,5-anhydro-D-fructose reductase	FFIG124_00504	FFIG23_01397	FFIG58_01243
group_1824	hypothetical protein	FFIG124_00505	FFIG23_01396	FFIG58_01244
steT	Serine/threonine exchanger SteT	FFIG124_00506	FFIG23_01395	FFIG58_01245
glnP_2	putative glutamine ABC transporter permease protein GlnP	FFIG124_00507	FFIG23_01394	FFIG58_01246
glnM_2	putative glutamine ABC transporter permease protein GlnM	FFIG124_00508	FFIG23_01393	FFIG58_01247
glnH	ABC transporter glutamine-binding protein GlnH	FFIG124_00509	FFIG23_01392	FFIG58_01248
glnQ_1	Glutamine transport ATP-binding protein GlnQ	FFIG124_00510	FFIG23_01391	FFIG58_01249
group_2077	hypothetical protein	FFIG124_00511	FFIG23_01390	FFIG58_01250
group_1053	hypothetical protein	FFIG124_00512	FFIG23_01389	FFIG58_01251
group_1754	hypothetical protein	FFIG124_00513	FFIG23_01388	FFIG58_01252
zur	Zinc-specific metallo-regulatory protein	FFIG124_00514	FFIG23_01387	FFIG58_01253
xerC_2	Tyrosine recombinase XerC	FFIG124_00515	FFIG23_00896	FFIG58_00712
hslV	ATP-dependent protease subunit HslV	FFIG124_00516	FFIG23_00897	FFIG58_00711
clpY	ATP-dependent protease ATPase subunit ClpY	FFIG124_00517	FFIG23_00898	FFIG58_00710
pgl	6-phosphogluconolactonase	FFIG124_00518	FFIG23_00387	FFIG58_01557
group_1583	CutC-like protein	FFIG124_00519	FFIG23_00386	FFIG58_01556
gltT	Proton/sodium-glutamate symport protein	FFIG124_00520	FFIG23_00385	FFIG58_01555
lytH	L-Ala--D-Glu endopeptidase	FFIG124_00521	FFIG23_01305	FFIG58_00107
epsH_2	Putative glycosyltransferase EpsH	FFIG124_00522	FFIG23_01306	FFIG58_00108
garR	2-hydroxy-3-oxopropionate reductase	FFIG124_00523	FFIG23_01307	FFIG58_00109
rpsR	30S ribosomal protein S18	FFIG124_00524	FFIG23_01308	FFIG58_00110
ssbA	Single-stranded DNA-binding protein A	FFIG124_00525	FFIG23_01309	FFIG58_00111
rpsF	30S ribosomal protein S6	FFIG124_00526	FFIG23_01310	FFIG58_00112
gyrA	DNA gyrase subunit A	FFIG124_00527	FFIG23_01311	FFIG58_00113
gyrB	DNA gyrase subunit B	FFIG124_00528	FFIG23_01312	FFIG58_00114
recF	DNA replication and repair protein RecF	FFIG124_00529	FFIG23_01313	FFIG58_00115
group_1349	hypothetical protein	FFIG124_00530	FFIG23_01314	FFIG58_00116
dnaN	DNA polymerase III subunit beta	FFIG124_00531	FFIG23_01315	FFIG58_00117
dnaA	Chromosomal replication initiator protein DnaA	FFIG124_00532	FFIG23_01316	FFIG58_00118
rpmH	50S ribosomal protein L34	FFIG124_00533	FFIG23_01317	FFIG58_00119
rnpA	Ribonuclease P protein component	FFIG124_00534	FFIG23_01318	FFIG58_00120
misCA	Membrane protein insertase MisCA	FFIG124_00535	FFIG23_01319	FFIG58_00121
group_103	hypothetical protein	FFIG124_00536	FFIG23_01068	FFIG58_01606
agaSK_2	Bifunctional alpha-galactosidase/sucrose kinase AgaSK	FFIG124_00537	FFIG23_01069	FFIG58_01605
group_837	hypothetical protein	FFIG124_00538	FFIG23_01070	FFIG58_01604
xylR	Xylose operon regulatory protein	FFIG124_00539	FFIG23_01071	FFIG58_01603
fetA	putative iron export ATP-binding protein FetA	FFIG124_00540	FFIG23_01904	FFIG58_01756
fetB	putative iron export permease protein FetB	FFIG124_00541	FFIG23_01903	FFIG58_01757
ytcD	putative HTH-type transcriptional regulator YtcD	FFIG124_00542	FFIG23_01902	FFIG58_01758
ytbE	putative oxidoreductase YtbE	FFIG124_00543	FFIG23_01901	FFIG58_01759
cetB	2-epi-5-epi-valiolone epimerase	FFIG124_00544	FFIG23_01900	FFIG58_01760
group_1029	hypothetical protein	FFIG124_00545	FFIG23_01513	FFIG58_01746
group_1411	putative HIT-like protein	FFIG124_00546	FFIG23_01512	FFIG58_01745
ecsA_2	ABC-type transporter ATP-binding protein EcsA	FFIG124_00547	FFIG23_01511	FFIG58_01744
group_1915	hypothetical protein	FFIG124_00548	FFIG23_01510	FFIG58_01743
group_941	hypothetical protein	FFIG124_00549	FFIG23_01509	FFIG58_01742
trmB	tRNA (guanine-N(7)-)-methyltransferase	FFIG124_00550	FFIG23_01508	FFIG58_01741
group_1188	hypothetical protein	FFIG124_00551	FFIG23_00680	FFIG58_00238
group_1776	hypothetical protein	FFIG124_00552	FFIG23_00681	FFIG58_00239
group_21	hypothetical protein	FFIG124_00553	FFIG23_00682	FFIG58_00240
yifK	putative transport protein YifK	FFIG124_00556	FFIG23_01247	FFIG58_00758
efp_1	Elongation factor P	FFIG124_00557	FFIG23_01248	FFIG58_00757
ybjI	5-amino-6-(5-phospho-D-ribitylamino)uracil phosphatase YbjI	FFIG124_00558	FFIG23_01249	FFIG58_00756
gpmA	2,3-bisphosphoglycerate-dependent phosphoglycerate mutase	FFIG124_00559	FFIG23_01250	FFIG58_00755
yhdN	General stress protein 69	FFIG124_00560	FFIG23_01251	FFIG58_00754
copA	Copper-exporting P-type ATPase A	FFIG124_00561	FFIG23_01252	FFIG58_00753
group_1215	hypothetical protein	FFIG124_00562	FFIG23_01253	FFIG58_00752
group_1710	hypothetical protein	FFIG124_00563	FFIG23_01254	FFIG58_00751
glxK	Glycerate 3-kinase	FFIG124_00564	FFIG23_01255	FFIG58_00750
gntP	High-affinity gluconate transporter	FFIG124_00565	FFIG23_01256	FFIG58_00749
cdaR_1	Carbohydrate diacid regulator	FFIG124_00566	FFIG23_01257	FFIG58_00748
hchA	Molecular chaperone Hsp31 and glyoxalase 3	FFIG124_00567	FFIG23_01258	FFIG58_00747
group_1779	hypothetical protein	FFIG124_00568	FFIG23_01259	FFIG58_00746
brnQ	Branched-chain amino acid transport system 2 carrier protein	FFIG124_00569	FFIG23_00500	FFIG58_00211
dhaS	HTH-type dhaKLM operon transcriptional activator DhaS	FFIG124_00570	FFIG23_00499	FFIG58_00210
dhaQ	DhaKLM operon coactivator DhaQ	FFIG124_00571	FFIG23_00498	FFIG58_00209
dhaK	PTS-dependent dihydroxyacetone kinase, dihydroxyacetone-binding subunit DhaK	FFIG124_00572	FFIG23_00497	FFIG58_00208
dhaL	PTS-dependent dihydroxyacetone kinase, ADP-binding subunit DhaL	FFIG124_00573	FFIG23_00496	FFIG58_00207
dhaM	PTS-dependent dihydroxyacetone kinase, phosphotransferase subunit DhaM	FFIG124_00574	FFIG23_00495	FFIG58_00206
glpF_2	Glycerol uptake facilitator protein	FFIG124_00575	FFIG23_00494	FFIG58_00205
nhaK	Sodium, potassium, lithium and rubidium/H(+) antiporter	FFIG124_00576	FFIG23_00493	FFIG58_00204
tphA1I	Terephthalate 1,2-dioxygenase, reductase component 1	FFIG124_00577	FFIG23_01180	FFIG58_00398
hflK	Modulator of FtsH protease HflK	FFIG124_00578	FFIG23_01181	FFIG58_00399
group_1881	hypothetical protein	FFIG124_00579	FFIG23_01182	FFIG58_00400
prtP	PII-type proteinase	FFIG124_00580	FFIG23_01183	FFIG58_00401
ydiM_1	Inner membrane transport protein YdiM	FFIG124_00581	FFIG23_01170	FFIG58_00388
gmuE	Putative fructokinase	FFIG124_00582	FFIG23_01410	FFIG58_00071
mepA_1	Multidrug export protein MepA	FFIG124_00583	FFIG23_01411	FFIG58_00070
group_1467	Virulence protein	FFIG124_00584	FFIG23_01412	FFIG58_00069
group_1886	hypothetical protein	FFIG124_00585	FFIG23_01413	FFIG58_00068
nagB	Glucosamine-6-phosphate deaminase	FFIG124_00586	FFIG23_01414	FFIG58_00067
nagA	N-acetylglucosamine-6-phosphate deacetylase	FFIG124_00587	FFIG23_01415	FFIG58_00066
dapE_2	putative succinyl-diaminopimelate desuccinylase	FFIG124_00588	FFIG23_01416	FFIG58_00065
bacC_1	Dihydroanticapsin 7-dehydrogenase	FFIG124_00589	FFIG23_01417	FFIG58_00064
gpsA	Glycerol-3-phosphate dehydrogenase [NAD(P)+]	FFIG124_00590	FFIG23_00926	FFIG58_01966
group_893	hypothetical protein	FFIG124_00591	FFIG23_00925	FFIG58_01766
group_1011	hypothetical protein	FFIG124_00592	FFIG23_00924	FFIG58_01767
rlmCD_2	23S rRNA (uracil-C(5))-methyltransferase RlmCD	FFIG124_00593	FFIG23_01478	FFIG58_01768
recX	Regulatory protein RecX	FFIG124_00594	FFIG23_01479	FFIG58_01769
group_1570	hypothetical protein	FFIG124_00595	FFIG23_01480	FFIG58_01770
group_1860	hypothetical protein	FFIG124_00596	FFIG23_01481	FFIG58_01771
rlmL	Ribosomal RNA large subunit methyltransferase L	FFIG124_00597	FFIG23_00859	FFIG58_00263
gpsB	Cell cycle protein GpsB	FFIG124_00598	FFIG23_00860	FFIG58_00262
group_1823	hypothetical protein	FFIG124_00599	FFIG23_00861	FFIG58_00261
yrpC	Glutamate racemase 2	FFIG124_00600	FFIG23_00862	FFIG58_00260
patA_4	Putative N-acetyl-LL-diaminopimelate aminotransferase	FFIG124_00601	FFIG23_00863	FFIG58_01965
ackA_1	Acetate kinase	FFIG124_00602	FFIG23_00566	FFIG58_00585
group_1905	hypothetical protein	FFIG124_00603	FFIG23_00048	FFIG58_01188
epsJ_1	putative glycosyltransferase EpsJ	FFIG124_00604	FFIG23_00047	FFIG58_01189
rmlA	Glucose-1-phosphate thymidylyltransferase	FFIG124_00605	FFIG23_00046	FFIG58_01190
rfbC	dTDP-4-dehydrorhamnose 3,5-epimerase	FFIG124_00606	FFIG23_00045	FFIG58_01191
rmlB	dTDP-glucose 4,6-dehydratase	FFIG124_00607	FFIG23_00044	FFIG58_01192
rmlD	dTDP-4-dehydrorhamnose reductase	FFIG124_00608	FFIG23_00043	FFIG58_01193
nagZ	Beta-hexosaminidase	FFIG124_00609	FFIG23_00042	FFIG58_01194
group_1958	hypothetical protein	FFIG124_00610	FFIG23_00041	FFIG58_01195
group_2056	hypothetical protein	FFIG124_00611	FFIG23_00040	FFIG58_01196
glgP	Glycogen phosphorylase	FFIG124_00614	FFIG23_00911	FFIG58_00447
glgA	Glycogen synthase	FFIG124_00615	FFIG23_00910	FFIG58_00448
glgD	Glycogen biosynthesis protein GlgD	FFIG124_00616	FFIG23_00909	FFIG58_00449
glgC	Glucose-1-phosphate adenylyltransferase	FFIG124_00617	FFIG23_00908	FFIG58_00450
glgB	1,4-alpha-glucan branching enzyme GlgB	FFIG124_00618	FFIG23_00907	FFIG58_00451
fabH_1	3-oxoacyl-[acyl-carrier-protein] synthase 3	FFIG124_00625	FFIG23_01038	FFIG58_01288
group_1681	hypothetical protein	FFIG124_00626	FFIG23_01037	FFIG58_01287
group_1962	hypothetical protein	FFIG124_00627	FFIG23_00749	FFIG58_01862
pinR_2	hypothetical protein	FFIG124_00628	FFIG23_00748	FFIG58_01861
glnM_1	putative glutamine ABC transporter permease protein GlnM	FFIG124_00629	FFIG23_01157	FFIG58_00795
artM	Arginine transport ATP-binding protein ArtM	FFIG124_00630	FFIG23_01158	FFIG58_00794
group_111	hypothetical protein	FFIG124_00631	FFIG23_00135	FFIG58_01774
cysS	Cysteine--tRNA ligase	FFIG124_00633	FFIG23_01028	FFIG58_01278
mrnC	Mini-ribonuclease 3	FFIG124_00634	FFIG23_01027	FFIG58_01277
group_2065	Putative TrmH family tRNA/rRNA methyltransferase	FFIG124_00635	FFIG23_01026	FFIG58_01276
group_1219	hypothetical protein	FFIG124_00636	FFIG23_01025	FFIG58_01275
rpmG2	50S ribosomal protein L33 2	FFIG124_00637	FFIG23_01024	FFIG58_01274
secE	Protein translocase subunit SecE	FFIG124_00638	FFIG23_01023	FFIG58_01273
nusG	Transcription termination/antitermination protein NusG	FFIG124_00639	FFIG23_01022	FFIG58_01272
rplK	50S ribosomal protein L11	FFIG124_00640	FFIG23_01021	FFIG58_01271
rplA	50S ribosomal protein L1	FFIG124_00641	FFIG23_01020	FFIG58_01270
rplJ	50S ribosomal protein L10	FFIG124_00642	FFIG23_01019	FFIG58_01269
rplL	50S ribosomal protein L7/L12	FFIG124_00643	FFIG23_01018	FFIG58_01268
group_112	putative ABC transporter ATP-binding protein	FFIG124_00644	FFIG23_01668	FFIG58_01128
group_1827	putative ABC transporter ATP-binding protein	FFIG124_00645	FFIG23_01669	FFIG58_01129
group_113	hypothetical protein	FFIG124_00646	FFIG23_01648	FFIG58_01130
group_1684	hypothetical protein	FFIG124_00647	FFIG23_01647	FFIG58_01131
degA	HTH-type transcriptional regulator DegA	FFIG124_00648	FFIG23_01715	FFIG58_00541
scrB	Sucrose-6-phosphate hydrolase	FFIG124_00649	FFIG23_01716	FFIG58_00540
ddpX	D-alanyl-D-alanine dipeptidase	FFIG124_00650	FFIG23_01554	FFIG58_00092
pox5_2	Pyruvate oxidase	FFIG124_00651	FFIG23_01553	FFIG58_00093
lytN	putative cell wall hydrolase LytN	FFIG124_00652	FFIG23_01552	FFIG58_00094
sbcD	Nuclease SbcCD subunit D	FFIG124_00653	FFIG23_01551	FFIG58_00095
purE	N5-carboxyaminoimidazole ribonucleotide mutase	FFIG124_00657	FFIG23_01217	FFIG58_00717
purK_2	N5-carboxyaminoimidazole ribonucleotide synthase	FFIG124_00658	FFIG23_01218	FFIG58_00718
purB	Adenylosuccinate lyase	FFIG124_00659	FFIG23_01219	FFIG58_00719
group_2012	hypothetical protein	FFIG124_00660	FFIG23_01163	FFIG58_01044
garB	Glutathione amide reductase	FFIG124_00661	FFIG23_01164	FFIG58_01043
yehX	Glycine betaine uptake system ATP-binding protein YehX	FFIG124_00662	FFIG23_01165	FFIG58_01042
opuCB	Carnitine transport permease protein OpuCB	FFIG124_00663	FFIG23_01166	FFIG58_01041
group_850	hypothetical protein	FFIG124_00664	FFIG23_01167	FFIG58_01040
group_1370	hypothetical protein	FFIG124_00665	FFIG23_01168	FFIG58_01039
group_1807	hypothetical protein	FFIG124_00666	FFIG23_01169	FFIG58_01038
group_1468	hypothetical protein	FFIG124_00667	FFIG23_01405	FFIG58_00076
rluD_4	Ribosomal large subunit pseudouridine synthase D	FFIG124_00668	FFIG23_01406	FFIG58_00075
macB_1	Macrolide export ATP-binding/permease protein MacB	FFIG124_00669	FFIG23_01407	FFIG58_00074
yknY	putative ABC transporter ATP-binding protein YknY	FFIG124_00670	FFIG23_01408	FFIG58_00073
group_1960	hypothetical protein	FFIG124_00671	FFIG23_01409	FFIG58_00072
cwlS	D-gamma-glutamyl-meso-diaminopimelic acid endopeptidase CwlS	FFIG124_00672	FFIG23_00799	FFIG58_00512
group_1504	hypothetical protein	FFIG124_00673	FFIG23_00800	FFIG58_00513
manZ_1	PTS system mannose-specific EIID component	FFIG124_00674	FFIG23_00801	FFIG58_00514
sorA_1	PTS system sorbose-specific EIIC component	FFIG124_00675	FFIG23_00802	FFIG58_00515
manX_1	PTS system mannose-specific EIIAB component	FFIG124_00676	FFIG23_00803	FFIG58_00516
rbsB	Ribose import binding protein RbsB	FFIG124_00677	FFIG23_00804	FFIG58_00517
liaS	Sensor histidine kinase LiaS	FFIG124_00678	FFIG23_00805	FFIG58_00518
degU	Transcriptional regulatory protein DegU	FFIG124_00679	FFIG23_00806	FFIG58_00519
group_1835	hypothetical protein	FFIG124_00680	FFIG23_00807	FFIG58_00520
gdpP	Cyclic-di-AMP phosphodiesterase GdpP	FFIG124_00681	FFIG23_00217	FFIG58_00630
rplI	50S ribosomal protein L9	FFIG124_00682	FFIG23_00218	FFIG58_00629
group_1263	hypothetical protein	FFIG124_00683	FFIG23_01562	FFIG58_00335
fhs1	Formate--tetrahydrofolate ligase 1	FFIG124_00684	FFIG23_00856	FFIG58_00266
group_1997	hypothetical protein	FFIG124_00685	FFIG23_00857	FFIG58_00265
group_1185	Pyrophosphatase PpaX	FFIG124_00686	FFIG23_01206	FFIG58_01174
rplT	50S ribosomal protein L20	FFIG124_00687	FFIG23_01207	FFIG58_01173
rpmI	50S ribosomal protein L35	FFIG124_00688	FFIG23_01208	FFIG58_01172
infC	Translation initiation factor IF-3	FFIG124_00689	FFIG23_01209	FFIG58_01171
thrS	Threonine--tRNA ligase	FFIG124_00690	FFIG23_01210	FFIG58_01170
hprA	Glycerate dehydrogenase	FFIG124_00691	FFIG23_00271	FFIG58_01100
group_2091	hypothetical protein	FFIG124_00692	FFIG23_00272	FFIG58_01101
group_1459	hypothetical protein	FFIG124_00693	FFIG23_02037	FFIG58_01957
group_1463	hypothetical protein	FFIG124_00694	FFIG23_00556	FFIG58_00730
group_1723	putative oxidoreductase	FFIG124_00695	FFIG23_00555	FFIG58_00731
group_1820	hypothetical protein	FFIG124_00697	FFIG23_00554	FFIG58_00732
group_1134	hypothetical protein	FFIG124_00698	FFIG23_00553	FFIG58_00733
spoVK_1	Stage V sporulation protein K	FFIG124_00699	FFIG23_00552	FFIG58_00734
group_1695	hypothetical protein	FFIG124_00700	FFIG23_00551	FFIG58_00735
cdd	Cytidine deaminase	FFIG124_00701	FFIG23_00550	FFIG58_00736
prfB	Peptide chain release factor 2	FFIG124_00702	FFIG23_00942	FFIG58_01014
secA_1	Protein translocase subunit SecA	FFIG124_00703	FFIG23_00943	FFIG58_01015
yycB	putative transporter YycB	FFIG124_00704	FFIG23_00944	FFIG58_01016
yciB_2	Putative L,D-transpeptidase YciB	FFIG124_00705	FFIG23_01288	FFIG58_00351
menE	2-succinylbenzoate--CoA ligase	FFIG124_00706	FFIG23_01289	FFIG58_00352
menB	1,4-dihydroxy-2-naphthoyl-CoA synthase	FFIG124_00707	FFIG23_01290	FFIG58_00353
cfiB_1	2-oxoglutarate carboxylase small subunit	FFIG124_00708	FFIG23_01889	FFIG58_00148
accD	Acetyl-coenzyme A carboxylase carboxyl transferase subunit beta	FFIG124_00709	FFIG23_01890	FFIG58_00149
accA	Acetyl-coenzyme A carboxylase carboxyl transferase subunit alpha	FFIG124_00710	FFIG23_01891	FFIG58_00150
fabI	Enoyl-[acyl-carrier-protein] reductase [NADH] FabI	FFIG124_00711	FFIG23_01892	FFIG58_00151
argG_2	Argininosuccinate synthase	FFIG124_00712	FFIG23_00620	FFIG58_01723
argH_2	Argininosuccinate lyase	FFIG124_00713	FFIG23_00619	FFIG58_01724
group_1670	hypothetical protein	FFIG124_00714	FFIG23_00618	FFIG58_01725
group_1698	hypothetical protein	FFIG124_00715	FFIG23_00617	FFIG58_01726
topA	DNA topoisomerase 1	FFIG124_00716	FFIG23_00616	FFIG58_01727
trmFO	Methylenetetrahydrofolate--tRNA-(uracil-5-)-methyltransferase TrmFO	FFIG124_00717	FFIG23_00615	FFIG58_01728
ideR	Iron-dependent repressor IdeR	FFIG124_00718	FFIG23_00782	FFIG58_01459
rluD_3	Ribosomal large subunit pseudouridine synthase D	FFIG124_00719	FFIG23_00783	FFIG58_01460
group_1424	hypothetical protein	FFIG124_00720	FFIG23_00784	FFIG58_01461
group_1010	hypothetical protein	FFIG124_00721	FFIG23_00785	FFIG58_01462
group_1914	hypothetical protein	FFIG124_00722	FFIG23_00786	FFIG58_01463
axeA1	Acetylxylan esterase	FFIG124_00723	FFIG23_00787	FFIG58_01464
group_1551	hypothetical protein	FFIG124_00724	FFIG23_00788	FFIG58_01465
ygaZ_2	Inner membrane protein YgaZ	FFIG124_00725	FFIG23_00789	FFIG58_01466
group_1987	hypothetical protein	FFIG124_00726	FFIG23_00790	FFIG58_01467
exoA	Exodeoxyribonuclease	FFIG124_00727	FFIG23_00791	FFIG58_01468
pepQ	Xaa-Pro dipeptidase	FFIG124_00728	FFIG23_02039	FFIG58_01902
cydA	Cytochrome bd ubiquinol oxidase subunit 1	FFIG124_00729	FFIG23_00242	FFIG58_01399
group_1921	hypothetical protein	FFIG124_00730	FFIG23_00266	FFIG58_01095
group_1584	hypothetical protein	FFIG124_00731	FFIG23_00267	FFIG58_01096
oatA	O-acetyltransferase OatA	FFIG124_00732	FFIG23_00268	FFIG58_01097
obg	GTPase Obg	FFIG124_00733	FFIG23_00269	FFIG58_01098
group_1205	hypothetical protein	FFIG124_00734	FFIG23_01292	FFIG58_00355
csbB	Putative glycosyltransferase CsbB	FFIG124_00735	FFIG23_01293	FFIG58_00356
group_1743	hypothetical protein	FFIG124_00736	FFIG23_01974	FFIG58_01899
yitU	5-amino-6-(5-phospho-D-ribitylamino)uracil phosphatase YitU	FFIG124_00737	FFIG23_01077	FFIG58_01597
ydaF_2	Putative ribosomal N-acetyltransferase YdaF	FFIG124_00738	FFIG23_01076	FFIG58_01598
lysA	Diaminopimelate decarboxylase	FFIG124_00739	FFIG23_01075	FFIG58_01599
group_1954	putative tautomerase.1	FFIG124_00740	FFIG23_01074	FFIG58_01600
cysB	HTH-type transcriptional regulator CysB	FFIG124_00741	FFIG23_00232	FFIG58_00615
adh	Alcohol dehydrogenase	FFIG124_00742	FFIG23_00231	FFIG58_00616
group_1208	L-methionine gamma-lyase	FFIG124_00743	FFIG23_00230	FFIG58_00617
metA	Homoserine O-succinyltransferase	FFIG124_00744	FFIG23_00229	FFIG58_00618
metE_2	5-methyltetrahydropteroyltriglutamate--homocysteine methyltransferase	FFIG124_00745	FFIG23_00228	FFIG58_00619
nfrA	NADPH-dependent oxidoreductase	FFIG124_00746	FFIG23_00227	FFIG58_00620
group_2094	hypothetical protein	FFIG124_00747	FFIG23_00226	FFIG58_00621
group_122	hypothetical protein	FFIG124_00748	FFIG23_00225	FFIG58_00622
phoU	Phosphate-specific transport system accessory protein PhoU	FFIG124_00751	FFIG23_01592	FFIG58_01474
rplQ	50S ribosomal protein L17	FFIG124_00752	FFIG23_00845	FFIG58_01211
rpoA	DNA-directed RNA polymerase subunit alpha	FFIG124_00753	FFIG23_00844	FFIG58_01212
rpsK	30S ribosomal protein S11	FFIG124_00754	FFIG23_00843	FFIG58_01213
rpsM	30S ribosomal protein S13	FFIG124_00755	FFIG23_00842	FFIG58_01214
rpmJ	50S ribosomal protein L36	FFIG124_00756	FFIG23_00841	FFIG58_01215
infA	Translation initiation factor IF-1	FFIG124_00757	FFIG23_00840	FFIG58_01216
ponA	Penicillin-binding protein 1A	FFIG124_00758	FFIG23_00813	FFIG58_01382
purD	Phosphoribosylamine--glycine ligase	FFIG124_00759	FFIG23_01619	FFIG58_00832
purH	Bifunctional purine biosynthesis protein PurH	FFIG124_00760	FFIG23_01618	FFIG58_00833
manX_2	PTS system mannose-specific EIIAB component	FFIG124_00762	FFIG23_00157	FFIG58_00849
sorC	PTS system sorbose-specific EIIC component	FFIG124_00763	FFIG23_00156	FFIG58_00848
group_1203	PTS system mannose-specific EIID component	FFIG124_00764	FFIG23_00155	FFIG58_00847
ftsW	putative peptidoglycan glycosyltransferase FtsW	FFIG124_00765	FFIG23_00154	FFIG58_00846
cfiB_2	2-oxoglutarate carboxylase small subunit	FFIG124_00766	FFIG23_00153	FFIG58_00845
group_1347	hypothetical protein	FFIG124_00767	FFIG23_01631	FFIG58_01147
glpT	Glycerol-3-phosphate transporter	FFIG124_00768	FFIG23_01632	FFIG58_01146
rlmH	Ribosomal RNA large subunit methyltransferase H	FFIG124_00769	FFIG23_01633	FFIG58_01145
htrA	Serine protease Do-like HtrA	FFIG124_00770	FFIG23_01634	FFIG58_01144
group_1663	hypothetical protein	FFIG124_00771	FFIG23_01266	FFIG58_01924
pepT	Peptidase T	FFIG124_00772	FFIG23_00591	FFIG58_01472
group_1262	GTP cyclohydrolase 1 type 2	FFIG124_00773	FFIG23_00592	FFIG58_01471
trmK	tRNA (adenine(22)-N(1))-methyltransferase	FFIG124_00774	FFIG23_00593	FFIG58_01470
ygcS	Inner membrane metabolite transport protein YgcS	FFIG124_00775	FFIG23_00594	FFIG58_01469
group_1295	hypothetical protein	FFIG124_00776	FFIG23_01120	FFIG58_01443
group_2109	hypothetical protein	FFIG124_00777	FFIG23_01119	FFIG58_01444
group_1725	hypothetical protein	FFIG124_00778	FFIG23_01118	FFIG58_01445
group_1344	hypothetical protein	FFIG124_00779	FFIG23_01117	FFIG58_01446
group_2028	hypothetical protein	FFIG124_00780	FFIG23_01116	FFIG58_01447
rplB	50S ribosomal protein L2	FFIG124_00781	FFIG23_00821	FFIG58_01235
rpsS	30S ribosomal protein S19	FFIG124_00782	FFIG23_00822	FFIG58_01234
rplV	50S ribosomal protein L22	FFIG124_00783	FFIG23_00823	FFIG58_01233
rpsC	30S ribosomal protein S3	FFIG124_00784	FFIG23_00824	FFIG58_01232
rplP	50S ribosomal protein L16	FFIG124_00785	FFIG23_00825	FFIG58_01231
rpmC	50S ribosomal protein L29	FFIG124_00786	FFIG23_00826	FFIG58_01230
rpsQ	30S ribosomal protein S17	FFIG124_00787	FFIG23_00827	FFIG58_01229
rplN	50S ribosomal protein L14	FFIG124_00788	FFIG23_00828	FFIG58_01228
rplX	50S ribosomal protein L24	FFIG124_00789	FFIG23_00829	FFIG58_01227
rplE	50S ribosomal protein L5	FFIG124_00790	FFIG23_00830	FFIG58_01226
rpsN1	30S ribosomal protein S14	FFIG124_00791	FFIG23_00831	FFIG58_01225
rpsH	30S ribosomal protein S8	FFIG124_00792	FFIG23_00832	FFIG58_01224
rplF	50S ribosomal protein L6	FFIG124_00793	FFIG23_00833	FFIG58_01223
rplR	50S ribosomal protein L18	FFIG124_00794	FFIG23_00834	FFIG58_01222
rpsE	30S ribosomal protein S5	FFIG124_00795	FFIG23_00835	FFIG58_01221
rpmD	50S ribosomal protein L30	FFIG124_00796	FFIG23_00836	FFIG58_01220
rplO	50S ribosomal protein L15	FFIG124_00797	FFIG23_00837	FFIG58_01219
secY	Protein translocase subunit SecY	FFIG124_00798	FFIG23_00838	FFIG58_01218
group_907	hypothetical protein	FFIG124_00799	FFIG23_01580	FFIG58_01941
yvgN_1	Glyoxal reductase	FFIG124_00800	FFIG23_01579	FFIG58_01940
group_1230	Putative two-component membrane permease complex subunit SMU_747c	FFIG124_00801	FFIG23_01578	FFIG58_01102
group_127	hypothetical protein	FFIG124_00802	FFIG23_01577	FFIG58_01103
tusA_2	Sulfurtransferase TusA	FFIG124_00803	FFIG23_00118	FFIG58_01104
ynjE	Thiosulfate sulfurtransferase YnjE	FFIG124_00804	FFIG23_00117	FFIG58_01105
group_1081	tRNA-SeC(tca)	FFIG124_00805	FFIG23_00116	FFIG58_01106
fucU	L-fucose mutarotase	FFIG124_00807	FFIG23_01543	FFIG58_01667
csbC_2	putative metabolite transport protein CsbC	FFIG124_00808	FFIG23_01544	FFIG58_01668
fixK	Nitrogen fixation regulation protein FixK	FFIG124_00809	FFIG23_01177	FFIG58_00395
dps	DNA protection during starvation protein	FFIG124_00810	FFIG23_01178	FFIG58_00396
group_1360	hypothetical protein	FFIG124_00811	FFIG23_01179	FFIG58_00397
group_1098	hypothetical protein	FFIG124_00812	FFIG23_00152	FFIG58_00844
rsmD	Ribosomal RNA small subunit methyltransferase D	FFIG124_00813	FFIG23_00151	FFIG58_00843
coaD	Phosphopantetheine adenylyltransferase	FFIG124_00814	FFIG23_00150	FFIG58_00842
lon	Lon protease	FFIG124_00815	FFIG23_00149	FFIG58_00841
purC	Phosphoribosylaminoimidazole-succinocarboxamide synthase	FFIG124_00816	FFIG23_01611	FFIG58_00840
purS	Phosphoribosylformylglycinamidine synthase subunit PurS	FFIG124_00817	FFIG23_01612	FFIG58_00839
purQ	Phosphoribosylformylglycinamidine synthase subunit PurQ	FFIG124_00818	FFIG23_01613	FFIG58_00838
yfeX	putative deferrochelatase/peroxidase YfeX	FFIG124_00819	FFIG23_01752	FFIG58_01800
prfC	Peptide chain release factor 3	FFIG124_00820	FFIG23_00928	FFIG58_01396
group_1817	hypothetical protein	FFIG124_00821	FFIG23_00660	FFIG58_00245
fabG_1	3-oxoacyl-[acyl-carrier-protein] reductase FabG	FFIG124_00822	FFIG23_00659	FFIG58_00244
albF	Putative zinc protease AlbF	FFIG124_00823	FFIG23_00658	FFIG58_00243
group_130	hypothetical protein	FFIG124_00824	FFIG23_00657	FFIG58_00242
tkt_1	Transketolase	FFIG124_00826	FFIG23_01917	FFIG58_01201
tkt_2	Transketolase	FFIG124_00827	FFIG23_01918	FFIG58_01202
tal	Transaldolase	FFIG124_00828	FFIG23_01919	FFIG58_01203
group_1688	D-arabitol-phosphate dehydrogenase	FFIG124_00829	FFIG23_01920	FFIG58_01204
gatD	Galactitol-1-phosphate 5-dehydrogenase	FFIG124_00830	FFIG23_01921	FFIG58_01205
gatC_2	PTS system galactitol-specific EIIC component	FFIG124_00831	FFIG23_01922	FFIG58_01206
yidA	Sugar phosphatase YidA	FFIG124_00832	FFIG23_01425	FFIG58_00056
trxA_1	Thioredoxin	FFIG124_00833	FFIG23_01424	FFIG58_00057
crcB_1	Putative fluoride ion transporter CrcB	FFIG124_00834	FFIG23_01423	FFIG58_00058
crcB_2	Putative fluoride ion transporter CrcB	FFIG124_00835	FFIG23_01422	FFIG58_00059
group_1027	DegV domain-containing protein	FFIG124_00836	FFIG23_01421	FFIG58_00060
group_1091	hypothetical protein	FFIG124_00837	FFIG23_01420	FFIG58_00061
queT	Queuosine precursor transporter QueT	FFIG124_00838	FFIG23_01419	FFIG58_00062
group_1839	hypothetical protein	FFIG124_00839	FFIG23_01418	FFIG58_00063
group_134	Putative phosphatase	FFIG124_00840	FFIG23_01645	FFIG58_01133
group_1321	hypothetical protein	FFIG124_00841	FFIG23_01644	FFIG58_01134
arcB	Delta(1)-pyrroline-2-carboxylate reductase	FFIG124_00842	FFIG23_01992	FFIG58_01531
ala	Alanine dehydrogenase	FFIG124_00843	FFIG23_01993	FFIG58_01532
group_26	hypothetical protein	FFIG124_00844	FFIG23_01155	FFIG58_00579
pre	Plasmid recombination enzyme	FFIG124_00845	FFIG23_01154	FFIG58_00580
cat	Chloramphenicol acetyltransferase	FFIG124_00846	FFIG23_01153	FFIG58_00581
repN	Replication initiation protein	FFIG124_00847	FFIG23_01152	FFIG58_00582
ribZ_2	Riboflavin transporter RibZ	FFIG124_00848	FFIG23_01151	FFIG58_00583
tetM	Tetracycline resistance protein TetM from transposon TnFO1	FFIG124_00849	FFIG23_01150	FFIG58_00584
mltG	Endolytic murein transglycosylase	FFIG124_00852	FFIG23_00640	FFIG58_01516
udk	Uridine kinase	FFIG124_00853	FFIG23_00641	FFIG58_01515
greA_2	Transcription elongation factor GreA	FFIG124_00854	FFIG23_00642	FFIG58_01514
group_890	hypothetical protein	FFIG124_00855	FFIG23_00629	FFIG58_00100
murAA	UDP-N-acetylglucosamine 1-carboxyvinyltransferase 1	FFIG124_00856	FFIG23_00628	FFIG58_00101
group_1925	hypothetical protein	FFIG124_00857	FFIG23_00326	FFIG58_00322
clpC1	ATP-dependent Clp protease ATP-binding subunit ClpC1	FFIG124_00858	FFIG23_00325	FFIG58_00323
marR_1	Multiple antibiotic resistance protein MarR	FFIG124_00859	FFIG23_01881	FFIG58_00140
fabZ_1	3-hydroxyacyl-[acyl-carrier-protein] dehydratase FabZ	FFIG124_00860	FFIG23_01880	FFIG58_00139
rnc	Ribonuclease 3	FFIG124_00861	FFIG23_01008	FFIG58_01620
plsX	Phosphate acyltransferase	FFIG124_00863	FFIG23_00312	FFIG58_01618
recG	ATP-dependent DNA helicase RecG	FFIG124_00864	FFIG23_00311	FFIG58_01617
group_1144	hypothetical protein	FFIG124_00865	FFIG23_00310	FFIG58_01616
group_1299	hypothetical protein	FFIG124_00866	FFIG23_00309	FFIG58_01615
rpmB	50S ribosomal protein L28	FFIG124_00867	FFIG23_00308	FFIG58_01614
thiN	Thiamine pyrophosphokinase	FFIG124_00868	FFIG23_00307	FFIG58_01613
nadD	putative nicotinate-nucleotide adenylyltransferase	FFIG124_00869	FFIG23_01203	FFIG58_01177
group_888	hypothetical protein	FFIG124_00870	FFIG23_01202	FFIG58_01178
rsfS	Ribosomal silencing factor RsfS	FFIG124_00871	FFIG23_01201	FFIG58_01179
tylM1	dTDP-3-amino-3,6-dideoxy-alpha-D-glucopyranose N,N-dimethyltransferase	FFIG124_00872	FFIG23_01200	FFIG58_01180
inlJ	Internalin-J	FFIG124_00873	FFIG23_00299	FFIG58_00592
agaSK_1	Bifunctional alpha-galactosidase/sucrose kinase AgaSK	FFIG124_00874	FFIG23_00298	FFIG58_00593
spoVK_2	Stage V sporulation protein K	FFIG124_00876	FFIG23_00746	FFIG58_01306
group_934	hypothetical protein	FFIG124_00877	FFIG23_00747	FFIG58_01305
epsJ_2	putative glycosyltransferase EpsJ	FFIG124_00878	FFIG23_00426	FFIG58_01711
wbbI_1	Beta-1,6-galactofuranosyltransferase WbbI	FFIG124_00879	FFIG23_00427	FFIG58_01710
group_1226	hypothetical protein	FFIG124_00880	FFIG23_00428	FFIG58_01709
gspA_1	General stress protein A	FFIG124_00881	FFIG23_00429	FFIG58_01708
argS	Arginine--tRNA ligase	FFIG124_00882	FFIG23_00277	FFIG58_01917
yacL	putative PIN and TRAM-domain containing protein YacL	FFIG124_00883	FFIG23_01030	FFIG58_01280
radA	DNA repair protein RadA	FFIG124_00884	FFIG23_01031	FFIG58_01281
dut	Deoxyuridine 5'-triphosphate nucleotidohydrolase	FFIG124_00885	FFIG23_01032	FFIG58_01282
yhdG_3	putative amino acid permease YhdG	FFIG124_00886	FFIG23_01386	FFIG58_01254
group_141	putative ABC transporter permease	FFIG124_00887	FFIG23_01556	FFIG58_00090
ytrE	ABC transporter ATP-binding protein YtrE	FFIG124_00888	FFIG23_01557	FFIG58_00089
nfrA1	FMN reductase (NADPH)	FFIG124_00889	FFIG23_01558	FFIG58_00088
helD_2	DNA helicase IV	FFIG124_00890	FFIG23_01559	FFIG58_00087
purA	Adenylosuccinate synthetase	FFIG124_00891	FFIG23_00221	FFIG58_00626
group_2040	hypothetical protein	FFIG124_00892	FFIG23_00220	FFIG58_00627
dnaC	Replicative DNA helicase	FFIG124_00893	FFIG23_00219	FFIG58_00628
group_1632	Acetyltransferase	FFIG124_00894	FFIG23_00177	FFIG58_00657
rarA	putative AAA domain-containing protein	FFIG124_00905	FFIG23_00093	FFIG58_00021
bepA	Beta-barrel assembly-enhancing protease	FFIG124_00907	FFIG23_01852	FFIG58_01955
hisS	Histidine--tRNA ligase	FFIG124_00908	FFIG23_01851	FFIG58_00742
bioY	Biotin transporter BioY	FFIG124_00910	FFIG23_01725	FFIG58_00531
emrB_2	Multidrug export protein EmrB	FFIG124_00911	FFIG23_01726	FFIG58_00530
divIB	Cell division protein DivIB	FFIG124_00912	FFIG23_00452	FFIG58_00978
ftsA	Cell division protein FtsA	FFIG124_00913	FFIG23_00453	FFIG58_00979
ftsZ	Cell division protein FtsZ	FFIG124_00914	FFIG23_00454	FFIG58_00980
sepF	Cell division protein SepF	FFIG124_00915	FFIG23_00455	FFIG58_00981
group_1829	hypothetical protein	FFIG124_00916	FFIG23_00456	FFIG58_00982
group_1120	hypothetical protein	FFIG124_00917	FFIG23_00457	FFIG58_00983
divIVA	Septum site-determining protein DivIVA	FFIG124_00918	FFIG23_00458	FFIG58_00984
desK	Sensor histidine kinase DesK	FFIG124_00919	FFIG23_01741	FFIG58_00373
desR	Transcriptional regulatory protein DesR	FFIG124_00920	FFIG23_01742	FFIG58_00374
iphP_2	Tyrosine-protein phosphatase	FFIG124_00921	FFIG23_01743	FFIG58_00375
ndoA_2	Endoribonuclease EndoA	FFIG124_00923	FFIG23_00792	FFIG58_01163
group_1272	hypothetical protein	FFIG124_00924	FFIG23_00793	FFIG58_01162
alr	Alanine racemase	FFIG124_00925	FFIG23_00794	FFIG58_01161
secY2	Accessory Sec system protein translocase subunit SecY2	FFIG124_00928	FFIG23_01630	FFIG58_01148
group_878	hypothetical protein	FFIG124_00929	FFIG23_01629	FFIG58_01149
asp2	Accessory Sec system protein Asp2	FFIG124_00930	FFIG23_01628	FFIG58_01150
asp3	Accessory Sec system protein Asp3	FFIG124_00931	FFIG23_01627	FFIG58_01151
group_889	hypothetical protein	FFIG124_00932	FFIG23_01815	FFIG58_01797
group_1520	hypothetical protein	FFIG124_00933	FFIG23_01814	FFIG58_01796
group_147	hypothetical protein	FFIG124_00934	FFIG23_01813	FFIG58_01795
group_1521	hypothetical protein	FFIG124_00935	FFIG23_01262	FFIG58_00605
manZ_3	PTS system mannose-specific EIID component	FFIG124_00936	FFIG23_01263	FFIG58_00606
sorA_2	PTS system sorbose-specific EIIC component	FFIG124_00937	FFIG23_01264	FFIG58_00607
sorB	PTS system sorbose-specific EIIB component	FFIG124_00938	FFIG23_01265	FFIG58_00608
cysE	Serine O-acetyltransferase	FFIG124_00939	FFIG23_00238	FFIG58_00609
cysK	Cysteine synthase	FFIG124_00940	FFIG23_00237	FFIG58_00610
dppE_1	Dipeptide-binding protein DppE	FFIG124_00941	FFIG23_00236	FFIG58_00611
group_1357	hypothetical protein	FFIG124_00942	FFIG23_00235	FFIG58_00612
fpaP	Proline iminopeptidase	FFIG124_00943	FFIG23_00234	FFIG58_00613
group_1858	hypothetical protein	FFIG124_00944	FFIG23_00420	FFIG58_01366
group_149	Transposase from transposon Tn916	FFIG124_00945	FFIG23_00421	FFIG58_01367
murF	UDP-N-acetylmuramoyl-tripeptide--D-alanyl-D-alanine ligase	FFIG124_00946	FFIG23_00797	FFIG58_01158
cshA	ATP-dependent RNA helicase CshA	FFIG124_00947	FFIG23_00796	FFIG58_01159
gatC_1	Glutamyl-tRNA(Gln) amidotransferase subunit C	FFIG124_00948	FFIG23_00127	FFIG58_00433
gatA_1	Glutamyl-tRNA(Gln) amidotransferase subunit A	FFIG124_00949	FFIG23_00126	FFIG58_00432
gatB_1	Aspartyl/glutamyl-tRNA(Asn/Gln) amidotransferase subunit B	FFIG124_00950	FFIG23_00125	FFIG58_00431
dagK	Diacylglycerol kinase	FFIG124_00951	FFIG23_00124	FFIG58_00430
rlmCD_1	23S rRNA (uracil-C(5))-methyltransferase RlmCD	FFIG124_00952	FFIG23_00123	FFIG58_00429
group_1571	hypothetical protein	FFIG124_00953	FFIG23_00122	FFIG58_00428
group_1984	hypothetical protein	FFIG124_00954	FFIG23_00121	FFIG58_00427
mrr	Mrr restriction system protein	FFIG124_00955	FFIG23_00120	FFIG58_00426
group_1716	hypothetical protein	FFIG124_00956	FFIG23_00119	FFIG58_00425
purR	Pur operon repressor	FFIG124_00957	FFIG23_00731	FFIG58_01071
fucA	L-fuculose phosphate aldolase	FFIG124_00958	FFIG23_01950	FFIG58_01673
ldh	L-lactate dehydrogenase	FFIG124_00959	FFIG23_01342	FFIG58_00868
group_1609	hypothetical protein	FFIG124_00960	FFIG23_01341	FFIG58_00867
panE	2-dehydropantoate 2-reductase	FFIG124_00961	FFIG23_01340	FFIG58_00866
fruA	PTS system fructose-specific EIIABC component	FFIG124_00962	FFIG23_01299	FFIG58_00362
lacC	Tagatose-6-phosphate kinase	FFIG124_00963	FFIG23_01300	FFIG58_00363
glcR_2	HTH-type transcriptional repressor GlcR	FFIG124_00964	FFIG23_01301	FFIG58_00364
sufB_2	FeS cluster assembly protein SufB	FFIG124_00965	FFIG23_00727	FFIG58_00578
sufU	Zinc-dependent sulfurtransferase SufU	FFIG124_00966	FFIG23_00726	FFIG58_00577
ywqE	Tyrosine-protein phosphatase YwqE	FFIG124_00967	FFIG23_01335	FFIG58_01547
lytR_1	Transcriptional regulator LytR	FFIG124_00968	FFIG23_01336	FFIG58_01548
epsL	putative sugar transferase EpsL	FFIG124_00969	FFIG23_01337	FFIG58_01549
group_29	hypothetical protein	FFIG124_00970	FFIG23_01338	FFIG58_01550
glf	UDP-galactopyranose mutase	FFIG124_00971	FFIG23_01585	FFIG58_01762
thiI	putative tRNA sulfurtransferase	FFIG124_00972	FFIG23_00087	FFIG58_00014
valS	Valine--tRNA ligase	FFIG124_00973	FFIG23_00086	FFIG58_00013
epsJ_5	putative glycosyltransferase EpsJ	FFIG124_00975	FFIG23_01524	FFIG58_01931
group_820	hypothetical protein	FFIG124_00977	FFIG23_00035	FFIG58_01412
dltA	D-alanine--poly(phosphoribitol) ligase subunit 1	FFIG124_00978	FFIG23_00036	FFIG58_01413
group_1702	hypothetical protein	FFIG124_00979	FFIG23_00037	FFIG58_01414
recO	DNA repair protein RecO	FFIG124_00980	FFIG23_01007	FFIG58_01415
era	GTPase Era	FFIG124_00981	FFIG23_01006	FFIG58_01416
dgkA	Undecaprenol kinase	FFIG124_00982	FFIG23_01005	FFIG58_01417
ybeY	Endoribonuclease YbeY	FFIG124_00983	FFIG23_01004	FFIG58_01418
group_151	PhoH-like protein	FFIG124_00984	FFIG23_01003	FFIG58_01419
yhjX	putative MFS-type transporter YhjX	FFIG124_00985	FFIG23_01905	FFIG58_01755
fabZ_2	3-hydroxyacyl-[acyl-carrier-protein] dehydratase FabZ	FFIG124_00986	FFIG23_01888	FFIG58_00147
accB	Biotin carboxyl carrier protein of acetyl-CoA carboxylase	FFIG124_00987	FFIG23_01887	FFIG58_00146
fabF	3-oxoacyl-[acyl-carrier-protein] synthase 2	FFIG124_00988	FFIG23_01886	FFIG58_00145
fabG_2	3-oxoacyl-[acyl-carrier-protein] reductase FabG	FFIG124_00989	FFIG23_01885	FFIG58_00144
fenF	Malonyl CoA-acyl carrier protein transacylase	FFIG124_00990	FFIG23_01884	FFIG58_00143
acpP	Acyl carrier protein	FFIG124_00991	FFIG23_01883	FFIG58_00142
cbgA	Beta-galactosidase	FFIG124_00992	FFIG23_00929	FFIG58_01397
argG_1	Argininosuccinate synthase	FFIG124_00993	FFIG23_00262	FFIG58_00855
argH_1	Argininosuccinate lyase	FFIG124_00994	FFIG23_00261	FFIG58_00856
amt	Ammonia channel	FFIG124_00995	FFIG23_00260	FFIG58_00857
ispE	4-diphosphocytidyl-2-C-methyl-D-erythritol kinase	FFIG124_00996	FFIG23_00259	FFIG58_00858
argR_1	Arginine repressor	FFIG124_00997	FFIG23_00258	FFIG58_00859
vioD	Capreomycidine synthase	FFIG124_00998	FFIG23_00257	FFIG58_00860
group_152	hypothetical protein	FFIG124_00999	FFIG23_00256	FFIG58_00861
group_1116	hypothetical protein	FFIG124_01000	FFIG23_00255	FFIG58_00862
rsmA	Ribosomal RNA small subunit methyltransferase A	FFIG124_01001	FFIG23_00254	FFIG58_00863
rnmV	Ribonuclease M5	FFIG124_01002	FFIG23_00253	FFIG58_00864
ycfH	putative metal-dependent hydrolase YcfH	FFIG124_01003	FFIG23_00252	FFIG58_00865
rnr	Ribonuclease R	FFIG124_01004	FFIG23_00401	FFIG58_01499
smpB	SsrA-binding protein	FFIG124_01005	FFIG23_00400	FFIG58_01500
group_1655	hypothetical protein	FFIG124_01006	FFIG23_00399	FFIG58_01501
ywpJ	Phosphatase YwpJ	FFIG124_01007	FFIG23_00398	FFIG58_01502
ung	Uracil-DNA glycosylase	FFIG124_01008	FFIG23_00397	FFIG58_01503
pta	Phosphate acetyltransferase	FFIG124_01009	FFIG23_00396	FFIG58_01504
tsaE	tRNA threonylcarbamoyladenosine biosynthesis protein TsaE	FFIG124_01010	FFIG23_00395	FFIG58_01505
polC_1	DNA polymerase III PolC-type	FFIG124_01011	FFIG23_00394	FFIG58_01506
glyQ	Glycine--tRNA ligase alpha subunit	FFIG124_01012	FFIG23_01659	FFIG58_01565
glyS	Glycine--tRNA ligase beta subunit	FFIG124_01013	FFIG23_01660	FFIG58_01566
xseA	Exodeoxyribonuclease 7 large subunit	FFIG124_01014	FFIG23_00142	FFIG58_01935
xseB	Exodeoxyribonuclease 7 small subunit	FFIG124_01015	FFIG23_00141	FFIG58_01936
group_2088	Farnesyl diphosphate synthase	FFIG124_01016	FFIG23_00140	FFIG58_01937
tlyA	16S/23S rRNA (cytidine-2'-O)-methyltransferase TlyA	FFIG124_01017	FFIG23_00139	FFIG58_01938
argR_2	Arginine repressor	FFIG124_01018	FFIG23_00138	FFIG58_01939
recN	DNA repair protein RecN	FFIG124_01019	FFIG23_00137	FFIG58_01772
group_1105	hypothetical protein	FFIG124_01020	FFIG23_00049	FFIG58_01187
yigZ	IMPACT family member YigZ	FFIG124_01021	FFIG23_00050	FFIG58_01186
group_1315	Phosphorylated carbohydrates phosphatase	FFIG124_01022	FFIG23_00051	FFIG58_01185
ribZ_1	Riboflavin transporter RibZ	FFIG124_01023	FFIG23_00052	FFIG58_01184
group_963	hypothetical protein	FFIG124_01024	FFIG23_00108	FFIG58_01114
group_1166	Proline racemase	FFIG124_01025	FFIG23_00109	FFIG58_01113
prdA_1	D-proline reductase proprotein PrdA	FFIG124_01026	FFIG23_00110	FFIG58_01112
prdA_2	D-proline reductase proprotein PrdA	FFIG124_01027	FFIG23_00111	FFIG58_01111
prdB_1	D-proline reductase subunit gamma	FFIG124_01028	FFIG23_00112	FFIG58_01110
prdB_2	D-proline reductase subunit gamma	FFIG124_01029	FFIG23_00113	FFIG58_01109
group_1155	hypothetical protein	FFIG124_01030	FFIG23_00114	FFIG58_01108
prdA_3	D-proline reductase proprotein PrdA	FFIG124_01031	FFIG23_00115	FFIG58_01107
group_1345	hypothetical protein	FFIG124_01032	FFIG23_01492	FFIG58_00992
group_1111	hypothetical protein	FFIG124_01033	FFIG23_01493	FFIG58_00993
group_1434	hypothetical protein	FFIG124_01034	FFIG23_01494	FFIG58_00994
group_866	hypothetical protein	FFIG124_01035	FFIG23_01495	FFIG58_00995
group_1650	hypothetical protein	FFIG124_01036	FFIG23_01496	FFIG58_00996
group_1916	hypothetical protein	FFIG124_01037	FFIG23_01497	FFIG58_00997
group_1781	hypothetical protein	FFIG124_01038	FFIG23_01498	FFIG58_00998
group_1826	hypothetical protein	FFIG124_01039	FFIG23_01499	FFIG58_00999
group_1022	hypothetical protein	FFIG124_01040	FFIG23_01500	FFIG58_01000
group_942	hypothetical protein	FFIG124_01041	FFIG23_01501	FFIG58_01713
group_1490	hypothetical protein	FFIG124_01042	FFIG23_01502	FFIG58_01714
group_1090	hypothetical protein	FFIG124_01043	FFIG23_01503	FFIG58_01715
group_156	hypothetical protein	FFIG124_01044	FFIG23_01504	FFIG58_01716
group_1633	hypothetical protein	FFIG124_01045	FFIG23_01505	FFIG58_01717
licT_1	Transcription antiterminator LicT	FFIG124_01046	FFIG23_00509	FFIG58_00220
bglF_1	PTS system beta-glucoside-specific EIIBCA component	FFIG124_01047	FFIG23_00508	FFIG58_00219
bglH_1	Aryl-phospho-beta-D-glucosidase BglH	FFIG124_01048	FFIG23_00507	FFIG58_00218
ohyA	Oleate hydratase	FFIG124_01049	FFIG23_00506	FFIG58_00217
ziaR_1	Transcriptional repressor SmtB	FFIG124_01050	FFIG23_00505	FFIG58_00216
cadA_1	Cadmium, zinc and cobalt-transporting ATPase	FFIG124_01051	FFIG23_00504	FFIG58_00215
xerD_2	Tyrosine recombinase XerD	FFIG124_01052	FFIG23_00906	FFIG58_00702
cvfB	Conserved virulence factor B	FFIG124_01053	FFIG23_00905	FFIG58_00703
group_1047	hypothetical protein	FFIG124_01054	FFIG23_00904	FFIG58_00704
ribU	Riboflavin transporter RibU	FFIG124_01055	FFIG23_00903	FFIG58_00705
group_976	hypothetical protein	FFIG124_01056	FFIG23_00670	FFIG58_00255
rsmH	Ribosomal RNA small subunit methyltransferase H	FFIG124_01057	FFIG23_00446	FFIG58_00972
ftsL	Cell division protein FtsL	FFIG124_01058	FFIG23_00447	FFIG58_00973
pbpB	Penicillin-binding protein 2B	FFIG124_01059	FFIG23_00448	FFIG58_00974
mraY	Phospho-N-acetylmuramoyl-pentapeptide-transferase	FFIG124_01060	FFIG23_00449	FFIG58_00975
murD	UDP-N-acetylmuramoylalanine--D-glutamate ligase	FFIG124_01061	FFIG23_00450	FFIG58_00976
murG	UDP-N-acetylglucosamine--N-acetylmuramyl-(pentapeptide) pyrophosphoryl-undecaprenol N-acetylglucosamine transferase	FFIG124_01062	FFIG23_00451	FFIG58_00977
iscS_2	Cysteine desulfurase IscS	FFIG124_01064	FFIG23_00103	FFIG58_01798
group_159	hypothetical protein	FFIG124_01065	FFIG23_01518	FFIG58_01508
parC	DNA topoisomerase 4 subunit A	FFIG124_01066	FFIG23_01519	FFIG58_01509
group_1717	hypothetical protein	FFIG124_01067	FFIG23_00216	FFIG58_00631
group_1645	tRNA-Leu(caa)	FFIG124_01068	FFIG23_00215	FFIG58_00632
group_1873	tRNA-His(gtg)	FFIG124_01071	FFIG23_00212	FFIG58_00635
group_2006	tRNA-Tyr(gta)	FFIG124_01073	FFIG23_00210	FFIG58_00637
group_1677	tRNA-Phe(gaa)	FFIG124_01074	FFIG23_00209	FFIG58_00638
group_2106	tRNA-Val(tac)	FFIG124_01076	FFIG23_00207	FFIG58_00640
group_2070	tRNA-Glu(ttc)	FFIG124_01077	FFIG23_00206	FFIG58_00641
baeS_2	Signal transduction histidine-protein kinase BaeS	FFIG124_01080	FFIG23_01928	FFIG58_01866
group_1766	hypothetical protein	FFIG124_01081	FFIG23_01282	FFIG58_00345
group_1942	hypothetical protein	FFIG124_01082	FFIG23_01283	FFIG58_00346
lytR_2	Transcriptional regulator LytR	FFIG124_01083	FFIG23_01284	FFIG58_00347
group_162	hypothetical protein	FFIG124_01084	FFIG23_01746	FFIG58_01847
agrA_1	Accessory gene regulator A	FFIG124_01085	FFIG23_01745	FFIG58_01848
group_2112	hypothetical protein	FFIG124_01086	FFIG23_01744	FFIG58_01849
murC_1	UDP-N-acetylmuramate--L-alanine ligase	FFIG124_01088	FFIG23_01488	FFIG58_00988
sftA	DNA translocase SftA	FFIG124_01089	FFIG23_01489	FFIG58_00989
Int-Tn_3	Transposase from transposon Tn916	FFIG124_01090	FFIG23_01490	FFIG58_00990
qorB	Quinone oxidoreductase 2	FFIG124_01091	FFIG23_01130	FFIG58_00423
ywnA	Putative HTH-type transcriptional regulator YwnA	FFIG124_01092	FFIG23_01131	FFIG58_00422
group_1666	hypothetical protein	FFIG124_01093	FFIG23_01132	FFIG58_00421
rnj2	Ribonuclease J 2	FFIG124_01094	FFIG23_02008	FFIG58_00173
dapA	4-hydroxy-tetrahydrodipicolinate synthase	FFIG124_01095	FFIG23_02009	FFIG58_00174
rpsO	30S ribosomal protein S15	FFIG124_01096	FFIG23_02010	FFIG58_00175
rpsT	30S ribosomal protein S20	FFIG124_01097	FFIG23_02011	FFIG58_00176
rbsK/rbiA_2	Bifunctional ribokinase/ribose-5-phosphate isomerase A	FFIG124_01098	FFIG23_01147	FFIG58_01257
group_993	putative transcriptional regulatory protein	FFIG124_01099	FFIG23_01148	FFIG58_01256
group_164	hypothetical protein	FFIG124_01100	FFIG23_01149	FFIG58_01255
cdaR_2	CdaA regulatory protein CdaR	FFIG124_01101	FFIG23_00390	FFIG58_01560
cdaA	Cyclic di-AMP synthase CdaA	FFIG124_01102	FFIG23_00391	FFIG58_01561
group_1930	putative oxidoreductase	FFIG124_01103	FFIG23_00264	FFIG58_01093
group_165	hypothetical protein	FFIG124_01104	FFIG23_00548	FFIG58_00738
rex	Redox-sensing transcriptional repressor Rex	FFIG124_01105	FFIG23_00974	FFIG58_01572
group_1385	hypothetical protein	FFIG124_01106	FFIG23_01239	FFIG58_01037
group_1067	hypothetical protein	FFIG124_01107	FFIG23_01238	FFIG58_01036
group_1554	hypothetical protein	FFIG124_01108	FFIG23_01237	FFIG58_01035
spxA_3	Regulatory protein Spx	FFIG124_01109	FFIG23_01236	FFIG58_01034
lgt_2	Prolipoprotein diacylglyceryl transferase	FFIG124_01110	FFIG23_01235	FFIG58_01033
baeS_1	Signal transduction histidine-protein kinase BaeS	FFIG124_01111	FFIG23_01233	FFIG58_01031
walR_1	Transcriptional regulatory protein WalR	FFIG124_01112	FFIG23_01232	FFIG58_01030
group_1101	hypothetical protein	FFIG124_01113	FFIG23_01231	FFIG58_01029
group_1772	hypothetical protein	FFIG124_01114	FFIG23_01230	FFIG58_01028
group_1405	hypothetical protein	FFIG124_01115	FFIG23_01229	FFIG58_01027
copB	Copper-exporting P-type ATPase B	FFIG124_01116	FFIG23_01228	FFIG58_01026
copY_2	Transcriptional repressor CopY	FFIG124_01117	FFIG23_01227	FFIG58_01025
pbpF	Penicillin-binding protein 1F	FFIG124_01120	FFIG23_01517	FFIG58_01750
ptsG	PTS system glucose-specific EIICBA component	FFIG124_01121	FFIG23_01912	FFIG58_01820
group_168	hypothetical protein	FFIG124_01123	FFIG23_01703	FFIG58_01362
group_982	hypothetical protein	FFIG124_01124	FFIG23_01704	FFIG58_01363
uvrB	UvrABC system protein B	FFIG124_01125	FFIG23_00933	FFIG58_01005
pgcA	Phosphoglucomutase	FFIG124_01126	FFIG23_00934	FFIG58_01006
lgt_1	Prolipoprotein diacylglyceryl transferase	FFIG124_01127	FFIG23_00935	FFIG58_01007
hprK	HPr kinase/phosphorylase	FFIG124_01128	FFIG23_00936	FFIG58_01008
coaE	Dephospho-CoA kinase	FFIG124_01129	FFIG23_01214	FFIG58_01166
nrdR	Transcriptional repressor NrdR	FFIG124_01130	FFIG23_01213	FFIG58_01167
group_170	hypothetical protein	FFIG124_01131	FFIG23_01859	FFIG58_01908
group_2022	hypothetical protein	FFIG124_01132	FFIG23_01454	FFIG58_00935
group_1482	hypothetical protein	FFIG124_01133	FFIG23_01455	FFIG58_00934
group_858	hypothetical protein	FFIG124_01134	FFIG23_01456	FFIG58_00933
group_1326	hypothetical protein	FFIG124_01135	FFIG23_01457	FFIG58_00932
clpP_2	ATP-dependent Clp protease proteolytic subunit	FFIG124_01136	FFIG23_01458	FFIG58_00931
group_1240	hypothetical protein	FFIG124_01137	FFIG23_01459	FFIG58_00930
group_1138	hypothetical protein	FFIG124_01138	FFIG23_01460	FFIG58_00929
group_1494	hypothetical protein	FFIG124_01139	FFIG23_01461	FFIG58_00928
group_1147	hypothetical protein	FFIG124_01140	FFIG23_01462	FFIG58_00927
group_1229	hypothetical protein	FFIG124_01141	FFIG23_01463	FFIG58_00926
group_1432	hypothetical protein	FFIG124_01142	FFIG23_01464	FFIG58_00925
group_1625	hypothetical protein	FFIG124_01143	FFIG23_01465	FFIG58_00924
group_2113	hypothetical protein	FFIG124_01144	FFIG23_01466	FFIG58_00923
group_171	hypothetical protein	FFIG124_01145	FFIG23_00320	FFIG58_01734
pflA	Pyruvate formate-lyase-activating enzyme	FFIG124_01146	FFIG23_00730	FFIG58_01885
pflB	Formate acetyltransferase	FFIG124_01147	FFIG23_00729	FFIG58_01884
group_1927	hypothetical protein	FFIG124_01149	FFIG23_00569	FFIG58_01068
group_916	hypothetical protein	FFIG124_01151	FFIG23_00198	FFIG58_00852
group_1857	D-lactate dehydrogenase	FFIG124_01152	FFIG23_00197	FFIG58_00853
patA_2	Putative N-acetyl-LL-diaminopimelate aminotransferase	FFIG124_01153	FFIG23_00196	FFIG58_00854
malP	Maltose phosphorylase	FFIG124_01155	FFIG23_00922	FFIG58_01732
thiT	Thiamine transporter ThiT	FFIG124_01157	FFIG23_00517	FFIG58_00228
pepO	Neutral endopeptidase	FFIG124_01158	FFIG23_00518	FFIG58_00229
dat	D-alanine aminotransferase	FFIG124_01159	FFIG23_00519	FFIG58_00230
sdpI	Immunity protein SdpI	FFIG124_01160	FFIG23_00520	FFIG58_00231
group_1293	hypothetical protein	FFIG124_01161	FFIG23_01587	FFIG58_01949
rps1	30S ribosomal protein S1	FFIG124_01163	FFIG23_00707	FFIG58_00694
der_1	GTPase Der	FFIG124_01164	FFIG23_00708	FFIG58_00693
group_1932	hypothetical protein	FFIG124_01165	FFIG23_01736	FFIG58_00368
rpe	Ribulose-phosphate 3-epimerase	FFIG124_01166	FFIG23_01737	FFIG58_00369
rpiA	Ribose-5-phosphate isomerase A	FFIG124_01167	FFIG23_01738	FFIG58_00370
pepX	Xaa-Pro dipeptidyl-peptidase	FFIG124_01168	FFIG23_01092	FFIG58_00042
group_2055	hypothetical protein	FFIG124_01169	FFIG23_01093	FFIG58_00041
group_36	putative type I restriction enzymeP M protein	FFIG124_01170	FFIG23_01094	FFIG58_00040
marR_2	Multiple antibiotic resistance protein MarR	FFIG124_01171	FFIG23_01286	FFIG58_00349
pepDA_2	Dipeptidase A	FFIG124_01172	FFIG23_01285	FFIG58_00348
gmuR	HTH-type transcriptional regulator GmuR	FFIG124_01173	FFIG23_00752	FFIG58_00771
yveA	Aspartate-proton symporter	FFIG124_01174	FFIG23_00107	FFIG58_01115
ilvE	Branched-chain-amino-acid aminotransferase	FFIG124_01175	FFIG23_00814	FFIG58_01785
ybhF	putative ABC transporter ATP-binding protein YbhF	FFIG124_01178	FFIG23_00168	FFIG58_00666
spsB	Signal peptidase IB	FFIG124_01179	FFIG23_01710	FFIG58_01911
group_1872	hypothetical protein	FFIG124_01180	FFIG23_01709	FFIG58_01912
glyA	Serine hydroxymethyltransferase	FFIG124_01181	FFIG23_01708	FFIG58_01913
group_1044	hypothetical protein	FFIG124_01182	FFIG23_01707	FFIG58_01914
group_1421	putative ABC transporter ATP-binding protein	FFIG124_01183	FFIG23_00723	FFIG58_00574
sufB_1	FeS cluster assembly protein SufB	FFIG124_01184	FFIG23_00724	FFIG58_00575
def	Peptide deformylase	FFIG124_01185	FFIG23_02028	FFIG58_01809
nrnB	Oligoribonuclease NrnB	FFIG124_01186	FFIG23_02027	FFIG58_01808
group_1859	hypothetical protein	FFIG124_01187	FFIG23_02026	FFIG58_01807
macB_2	Macrolide export ATP-binding/permease protein MacB	FFIG124_01190	FFIG23_00182	FFIG58_00652
group_834	hypothetical protein	FFIG124_01192	FFIG23_01351	FFIG58_01947
rdgB	dITP/XTP pyrophosphatase	FFIG124_01193	FFIG23_01352	FFIG58_01946
trxA_2	Thioredoxin	FFIG124_01195	FFIG23_01354	FFIG58_01127
mutS2	Endonuclease MutS2	FFIG124_01196	FFIG23_01355	FFIG58_01126
menA	1,4-dihydroxy-2-naphthoate octaprenyltransferase	FFIG124_01197	FFIG23_00247	FFIG58_01404
group_1249	NADH dehydrogenase-like protein	FFIG124_01198	FFIG23_00248	FFIG58_01405
yvcJ	Nucleotide-binding protein YvcJ	FFIG124_01199	FFIG23_00780	FFIG58_00675
group_1535	Putative gluconeogenesis factor	FFIG124_01200	FFIG23_00779	FFIG58_00676
purN	Phosphoribosylglycinamide formyltransferase	FFIG124_01201	FFIG23_01617	FFIG58_00834
purM	Phosphoribosylformylglycinamidine cyclo-ligase	FFIG124_01202	FFIG23_01616	FFIG58_00835
adhE	Aldehyde-alcohol dehydrogenase	FFIG124_01203	FFIG23_01960	FFIG58_01920
group_1259	Nitronate monooxygenase	FFIG124_01204	FFIG23_01961	FFIG58_01919
ydhP	Inner membrane transport protein YdhP	FFIG124_01205	FFIG23_01962	FFIG58_01918
parE	DNA topoisomerase 4 subunit B	FFIG124_01206	FFIG23_01520	FFIG58_01510
plsY	Glycerol-3-phosphate acyltransferase	FFIG124_01207	FFIG23_01521	FFIG58_01511
ywlC	Threonylcarbamoyl-AMP synthase	FFIG124_01208	FFIG23_01930	FFIG58_00822
prfA	Peptide chain release factor 1	FFIG124_01210	FFIG23_01484	FFIG58_00820
tdk	Thymidine kinase	FFIG124_01211	FFIG23_01485	FFIG58_00819
group_37	hypothetical protein	FFIG124_01212	FFIG23_02019	FFIG58_01870
rbgA	Ribosome biogenesis GTPase A	FFIG124_01218	FFIG23_01865	FFIG58_01960
ezrA	Septation ring formation regulator EzrA	FFIG124_01219	FFIG23_00089	FFIG58_00016
iscS_1	Cysteine desulfurase IscS	FFIG124_01220	FFIG23_00088	FFIG58_00015
frr	Ribosome-recycling factor	FFIG124_01221	FFIG23_00874	FFIG58_00185
pyrH	Uridylate kinase	FFIG124_01222	FFIG23_00873	FFIG58_00184
ybiT	putative ABC transporter ATP-binding protein YbiT	FFIG124_01224	FFIG23_00740	FFIG58_01080
gloB	Hydroxyacylglutathione hydrolase	FFIG124_01225	FFIG23_00741	FFIG58_01081
birA	Bifunctional ligase/repressor BirA	FFIG124_01226	FFIG23_00742	FFIG58_01082
pth	Peptidyl-tRNA hydrolase	FFIG124_01227	FFIG23_01343	FFIG58_00869
mfd	Transcription-repair-coupling factor	FFIG124_01228	FFIG23_01344	FFIG58_00870
gdh	NADP-specific glutamate dehydrogenase	FFIG124_01229	FFIG23_01957	FFIG58_01045
group_1790	hypothetical protein	FFIG124_01230	FFIG23_01302	FFIG58_00365
purU	Formyltetrahydrofolate deformylase	FFIG124_01231	FFIG23_01303	FFIG58_00366
group_182	hypothetical protein	FFIG124_01232	FFIG23_01085	FFIG58_00049
rihA_1	Pyrimidine-specific ribonucleoside hydrolase RihA	FFIG124_01233	FFIG23_01086	FFIG58_00048
group_1431	hypothetical protein	FFIG124_01234	FFIG23_01087	FFIG58_00047
nfr1_1	NADH-dependent flavin reductase subunit 1	FFIG124_01235	FFIG23_01088	FFIG58_00046
nfr1_2	NADH-dependent flavin reductase subunit 1	FFIG124_01236	FFIG23_01089	FFIG58_00045
dacA_1	D-alanyl-D-alanine carboxypeptidase DacA	FFIG124_01237	FFIG23_01090	FFIG58_00044
csbC_1	putative metabolite transport protein CsbC	FFIG124_01238	FFIG23_01538	FFIG58_00308
rhaB_1	Rhamnulokinase	FFIG124_01239	FFIG23_01537	FFIG58_00309
rhaM	L-rhamnose mutarotase	FFIG124_01240	FFIG23_01536	FFIG58_00310
rhaA	L-rhamnose isomerase	FFIG124_01241	FFIG23_01535	FFIG58_00311
rhaD	Rhamnulose-1-phosphate aldolase	FFIG124_01242	FFIG23_01534	FFIG58_00312
ftsH	ATP-dependent zinc metalloprotease FtsH	FFIG124_01243	FFIG23_00193	FFIG58_00877
hslO	33 kDa chaperonin	FFIG124_01244	FFIG23_00192	FFIG58_00878
dus	putative tRNA-dihydrouridine synthase	FFIG124_01245	FFIG23_00191	FFIG58_00879
lysS	Lysine--tRNA ligase	FFIG124_01246	FFIG23_00190	FFIG58_00880
group_828	hypothetical protein	FFIG124_01249	FFIG23_01143	FFIG58_01261
group_1009	hypothetical protein	FFIG124_01250	FFIG23_01144	FFIG58_01260
epsF	Type II secretion system protein F	FFIG124_01251	FFIG23_01145	FFIG58_01259
comGA	ComG operon protein 1	FFIG124_01252	FFIG23_01146	FFIG58_01258
rihA_2	Pyrimidine-specific ribonucleoside hydrolase RihA	FFIG124_01253	FFIG23_00644	FFIG58_01512
group_1912	hypothetical protein	FFIG124_01254	FFIG23_00645	FFIG58_01629
group_895	hypothetical protein	FFIG124_01255	FFIG23_00291	FFIG58_00038
yhaI	Inner membrane protein YhaI	FFIG124_01256	FFIG23_00290	FFIG58_00037
group_1678	hypothetical protein	FFIG124_01257	FFIG23_00289	FFIG58_00036
mnmA	tRNA-specific 2-thiouridylase MnmA	FFIG124_01258	FFIG23_01841	FFIG58_01694
recD2	ATP-dependent RecD-like DNA helicase	FFIG124_01259	FFIG23_01575	FFIG58_01525
group_186	hypothetical protein	FFIG124_01260	FFIG23_00920	FFIG58_00438
adeC	Adenine deaminase	FFIG124_01261	FFIG23_00809	FFIG58_01378
polC_2	DNA polymerase III PolC-type	FFIG124_01262	FFIG23_00879	FFIG58_00190
group_1770	Putative phosphatase	FFIG124_01263	FFIG23_01561	FFIG58_00336
endA	DNA-entry nuclease	FFIG124_01265	FFIG23_00502	FFIG58_00213
sauU	putative sulfoacetate transporter SauU	FFIG124_01266	FFIG23_00184	FFIG58_00650
dxs	1-deoxy-D-xylulose-5-phosphate synthase	FFIG124_01267	FFIG23_00183	FFIG58_00651
uvrA	UvrABC system protein A	FFIG124_01268	FFIG23_00932	FFIG58_01004
luxS	S-ribosylhomocysteine lyase	FFIG124_01269	FFIG23_00931	FFIG58_01003
yhfK	putative sugar epimerase YhfK	FFIG124_01270	FFIG23_00930	FFIG58_01002
group_931	hypothetical protein	FFIG124_01271	FFIG23_01817	FFIG58_01687
group_1675	hypothetical protein	FFIG124_01272	FFIG23_01818	FFIG58_01686
tnpR	Transposon gamma-delta resolvase	FFIG124_01273	FFIG23_01819	FFIG58_01685
group_1756	hypothetical protein	FFIG124_01274	FFIG23_01820	FFIG58_01684
group_1334	hypothetical protein	FFIG124_01275	FFIG23_01821	FFIG58_01683
group_2002	27-O-demethylrifamycin SV methyltransferase	FFIG124_01276	FFIG23_01822	FFIG58_01682
aadK	Aminoglycoside 6-adenylyltransferase	FFIG124_01277	FFIG23_01823	FFIG58_01681
mraZ	Transcriptional regulator MraZ	FFIG124_01278	FFIG23_00445	FFIG58_00971
group_190	hypothetical protein	FFIG124_01279	FFIG23_00444	FFIG58_00970
lysC	Aspartokinase 2	FFIG124_01280	FFIG23_00443	FFIG58_00969
Int-Tn_2	Transposase from transposon Tn916	FFIG124_01281	FFIG23_00716	FFIG58_00685
cpdA	3',5'-cyclic adenosine monophosphate phosphodiesterase CpdA	FFIG124_01282	FFIG23_00715	FFIG58_00686
yicL_1	putative inner membrane transporter YicL	FFIG124_01283	FFIG23_00714	FFIG58_00687
group_191	hypothetical protein	FFIG124_01284	FFIG23_00713	FFIG58_00688
infB	Translation initiation factor IF-2	FFIG124_01285	FFIG23_00884	FFIG58_00195
rbfA	Ribosome-binding factor A	FFIG124_01286	FFIG23_00885	FFIG58_00196
ytrB_2	ABC transporter ATP-binding protein YtrB	FFIG124_01287	FFIG23_01739	FFIG58_00371
group_2031	hypothetical protein	FFIG124_01289	FFIG23_00870	FFIG58_01895
group_1999	hypothetical protein	FFIG124_01290	FFIG23_00869	FFIG58_01894
nrnA	putative bifunctional oligoribonuclease and PAP phosphatase NrnA	FFIG124_01291	FFIG23_01363	FFIG58_01118
cshB	DEAD-box ATP-dependent RNA helicase CshB	FFIG124_01292	FFIG23_01362	FFIG58_01119
alaS	Alanine--tRNA ligase	FFIG124_01293	FFIG23_01361	FFIG58_01120
group_1686	hypothetical protein	FFIG124_01294	FFIG23_01360	FFIG58_01121
yrrK	Putative pre-16S rRNA nuclease	FFIG124_01295	FFIG23_01359	FFIG58_01122
group_1728	hypothetical protein	FFIG124_01296	FFIG23_01358	FFIG58_01123
zapA	Cell division protein ZapA	FFIG124_01297	FFIG23_01357	FFIG58_01124
group_1109	hypothetical protein	FFIG124_01298	FFIG23_01693	FFIG58_01871
group_835	hypothetical protein	FFIG124_01299	FFIG23_01692	FFIG58_01872
group_2057	hypothetical protein	FFIG124_01300	FFIG23_01691	FFIG58_01873
group_1447	hypothetical protein	FFIG124_01301	FFIG23_01690	FFIG58_01874
group_992	hypothetical protein	FFIG124_01302	FFIG23_01689	FFIG58_01875
group_830	hypothetical protein	FFIG124_01303	FFIG23_01688	FFIG58_01876
group_2014	hypothetical protein	FFIG124_01304	FFIG23_01687	FFIG58_01877
rplU	50S ribosomal protein L21	FFIG124_01305	FFIG23_01686	FFIG58_01878
group_1536	hypothetical protein	FFIG124_01306	FFIG23_01685	FFIG58_01879
rpmA	50S ribosomal protein L27	FFIG124_01307	FFIG23_01684	FFIG58_01880
cydD	ATP-binding/permease protein CydD	FFIG124_01308	FFIG23_00244	FFIG58_01401
cydB	Cytochrome bd-I ubiquinol oxidase subunit 2	FFIG124_01309	FFIG23_00243	FFIG58_01400
tyrS	Tyrosine--tRNA ligase	FFIG124_01310	FFIG23_01547	FFIG58_00099
perR	Peroxide operon regulator	FFIG124_01311	FFIG23_01548	FFIG58_00098
group_897	hypothetical protein	FFIG124_01312	FFIG23_01925	FFIG58_01535
phoR_2	Alkaline phosphatase synthesis sensor protein PhoR	FFIG124_01316	FFIG23_00939	FFIG58_01011
group_1996	hypothetical protein	FFIG124_01317	FFIG23_00938	FFIG58_01010
group_1903	hypothetical protein	FFIG124_01318	FFIG23_00937	FFIG58_01009
efp_2	Elongation factor P	FFIG124_01321	FFIG23_01945	FFIG58_01805
group_884	Alkaline shock protein 23	FFIG124_01322	FFIG23_01946	FFIG58_01804
nusB	N utilization substance protein B	FFIG124_01323	FFIG23_01947	FFIG58_01803
folD	Bifunctional protein FolD protein	FFIG124_01324	FFIG23_00143	FFIG58_01802
group_196	hypothetical protein	FFIG124_01325	FFIG23_00980	FFIG58_01578
ansZ	L-asparaginase 2	FFIG124_01326	FFIG23_00979	FFIG58_01577
tsaB	tRNA threonylcarbamoyladenosine biosynthesis protein TsaB	FFIG124_01327	FFIG23_00978	FFIG58_01576
rimI	N-alpha-acetyltransferase RimI	FFIG124_01328	FFIG23_00977	FFIG58_01575
tsaD	tRNA N6-adenosine threonylcarbamoyltransferase	FFIG124_01329	FFIG23_00976	FFIG58_01574
yheS_1	putative ABC transporter ATP-binding protein YheS	FFIG124_01330	FFIG23_00975	FFIG58_01573
trxB	Thioredoxin reductase	FFIG124_01331	FFIG23_00223	FFIG58_00624
group_1442	hypothetical protein	FFIG124_01332	FFIG23_00222	FFIG58_00625
group_1955	hypothetical protein	FFIG124_01334	FFIG23_00956	FFIG58_00546
group_841	NAD(P)H-dependent FAD/FMN reductase	FFIG124_01335	FFIG23_00957	FFIG58_00547
group_1475	hypothetical protein	FFIG124_01336	FFIG23_00958	FFIG58_00548
group_1544	Maltose epimerase	FFIG124_01337	FFIG23_00959	FFIG58_00549
ppaX_2	Pyrophosphatase PpaX	FFIG124_01338	FFIG23_00960	FFIG58_00550
yicL_4	putative inner membrane transporter YicL	FFIG124_01339	FFIG23_00961	FFIG58_00551
group_832	hypothetical protein	FFIG124_01340	FFIG23_00962	FFIG58_00552
patB_1	Cystathionine beta-lyase PatB	FFIG124_01341	FFIG23_00963	FFIG58_00553
group_1514	hypothetical protein	FFIG124_01344	FFIG23_00413	FFIG58_00967
group_1718	hypothetical protein	FFIG124_01345	FFIG23_00414	FFIG58_00966
group_1896	hypothetical protein	FFIG124_01346	FFIG23_00415	FFIG58_00965
group_1100	hypothetical protein	FFIG124_01347	FFIG23_00416	FFIG58_00964
nrdD	Anaerobic ribonucleoside-triphosphate reductase	FFIG124_01348	FFIG23_00557	FFIG58_00729
nrdG	Anaerobic ribonucleoside-triphosphate reductase-activating protein	FFIG124_01349	FFIG23_00558	FFIG58_00728
spxA_2	Regulatory protein Spx	FFIG124_01350	FFIG23_00559	FFIG58_00727
rclA	putative pyridine nucleotide-disulfide oxidoreductase RclA	FFIG124_01351	FFIG23_00560	FFIG58_00726
mreB_2	Rod shape-determining protein MreB	FFIG124_01352	FFIG23_00627	FFIG58_00102
group_1137	Putative membrane protein insertion efficiency factor	FFIG124_01353	FFIG23_00626	FFIG58_00103
group_1466	hypothetical protein	FFIG124_01354	FFIG23_00625	FFIG58_00104
rny	Ribonuclease Y	FFIG124_01355	FFIG23_00663	FFIG58_00248
recA	Protein RecA	FFIG124_01356	FFIG23_00662	FFIG58_00247
ykuL	CBS domain-containing protein YkuL	FFIG124_01357	FFIG23_02034	FFIG58_01824
dapH	2,3,4,5-tetrahydropyridine-2,6-dicarboxylate N-acetyltransferase	FFIG124_01358	FFIG23_02033	FFIG58_01823
group_1880	N-acetyldiaminopimelate deacetylase	FFIG124_01359	FFIG23_02032	FFIG58_01822
group_1635	hypothetical protein	FFIG124_01360	FFIG23_01162	FFIG58_00790
guaA	GMP synthase [glutamine-hydrolyzing]	FFIG124_01361	FFIG23_01161	FFIG58_00791
coaA	Pantothenate kinase	FFIG124_01362	FFIG23_01160	FFIG58_00792
group_854	hypothetical protein	FFIG124_01365	FFIG23_01984	FFIG58_01739
group_1192	hypothetical protein	FFIG124_01366	FFIG23_01985	FFIG58_01740
yycJ	Putative metallo-hydrolase YycJ	FFIG124_01368	FFIG23_01635	FFIG58_01143
group_1665	hypothetical protein	FFIG124_01369	FFIG23_01636	FFIG58_01142
yycI	Two-component system WalR/WalK regulatory protein YycI	FFIG124_01370	FFIG23_01637	FFIG58_01141
group_1626	hypothetical protein	FFIG124_01371	FFIG23_01638	FFIG58_01140
walK	Sensor histidine kinase WalK	FFIG124_01372	FFIG23_01639	FFIG58_01139
walR_2	Transcriptional regulatory protein WalR	FFIG124_01373	FFIG23_01640	FFIG58_01138
group_1752	hypothetical protein	FFIG124_01374	FFIG23_01641	FFIG58_01137
lagD	Lactococcin-G-processing and transport ATP-binding protein LagD	FFIG124_01375	FFIG23_01642	FFIG58_01136
polC_3	DNA polymerase III PolC-type	FFIG124_01376	FFIG23_00952	FFIG58_00135
ygbT	CRISPR-associated endonuclease Cas1	FFIG124_01377	FFIG23_00951	FFIG58_00134
cse3	CRISPR-associated endoribonuclease Cse3	FFIG124_01378	FFIG23_00950	FFIG58_00133
casD	CRISPR system Cascade subunit CasD	FFIG124_01379	FFIG23_00949	FFIG58_00132
casC	CRISPR system Cascade subunit CasC	FFIG124_01380	FFIG23_00948	FFIG58_00131
group_1070	hypothetical protein	FFIG124_01381	FFIG23_00947	FFIG58_00130
group_1157	hypothetical protein	FFIG124_01382	FFIG23_00105	FFIG58_01117
uppS	Ditrans,polycis-undecaprenyl-diphosphate synthase ((2E,6E)-farnesyl-diphosphate specific)	FFIG124_01383	FFIG23_00875	FFIG58_00186
cdsA	Phosphatidate cytidylyltransferase	FFIG124_01384	FFIG23_00876	FFIG58_00187
rasP	Regulator of sigma-W protease RasP	FFIG124_01385	FFIG23_00877	FFIG58_00188
proS	Proline--tRNA ligase	FFIG124_01386	FFIG23_00878	FFIG58_00189
arlS	Signal transduction histidine-protein kinase ArlS	FFIG124_01387	FFIG23_01223	FFIG58_00723
arlR	Response regulator ArlR	FFIG124_01388	FFIG23_01222	FFIG58_00722
icaA	Poly-beta-1,6-N-acetyl-D-glucosamine synthase	FFIG124_01390	FFIG23_01673	FFIG58_01829
group_1451	hypothetical protein	FFIG124_01391	FFIG23_01672	FFIG58_01828
group_2117	hypothetical protein	FFIG124_01392	FFIG23_01671	FFIG58_01827
group_1151	hypothetical protein	FFIG124_01393	FFIG23_01670	FFIG58_01826
rimP	Ribosome maturation factor RimP	FFIG124_01395	FFIG23_00880	FFIG58_00191
nusA	Transcription termination/antitermination protein NusA	FFIG124_01396	FFIG23_00881	FFIG58_00192
group_1126	hypothetical protein	FFIG124_01397	FFIG23_00882	FFIG58_00193
rplGA	putative ribosomal protein YlxQ	FFIG124_01398	FFIG23_00883	FFIG58_00194
group_204	Chromosome partition protein Smc	FFIG124_01399	FFIG23_00854	FFIG58_00268
plaP	Low-affinity putrescine importer PlaP	FFIG124_01400	FFIG23_00969	FFIG58_00557
tagO	putative undecaprenyl-phosphate N-acetylglucosaminyl 1-phosphate transferase	FFIG124_01401	FFIG23_00968	FFIG58_00558
yfiC	tRNA1(Val) (adenine(37)-N6)-methyltransferase	FFIG124_01402	FFIG23_01913	FFIG58_01262
group_1642	hypothetical protein	FFIG124_01403	FFIG23_01914	FFIG58_01263
rpsB	30S ribosomal protein S2	FFIG124_01404	FFIG23_01915	FFIG58_01264
tsf	Elongation factor Ts	FFIG124_01405	FFIG23_01916	FFIG58_01265
group_207	Putative prophage phiRv2 integrase	FFIG124_01406	FFIG23_00410	FFIG58_01266
group_1706	putative ABC transporter ATP-binding protein	FFIG124_01407	FFIG23_00180	FFIG58_00654
group_1473	putative ABC transporter ATP-binding protein	FFIG124_01408	FFIG23_00179	FFIG58_00655
group_1258	hypothetical protein	FFIG124_01409	FFIG23_00178	FFIG58_00656
purK_1	N5-carboxyaminoimidazole ribonucleotide synthase	FFIG124_01410	FFIG23_00131	FFIG58_00437
pcrA	ATP-dependent DNA helicase PcrA	FFIG124_01411	FFIG23_00130	FFIG58_00436
ligA	DNA ligase	FFIG124_01412	FFIG23_00129	FFIG58_00435
group_2069	hypothetical protein	FFIG124_01413	FFIG23_00128	FFIG58_00434
dnaD	DNA replication protein DnaD	FFIG124_01414	FFIG23_01833	FFIG58_01699
nth	Endonuclease III	FFIG124_01415	FFIG23_01832	FFIG58_01700
msrA	Peptide methionine sulfoxide reductase MsrA	FFIG124_01416	FFIG23_01831	FFIG58_01701
group_1920	hypothetical protein	FFIG124_01417	FFIG23_01830	FFIG58_01702
wbbI_2	Beta-1,6-galactofuranosyltransferase WbbI	FFIG124_01418	FFIG23_01829	FFIG58_01703
hexR	HTH-type transcriptional regulator HexR	FFIG124_01419	FFIG23_01620	FFIG58_01661
nanE	Putative N-acetylmannosamine-6-phosphate 2-epimerase	FFIG124_01420	FFIG23_01621	FFIG58_01660
nanA	N-acetylneuraminate lyase	FFIG124_01421	FFIG23_01622	FFIG58_01659
bglK	Beta-glucoside kinase	FFIG124_01422	FFIG23_01623	FFIG58_01658
ndkA	Nucleoside diphosphate kinase	FFIG124_01423	FFIG23_01624	FFIG58_01657
mgrA	HTH-type transcriptional regulator MgrA	FFIG124_01424	FFIG23_00514	FFIG58_00225
group_1703	hypothetical protein	FFIG124_01425	FFIG23_00513	FFIG58_00224
ygaZ_1	Inner membrane protein YgaZ	FFIG124_01426	FFIG23_00512	FFIG58_00223
ntd	Nucleoside deoxyribosyltransferase	FFIG124_01427	FFIG23_00511	FFIG58_00222
group_1692	hypothetical protein	FFIG124_01428	FFIG23_01432	FFIG58_00957
group_1342	hypothetical protein	FFIG124_01429	FFIG23_01431	FFIG58_00958
group_1127	hypothetical protein	FFIG124_01430	FFIG23_01430	FFIG58_00959
group_1193	hypothetical protein	FFIG124_01431	FFIG23_01429	FFIG58_00960
dinG_2	putative ATP-dependent helicase DinG	FFIG124_01432	FFIG23_01816	FFIG58_01776
group_209	hypothetical protein	FFIG124_01433	FFIG23_01082	FFIG58_00052
group_879	hypothetical protein	FFIG124_01434	FFIG23_01899	FFIG58_00296
sle1	N-acetylmuramoyl-L-alanine amidase sle1	FFIG124_01435	FFIG23_01898	FFIG58_00297
group_1164	hypothetical protein	FFIG124_01436	FFIG23_00892	FFIG58_01882
group_1511	hypothetical protein	FFIG124_01438	FFIG23_01723	FFIG58_00533
group_1878	putative glycosyltransferase EpsJ	FFIG124_01439	FFIG23_01722	FFIG58_00534
group_1003	hypothetical protein	FFIG124_01440	FFIG23_01721	FFIG58_00535
ktrA	Ktr system potassium uptake protein A	FFIG124_01441	FFIG23_01720	FFIG58_00536
ntpJ	Potassium/sodium uptake protein NtpJ	FFIG124_01442	FFIG23_01719	FFIG58_00537
mutS	DNA mismatch repair protein MutS	FFIG124_01443	FFIG23_00664	FFIG58_00249
group_1061	hypothetical protein	FFIG124_01444	FFIG23_02045	FFIG58_01021
group_211	hypothetical protein	FFIG124_01445	FFIG23_01224	FFIG58_01022
dinB	DNA polymerase IV	FFIG124_01446	FFIG23_01926	FFIG58_01864
cmk	Cytidylate kinase	FFIG124_01447	FFIG23_01001	FFIG58_01421
group_1301	hypothetical protein	FFIG124_01448	FFIG23_01000	FFIG58_01422
group_212	hypothetical protein	FFIG124_01449	FFIG23_01175	FFIG58_00393
ileS	Isoleucine--tRNA ligase	FFIG124_01450	FFIG23_00459	FFIG58_00985
gmuC	PTS system oligo-beta-mannoside-specific EIIC component	FFIG124_01451	FFIG23_01657	FFIG58_01563
comEC	ComE operon protein 3	FFIG124_01452	FFIG23_00274	FFIG58_01496
group_213	hypothetical protein	FFIG124_01453	FFIG23_01298	FFIG58_00361
group_1569	hypothetical protein	FFIG124_01454	FFIG23_01297	FFIG58_00360
eno2	Enolase 2	FFIG124_01455	FFIG23_00771	FFIG58_00684
tpiA	Triosephosphate isomerase	FFIG124_01456	FFIG23_00772	FFIG58_00683
pgk	Phosphoglycerate kinase	FFIG124_01457	FFIG23_00773	FFIG58_00682
gapA1	Glyceraldehyde-3-phosphate dehydrogenase 1	FFIG124_01458	FFIG23_00774	FFIG58_00681
cggR	Central glycolytic genes regulator	FFIG124_01459	FFIG23_00775	FFIG58_00680
cobQ	Cobyric acid synthase	FFIG124_01461	FFIG23_01755	FFIG58_00817
murC_2	UDP-N-acetylmuramate--L-alanine ligase	FFIG124_01462	FFIG23_01754	FFIG58_00818
group_214	hypothetical protein	FFIG124_01463	FFIG23_00185	FFIG58_00649
rocE	Amino-acid permease RocE	FFIG124_01465	FFIG23_01748	FFIG58_00765
mmuM	Homocysteine S-methyltransferase	FFIG124_01466	FFIG23_01749	FFIG58_00764
group_1969	hypothetical protein	FFIG124_01468	FFIG23_01751	FFIG58_01801
metK	S-adenosylmethionine synthase	FFIG124_01469	FFIG23_01365	FFIG58_01925
group_989	hypothetical protein	FFIG124_01471	FFIG23_01909	FFIG58_01817
carA_2	Carbamoyl-phosphate synthase small chain	FFIG124_01472	FFIG23_00655	FFIG58_01639
nnrD	ADP-dependent (S)-NAD(P)H-hydrate dehydratase	FFIG124_01473	FFIG23_02016	FFIG58_01719
rsuA	Ribosomal small subunit pseudouridine synthase A	FFIG124_01474	FFIG23_02015	FFIG58_01720
murJ_2	Lipid II flippase MurJ	FFIG124_01475	FFIG23_02014	FFIG58_01721
lacS	Lactose permease	FFIG124_01476	FFIG23_00293	FFIG58_01890
polA	DNA polymerase I	FFIG124_01477	FFIG23_01216	FFIG58_01164
mutM	Formamidopyrimidine-DNA glycosylase	FFIG124_01478	FFIG23_01215	FFIG58_01165
yabA	Initiation-control protein YabA	FFIG124_01479	FFIG23_00982	FFIG58_01580
rsmI	Ribosomal RNA small subunit methyltransferase I	FFIG124_01480	FFIG23_00981	FFIG58_01579
msrC	Free methionine-R-sulfoxide reductase	FFIG124_01481	FFIG23_00090	FFIG58_00018
rpsD	30S ribosomal protein S4	FFIG124_01482	FFIG23_00091	FFIG58_00019
ltaS1	Lipoteichoic acid synthase 1	FFIG124_01483	FFIG23_00441	FFIG58_00725
rplS	50S ribosomal protein L19	FFIG124_01484	FFIG23_02012	FFIG58_00177
stp	Serine/threonine phosphatase stp	FFIG124_01486	FFIG23_00304	FFIG58_01388
rsmB	Ribosomal RNA small subunit methyltransferase B	FFIG124_01487	FFIG23_00303	FFIG58_01389
rpoZ	DNA-directed RNA polymerase subunit omega	FFIG124_01489	FFIG23_01978	FFIG58_01393
gmk	Guanylate kinase	FFIG124_01490	FFIG23_01977	FFIG58_01394
cbh_2	Choloylglycine hydrolase	FFIG124_01491	FFIG23_01934	FFIG58_01540
group_965	hypothetical protein	FFIG124_01494	FFIG23_00744	FFIG58_01084
group_218	hypothetical protein	FFIG124_01495	FFIG23_00743	FFIG58_01083
sigA	RNA polymerase sigma factor SigA	FFIG124_01496	FFIG23_01662	FFIG58_01568
hsdR	Type-1 restriction enzyme R protein	FFIG124_01497	FFIG23_00424	FFIG58_01370
group_1821	putative type I restriction enzymeP M protein	FFIG124_01498	FFIG23_00423	FFIG58_01369
group_2072	hypothetical protein	FFIG124_01499	FFIG23_01894	FFIG58_01764
group_875	Flavodoxin	FFIG124_01500	FFIG23_01895	FFIG58_01765
map	Methionine aminopeptidase 1	FFIG124_01501	FFIG23_01896	FFIG58_00299
treA	Trehalose-6-phosphate hydrolase	FFIG124_01502	FFIG23_00758	FFIG58_00777
yjhB_2	Putative metabolite transport protein YjhB	FFIG124_01503	FFIG23_00759	FFIG58_00778
group_1727	hypothetical protein	FFIG124_01504	FFIG23_00761	FFIG58_00780
recU	Holliday junction resolvase RecU	FFIG124_01505	FFIG23_00812	FFIG58_01381
nhaC_1	Na(+)/H(+) antiporter NhaC	FFIG124_01506	FFIG23_00811	FFIG58_01380
group_1757	hypothetical protein	FFIG124_01507	FFIG23_00671	FFIG58_00256
group_1121	Putative universal stress protein	FFIG124_01508	FFIG23_00672	FFIG58_00257
levS	Levansucrase	FFIG124_01509	FFIG23_01860	FFIG58_01453
group_826	hypothetical protein	FFIG124_01510	FFIG23_01861	FFIG58_01454
group_1437	hypothetical protein	FFIG124_01511	FFIG23_01862	FFIG58_01455
group_1427	hypothetical protein	FFIG124_01512	FFIG23_01125	FFIG58_01088
penA	Penicillin-binding protein 2B	FFIG124_01513	FFIG23_01126	FFIG58_01089
thyA	Thymidylate synthase	FFIG124_01514	FFIG23_01796	FFIG58_01428
ettA	Energy-dependent translational throttle protein EttA	FFIG124_01515	FFIG23_01797	FFIG58_01429
group_1500	hypothetical protein	FFIG124_01516	FFIG23_01141	FFIG58_01858
group_1953	hypothetical protein	FFIG124_01517	FFIG23_01140	FFIG58_01857
wbgU	UDP-glucose 4-epimerase	FFIG124_01518	FFIG23_01139	FFIG58_01856
yvgN_2	Glyoxal reductase	FFIG124_01519	FFIG23_01794	FFIG58_01426
group_1986	putative HTH-type transcriptional regulator	FFIG124_01520	FFIG23_01793	FFIG58_01425
ydhF	Oxidoreductase YdhF	FFIG124_01521	FFIG23_01792	FFIG58_01424
group_1071	hypothetical protein	FFIG124_01522	FFIG23_01825	FFIG58_01679
ldh2	L-lactate dehydrogenase 2	FFIG124_01523	FFIG23_00161	FFIG58_01891
group_1095	hypothetical protein	FFIG124_01524	FFIG23_00160	FFIG58_01892
suhB	Inositol-1-monophosphatase	FFIG124_01525	FFIG23_00159	FFIG58_01893
xpkA_2	Xylulose-5-phosphate phosphoketolase	FFIG124_01526	FFIG23_01586	FFIG58_01846
ziaR_2	Transcriptional repressor SmtB	FFIG124_01527	FFIG23_01598	FFIG58_01480
rnhA_2	Ribonuclease H	FFIG124_01528	FFIG23_01599	FFIG58_01481
group_1207	hypothetical protein	FFIG124_01530	FFIG23_01601	FFIG58_01483
pspA	Phosphoserine phosphatase 1	FFIG124_01531	FFIG23_01573	FFIG58_01527
lapB	Lipopolysaccharide assembly protein B	FFIG124_01532	FFIG23_01574	FFIG58_01526
group_1998	hypothetical protein	FFIG124_01533	FFIG23_01323	FFIG58_00125
group_1488	hypothetical protein	FFIG124_01534	FFIG23_01324	FFIG58_00126
guaC	GMP reductase	FFIG124_01535	FFIG23_00384	FFIG58_01554
glnQ_2	Glutamine transport ATP-binding protein GlnQ	FFIG124_01537	FFIG23_01970	FFIG58_00814
group_1804	hypothetical protein	FFIG124_01538	FFIG23_01969	FFIG58_00815
pbpX	Putative penicillin-binding protein PbpX	FFIG124_01539	FFIG23_01968	FFIG58_00816
group_943	hypothetical protein	FFIG124_01540	FFIG23_01533	FFIG58_00313
group_47	hypothetical protein	FFIG124_01541	FFIG23_01532	FFIG58_00314
nhaC_2	Na(+)/H(+) antiporter NhaC	FFIG124_01543	FFIG23_01848	FFIG58_01810
dapF	Diaminopimelate epimerase	FFIG124_01544	FFIG23_01847	FFIG58_01688
act	Methanol dehydrogenase activator	FFIG124_01545	FFIG23_01846	FFIG58_01689
group_1934	hypothetical protein	FFIG124_01546	FFIG23_01845	FFIG58_01690
group_1661	hypothetical protein	FFIG124_01549	FFIG23_00598	FFIG58_01434
group_1758	hypothetical protein	FFIG124_01550	FFIG23_00599	FFIG58_01435
group_232	hypothetical protein	FFIG124_01551	FFIG23_00732	FFIG58_01072
glmU	Bifunctional protein GlmU	FFIG124_01552	FFIG23_00733	FFIG58_01073
group_1564	hypothetical protein	FFIG124_01553	FFIG23_01427	FFIG58_00054
yjjP	Inner membrane protein YjjP	FFIG124_01554	FFIG23_01428	FFIG58_00053
prkC	Serine/threonine-protein kinase PrkC	FFIG124_01556	FFIG23_00305	FFIG58_01387
dltC	D-alanine--poly(phosphoribitol) ligase subunit 2	FFIG124_01557	FFIG23_00033	FFIG58_01410
patA_3	Peptidoglycan O-acetyltransferase	FFIG124_01558	FFIG23_00034	FFIG58_01411
group_12	hypothetical protein	FFIG124_01559	FFIG23_00406	FFIG58_00911
group_1277	hypothetical protein	FFIG124_01560	FFIG23_00407	FFIG58_00910
group_867	hypothetical protein	FFIG124_01561	FFIG23_00408	FFIG58_00909
lyc_1	Autolytic lysozyme	FFIG124_01562	FFIG23_00409	FFIG58_00908
uvrC	UvrABC system protein C	FFIG124_01563	FFIG23_00270	FFIG58_01099
group_48	hypothetical protein	FFIG124_01564	FFIG23_01802	FFIG58_01934
group_1291	hypothetical protein	FFIG124_01565	FFIG23_00418	FFIG58_00962
immR_1	HTH-type transcriptional regulator ImmR	FFIG124_01566	FFIG23_00419	FFIG58_00961
rpsL	30S ribosomal protein S12	FFIG124_01567	FFIG23_00685	FFIG58_01199
rpsG	30S ribosomal protein S7	FFIG124_01568	FFIG23_00684	FFIG58_01198
fus	Elongation factor G	FFIG124_01569	FFIG23_00683	FFIG58_01197
cobB	NAD-dependent protein deacetylase	FFIG124_01570	FFIG23_00189	FFIG58_00645
patB_2	Cystathionine beta-lyase PatB	FFIG124_01571	FFIG23_00188	FFIG58_00646
clpP_1	ATP-dependent Clp protease proteolytic subunit	FFIG124_01572	FFIG23_00777	FFIG58_00678
whiA	Putative sporulation transcription regulator WhiA	FFIG124_01573	FFIG23_00778	FFIG58_00677
sglT	Sodium/glucose cotransporter	FFIG124_01574	FFIG23_01772	FFIG58_01654
gabD1	Succinate-semialdehyde dehydrogenase [NADP(+)] 1	FFIG124_01575	FFIG23_01958	FFIG58_01046
hmpT	Thiamine precursor transporter HmpT	FFIG124_01576	FFIG23_00522	FFIG58_00233
thiD_2	Hydroxymethylpyrimidine/phosphomethylpyrimidine kinase	FFIG124_01577	FFIG23_00521	FFIG58_00232
group_1381	hypothetical protein	FFIG124_01578	FFIG23_01572	FFIG58_00325
rpmE2	50S ribosomal protein L31 type B	FFIG124_01579	FFIG23_01571	FFIG58_00326
rho	Transcription termination factor Rho	FFIG124_01580	FFIG23_01570	FFIG58_00327
murA1	UDP-N-acetylglucosamine 1-carboxyvinyltransferase	FFIG124_01581	FFIG23_01569	FFIG58_00328
group_238	hypothetical protein	FFIG124_01582	FFIG23_01568	FFIG58_00329
group_239	hypothetical protein	FFIG124_01583	FFIG23_00568	FFIG58_01069
tmk	Thymidylate kinase	FFIG124_01584	FFIG23_00984	FFIG58_01582
yvoA	HTH-type transcriptional repressor YvoA	FFIG124_01585	FFIG23_01045	FFIG58_01295
proC	Pyrroline-5-carboxylate reductase	FFIG124_01586	FFIG23_01046	FFIG58_01296
group_1943	hypothetical protein	FFIG124_01589	FFIG23_01472	FFIG58_00917
group_1093	hypothetical protein	FFIG124_01590	FFIG23_01473	FFIG58_00916
group_1302	hypothetical protein	FFIG124_01591	FFIG23_01474	FFIG58_00915
group_1346	hypothetical protein	FFIG124_01592	FFIG23_01475	FFIG58_00914
group_1615	hypothetical protein	FFIG124_01593	FFIG23_01476	FFIG58_00913
group_1176	hypothetical protein	FFIG124_01594	FFIG23_01477	FFIG58_00912
dnaB	Replication initiation and membrane attachment protein	FFIG124_01595	FFIG23_01212	FFIG58_01168
yqfL	Putative pyruvate, phosphate dikinase regulatory protein	FFIG124_01597	FFIG23_00148	FFIG58_01928
group_952	hypothetical protein	FFIG124_01598	FFIG23_00355	FFIG58_01339
group_1214	hypothetical protein	FFIG124_01599	FFIG23_00354	FFIG58_01340
group_1351	hypothetical protein	FFIG124_01600	FFIG23_00353	FFIG58_01341
group_1749	hypothetical protein	FFIG124_01601	FFIG23_00352	FFIG58_01342
group_1864	hypothetical protein	FFIG124_01602	FFIG23_00351	FFIG58_01343
rsmF	Ribosomal RNA small subunit methyltransferase F	FFIG124_01605	FFIG23_01080	FFIG58_01594
paiA	Spermidine/spermine N(1)-acetyltransferase	FFIG124_01606	FFIG23_01081	FFIG58_01593
group_241	hypothetical protein	FFIG124_01607	FFIG23_01879	FFIG58_01763
pat	Phosphinothricin N-acetyltransferase	FFIG124_01608	FFIG23_01017	FFIG58_00179
trmD	tRNA (guanine-N(1)-)-methyltransferase	FFIG124_01609	FFIG23_01016	FFIG58_00180
rimM	Ribosome maturation factor RimM	FFIG124_01610	FFIG23_01015	FFIG58_00181
gatC_3	PTS system galactitol-specific EIIC component	FFIG124_01611	FFIG23_02042	FFIG58_01591
group_1042	hypothetical protein	FFIG124_01612	FFIG23_01999	FFIG58_01529
group_1023	hypothetical protein	FFIG124_01613	FFIG23_01998	FFIG58_01528
group_1491	hypothetical protein	FFIG124_01614	FFIG23_02044	FFIG58_00560
comFA	ComF operon protein 1	FFIG124_01615	FFIG23_02043	FFIG58_00559
group_2076	Alpha-monoglucosyldiacylglycerol synthase	FFIG124_01616	FFIG23_01667	FFIG58_01886
cfa	Cyclopropane-fatty-acyl-phospholipid synthase	FFIG124_01617	FFIG23_00895	FFIG58_00713
group_1191	hypothetical protein	FFIG124_01618	FFIG23_01035	FFIG58_01285
pepC	Aminopeptidase C	FFIG124_01619	FFIG23_01034	FFIG58_01284
group_1274	hypothetical protein	FFIG124_01620	FFIG23_01033	FFIG58_01283
group_852	hypothetical protein	FFIG124_01621	FFIG23_02025	FFIG58_01967
iscS_3	Cysteine desulfurase IscS	FFIG124_01622	FFIG23_01843	FFIG58_01692
acyP	Acylphosphatase	FFIG124_01623	FFIG23_02020	FFIG58_01451
cycA_1	D-serine/D-alanine/glycine transporter	FFIG124_01624	FFIG23_02013	FFIG58_01722
tuf	Elongation factor Tu	FFIG124_01625	FFIG23_01240	FFIG58_00171
group_245	Putative universal stress protein	FFIG124_01627	FFIG23_00095	FFIG58_00023
tag	DNA-3-methyladenine glycosylase 1	FFIG124_01628	FFIG23_00096	FFIG58_00024
glpE	Thiosulfate sulfurtransferase GlpE	FFIG124_01629	FFIG23_01272	FFIG58_00807
glcK	Glucokinase	FFIG124_01630	FFIG23_01273	FFIG58_00806
group_246	hypothetical protein	FFIG124_01631	FFIG23_01274	FFIG58_00805
ldhD	D-lactate dehydrogenase	FFIG124_01634	FFIG23_01940	FFIG58_01959
zosA	Zinc-transporting ATPase	FFIG124_01635	FFIG23_01295	FFIG58_00358
ycaM	Inner membrane transporter YcaM	FFIG124_01636	FFIG23_01296	FFIG58_00359
group_1236	hypothetical protein	FFIG124_01637	FFIG23_01135	FFIG58_00418
group_248	hypothetical protein	FFIG124_01638	FFIG23_01942	FFIG58_01449
group_50	hypothetical protein	FFIG124_01640	FFIG23_00720	FFIG58_01313
xerC_3	Tyrosine recombinase XerC	FFIG124_01641	FFIG23_01109	FFIG58_01018
pgi	Glucose-6-phosphate isomerase	FFIG124_01642	FFIG23_00440	FFIG58_00724
group_1444	hypothetical protein	FFIG124_01644	FFIG23_02001	FFIG58_01836
group_1538	hypothetical protein	FFIG124_01645	FFIG23_02002	FFIG58_01837
group_1103	hypothetical protein	FFIG124_01646	FFIG23_02003	FFIG58_01838
group_250	Zinc-type alcohol dehydrogenase-like protein	FFIG124_01647	FFIG23_01133	FFIG58_00420
group_1058	hypothetical protein	FFIG124_01648	FFIG23_01134	FFIG58_00419
asnA	Aspartate--ammonia ligase	FFIG124_01649	FFIG23_00241	FFIG58_01398
purL	Phosphoribosylformylglycinamidine synthase subunit PurL	FFIG124_01650	FFIG23_01614	FFIG58_00837
purF	Amidophosphoribosyltransferase	FFIG124_01651	FFIG23_01615	FFIG58_00836
group_252	hypothetical protein	FFIG124_01652	FFIG23_01800	FFIG58_01432
xerC_4	Tyrosine recombinase XerC	FFIG124_01653	FFIG23_00144	FFIG58_01433
group_1024	hypothetical protein	FFIG124_01654	FFIG23_01789	FFIG58_01372
group_2027	hypothetical protein	FFIG124_01655	FFIG23_01788	FFIG58_01371
cycA_2	D-serine/D-alanine/glycine transporter	FFIG124_01656	FFIG23_01695	FFIG58_01921
group_1897	hypothetical protein	FFIG124_01658	FFIG23_00953	FFIG58_00136
serA	D-3-phosphoglycerate dehydrogenase	FFIG124_01660	FFIG23_01764	FFIG58_00510
group_1592	hypothetical protein	FFIG124_01661	FFIG23_01765	FFIG58_00509
group_255	Glutamine transport ATP-binding protein GlnQ	FFIG124_01662	FFIG23_00076	FFIG58_00003
fliY_1	L-cystine-binding protein FliY	FFIG124_01663	FFIG23_00075	FFIG58_00002
menH	2-succinyl-6-hydroxy-2,4-cyclohexadiene-1-carboxylate synthase	FFIG124_01664	FFIG23_00074	FFIG58_00001
group_1161	hypothetical protein	FFIG124_01665	FFIG23_01989	FFIG58_01814
group_1119	hypothetical protein	FFIG124_01666	FFIG23_01988	FFIG58_01813
group_1016	DegV domain-containing protein	FFIG124_01667	FFIG23_01857	FFIG58_01910
pbuO	Guanine/hypoxanthine permease PbuO	FFIG124_01668	FFIG23_00249	FFIG58_01406
group_1562	hypothetical protein	FFIG124_01669	FFIG23_01625	FFIG58_01153
secA_2	Protein translocase subunit SecA	FFIG124_01670	FFIG23_01626	FFIG58_01152
group_1704	hypothetical protein	FFIG124_01671	FFIG23_00673	FFIG58_00258
yhdG_4	putative amino acid permease YhdG	FFIG124_01672	FFIG23_00674	FFIG58_00259
group_2118	hypothetical protein	FFIG124_01673	FFIG23_00328	FFIG58_00320
fmt	Methionyl-tRNA formyltransferase	FFIG124_01674	FFIG23_00302	FFIG58_01390
rpmGA	50S ribosomal protein L33 1	FFIG124_01675	FFIG23_02022	FFIG58_00802
group_1296	5-formyltetrahydrofolate cyclo-ligase	FFIG124_01676	FFIG23_02023	FFIG58_00803
group_1747	hypothetical protein	FFIG124_01678	FFIG23_01079	FFIG58_01595
pstC1	Phosphate transport system permease protein PstC 1	FFIG124_01679	FFIG23_01589	FFIG58_01787
gatA_2	PTS system galactitol-specific EIIA component	FFIG124_01681	FFIG23_01924	FFIG58_01208
