# Supplementary material for: Selection of Immunobiotic Ligilactobacillus salivarius Strains from the Intestinal Tract of Wakame-Fed Pigs: Functional and Genomic Studies
Source: Microorganisms. 2020 Oct 26;8(11):1659. doi: 10.3390/microorganisms8111659 (PMC7716343; doi:10.3390/microorganisms8111659)
Supplement: Supplementary file 1 [file microorganisms-08-01659-s001.zip › Trab ZHOU FINAL/Supplementary Table 6.xlsx]

## Sheet: EPS-1
L. salivarius UCC118			FFIG58			FFIG23			FFIG63	TUCO-L3	TUCO-L4	FFIG79
EPS_1			ID	Query	Identity	ID	Query	Identity	ID	Query	Identity	ID	Query	Identity
LSL_0977	ABD99785.1	Glycosyltransferase	NXZ96241.1	21.1082	28	NYA73526.1	18.9974	28	NYA66787.1	12.6649	29	NYA65151.1	21.1082	28
LSL_0978	ABD99786.1	Glycosyltransferase	NXZ95785.1	40	25	NYA74677.1	40.5195	29	NYA67080.1	40	25	NYA65374.1	40	25
LSL_0979	ABD99787.1	UDP-glucose 6-dehydrogenase	NXZ96018.1	11.7788	33	NYA74414.1	11.7788	33	NYA65689.1	11.7788	33	NYA64300.1	11.7788	33
LSL_0980	ABD99788.1	UDP-glucuronate 4-epimerase	NXZ97280.1	97.7716	26	NYA73876.1	97.7716	26	NYA66364.1	100.279	23	NYA64798.1	100.279	23
LSL_0981	ABD99789.1	Oligosaccharide translocase	NXZ96298.1	4.70588	46	NYA72955.1	4.70588	46	NYA66351.1	4.70588	46	NYA64608.1	4.70588	46
LSL_0982	ABD99790.1	Glycosyltransferase	NXZ95785.1	28.0453	28	NYA73213.1	28.0453	28	NYA67080.1	28.0453	28	NYA65374.1	28.0453	28
LSL_0983	ABD99791.1	Glycosyltransferase	NXZ96725.1	19.9461	27	NYA73794.1	19.9461	27	NYA67314.1	19.9461	27	NYA64559.1	19.9461	27
LSL_0984	ABD99792.1	Glycosyltransferase	NXZ95757.1	11.0512	29	NYA73254.1	11.0512	29	NYA65832.1	11.0512	29	NYA64689.1	11.0512	29
LSL_0985	ABD99793.1	Conserved hypothetical protein	NXZ96345.1	17.3554	27	NYA74379.1	17.3554	27	NYA65970.1	17.3554	27	NYA65172.1	17.3554	27
LSL_0986	ABD99794.1	Glycosyltransferase	NXZ97129.1	37.6271	39	NYA74527.1	37.6271	39	NYA66002.1	31.8644	37	NYA65233.1	49.4915	32
LSL_0987	ABD99795.1	Glycosyltransferase	NXZ95853.1	26.0417	33	NYA74439.1	26.0417	33	NYA67274.1	32.9861	31	NYA64768.1	15.2778	32
LSL_0988	ABD99796.1	Glycosyltransferase	NXZ96241.1	60.8696	25	NYA73526.1	60.8696	25	NYA66476.1	30.9783	25	NYA65151.1	60.8696	25
LSL_0989	ABD99797.1	Glycosyltransferase	NXZ96241.1	93.9791	24	NYA73526.1	37.1728	31	NYA66476.1	36.6492	23	NYA65151.1	93.9791	24
LSL_0990	ABD99798.1	Glycosyltransferase	NXZ96241.1	93.9791	23	NYA73526.1	36.1257	31	NYA67080.1	46.3351	22	NYA65151.1	93.9791	23
LSL_0991	ABD99799.1	Glycosyltransferase	NXZ95785.1	36.1644	30	NYA73213.1	36.1644	30	NYA67080.1	36.1644	30	NYA65374.1	36.1644	30
LSL_0992	ABD99800.1	Acetyltransferase	NXZ97248.1	55.6122	32	NYA74740.1	55.6122	32	NYA67043.1	55.6122	32	NYA65092.1	58.1633	21
LSL_0993	ABD99801.1	UDP-galactose phosphate transferase	NXZ96974.1	72.093	41	NYA74060.1	72.093	41	NYA65727.1	72.093	41	NYA65316.1	72.5581	41
LSL_0994	ABD99802.1	Aminotransferase	NXZ96306.1	20.603	26	NYA72998.1	20.603	26	NYA66621.1	20.603	26	NYA63935.1	20.603	26
LSL_0995	ABD99803.1	UDP-N-acetylglucosamine 4,6-dehydratase /UDP-D-quinovosamine 4-dehydrogenase	NXZ96625.1	20.5087	29	NYA72846.1	20.5087	29	NYA66364.1	20.5087	29	NYA64798.1	20.5087	29
LSL_0996	ABD99804.1	Tyrosine-protein kinase	NXZ96971.1	91.3636	38	NYA74057.1	91.3636	38	NYA65724.1	91.3636	38	NYA65252.1	91.3636	38
LSL_0997	ABD99805.1	Chain length regulator	NXZ96970.1	86.6397	25	NYA74056.1	86.6397	25	NYA65723.1	86.6397	25	NYA65251.1	86.6397	25

## Sheet: EPS-2
L. salivarius UCC118
EPS_2			FFIG58			FFIG23			FFIG63	TUCO-L3	TUCO-L4	FFIG79
			ID	Query	Identity	ID	Query	Identity	ID	Query	Identity	ID	Query	Identity
LSL_1547	ABE00351.1	Oligosaccharide translocase	NXZ97183.1	100	99	NYA74281.1	100	99	NYA66095.1	100	99	NYA65089.1	100	99
LSL_1548	ABE00352.1	UDP-galactopyranose mutase	NXZ97184.1	100	99	NYA74282.1	100	99	NYA66094.1	100	99	NYA65090.1	100	99
LSL_1549	ABE00353.1	Glycosyltransferase	NXZ96975.1	62.116	96	NYA74061.1	80.8874	96	NYA65728.1	100	97	NYA65317.1	100	97
LSL_1550	ABE00354.1	Undecaprenyl-phosphate beta-glucosephosphotransferase	NXZ96974.1	100	99	NYA74060.1	100	99	NYA65727.1	100	99	NYA65316.1	85.9729	98
LSL_1551	ABE00355.1	Transcriptional regulator, LytR family	NXZ96973.1	100	98	NYA74059.1	100	98	NYA65726.1	100	98	NYA65254.1	100	98
LSL_1552	ABE00356.1	Phosphotyrosine-protein phosphatase	NXZ96972.1	100	98	NYA74058.1	100	98	NYA65725.1	100	98	NYA65253.1	100	98
LSL_1553	ABE00357.1	Tyrosine-protein kinase	NXZ96971.1	100	97	NYA74057.1	100	97	NYA65724.1	100	97	NYA65252.1	100	97
LSL_1554	ABE00358.1	Chain length regulator	NXZ96970.1	100	73	NYA74056.1	100	73	NYA65723.1	100	73	NYA65251.1	100	73
LSL_1555	ABE00359.1	Polysacharide biosyntheis protein	NXZ96968.1	72.6161	25	NYA74054.1	72.6161	25	NYA66840.1	72.6161	25	NYA65249.1	33.2518	28
LSL_1556	ABE00360.1	Glycosyltransferase	NXZ97307.1	37.8378	32	NYA74367.1	37.8378	32	NYA66476.1	37.8378	32	NYA64156.1	54.0541	24
LSL_1557	ABE00361.1	EpsG family protein	NXZ95546.1	20.7161	22	NYA74123.1	20.7161	22	NYA66760.1	20.7161	22	NYA65299.1	20.7161	22
LSL_1558	ABE00362.1	Capsular polysaccharide synthesis protein	NXZ96786.1	18.8925	17	NYA73122.1	18.8925	17	NYA66045.1	18.8925	17	NYA64612.1	18.8925	17
LSL_1559	ABE00363.1	Glycosyltransferase	NXZ97307.1	37.5676	24	NYA74367.1	37.5676	24	NYA66476.1	37.5676	24	NYA65151.1	26.4865	30
LSL_1560	ABE00364.1	Glycosyltransferase	NXZ97133.1	38.6167	41	NYA73208.1	38.6167	41	NYA66893.1	38.6167	41	NYA65233.1	38.6167	41
LSL_1561	ABE00365.1	Glycosyltransferase	NXZ97307.1	90.1099	21	NYA74677.1	49.1758	27	NYA66476.1	90.1099	21	NYA65151.1	18.956	29
LSL_1562	ABE00366.1	Hypothetical protein LSL_1562	NXZ95689.1	68.2927	43	NYA73274.1	68.2927	43	NYA65814.1	53.6585	36	NYA65070.1	46.3415	42
LSL_1563	ABE00367.1	Transposase ISLasa4t, ISL3 family	NXZ97394.1	20.0466	94	NYA73035.1	100	97	NYA65587.1	93.9394	97	NYA65333.1	13.7529	95
LSL_1564	ABE00368.1	DNA helicase	NXZ95912.1	54.8845	23	NYA72931.1	54.8845	23	NYA65993.1	54.8845	23	NYA64108.1	54.8845	23
LSL_1565	ABE00369.1	ATP-dependent endonuclease	NXZ95600.1	6.62739	36	NYA74036.1	6.62739	36	NYA66550.1	6.62739	36	NYA64030.1	6.62739	36
LSL_1566	ABE00370.1	Conserved hypothetical protein	NXZ96629.1	100	98	NYA72842.1	100	98	NYA66368.1	100	98	NYA64890.1	100	98
LSL_1567	ABE00371.1	Hypothetical membrane spanning protein	NXZ96628.1	100	99	NYA72843.1	100	99	NYA66367.1	100	99	NYA64889.1	100	99
LSL_1568	ABE00372.1	Beta-N-acetylhexosaminidase	NXZ96627.1	100	99	NYA72844.1	100	99	NYA66366.1	100	99	NYA64800.1	96.7302	99
LSL_1569	ABE00373.1	dTDP-4-dehydrorhamnose reductase	NXZ96626.1	100	100	NYA72845.1	100	100	NYA66365.1	100	100	NYA64799.1	100	100
LSL_1570	ABE00374.1	dTDP-glucose 4,6-dehydratase	NXZ96625.1	100	99	NYA72846.1	100	99	NYA66364.1	100	99	NYA64798.1	100	99
LSL_1571	ABE00375.1	dTDP-4-dehydrorhamnose 3,5-epimerase	NXZ96624.1	100	99	NYA72847.1	100	99	NYA66363.1	100	99	NYA64797.1	100	99
LSL_1572	ABE00376.1	Glucose-1-phosphate thymidylyltransferase	NXZ96623.1	100	98	NYA72848.1	100	98	NYA66362.1	100	98	NYA64796.1	100	98
LSL_1573	ABE00377.1	Glycosyltransferase	NXZ96622.1	100	99	NYA72849.1	100	99	NYA66904.1	100	99	NYA64795.1	100	99
LSL_1574	ABE00378.1	Glycosyltransferase	NXZ96621.1	100	99	NYA72850.1	100	99	NYA66903.1	100	99	NYA64386.1	61.1111	99

## Sheet: EPS-3
L. salivarius JCM1046
EPS_3			FFIG58			FFIG23			FFIG63	TUCO-L3	TUCO-L4	FFIG79
			ID	Query	Identity	ID	Query	Identity	ID	Query	Identity	ID	Query	Identity
LSJ_1603c	AIR11249.1	Oligosaccharide translocase	NXZ97183.1	99.7904	60	NYA74281.1	99.7904	60	NYA66095.1	99.7904	60	NYA65089.1	99.7904	60
LSJ_1604c	AIR11250.1	Glycosyltransferase	NXZ97129.1	74.2308	27	NYA74527.1	74.2308	27	NYA66893.1	43.4615	32	NYA65233.1	43.4615	32
LSJ_1605c	AIR11251.1	UDP-galactopyranose mutase	NXZ97184.1	99.7305	99	NYA74282.1	99.7305	99	NYA66094.1	99.7305	99	NYA65090.1	99.7305	99
LSJ_1606c	AIR11252.1	Glycosyltransferase	NXZ96975.1	76.3713	43	NYA74061.1	99.1561	45	NYA65728.1	81.1644	45	NYA65317.1	81.1644	45
LSJ_1607c	AIR11253.1	Undecaprenyl-phosphate beta-glucosephosphotransferase	NXZ96974.1	100	99	NYA74060.1	100	99	NYA65727.1	100	99	NYA65316.1	85.9729	98
LSJ_1608c	AIR11254.1	Transcriptional regulator, LytR family	NXZ96973.1	100	98	NYA74059.1	100	98	NYA65726.1	100	98	NYA65254.1	100	98
LSJ_1609c	AIR11255.1	Phosphotyrosine-protein phosphatase	NXZ96972.1	100	98	NYA74058.1	100	98	NYA65725.1	100	98	NYA65253.1	100	98
LSJ_1610c	AIR11256.1	Tyrosine-protein kinase	NXZ96971.1	100	97	NYA74057.1	100	97	NYA65724.1	100	97	NYA65252.1	100	97
LSJ_1611c	AIR11257.1	Chain length regulator	NXZ96970.1	100	72	NYA74056.1	100	72	NYA65723.1	100	72	NYA65251.1	100	72
LSJ_1612c	AIR11258.1	Putative polysaccharide polymerase wzy	NXZ97229.1	29.1892	33	NYA74646.1	29.1892	33	NYA65729.1	29.1892	33	NYA64145.1	29.1892	33
LSJ_1613c	AIR11259.1	dTDP-rhamnosyl transferase rfbF	NXZ96622.1	40.2402	25	NYA72849.1	40.2402	25	NYA66904.1	40.2402	25	NYA64795.1	40.2402	25
LSJ_1614c	AIR11260.1	Capsular polysaccharide phosphotransferase wcwK	NXZ96139.1	8.61678	42	NYA73528.1	8.61678	42	NYA65636.1	8.61678	42	NYA64871.1	8.61678	42
LSJ_1615c	AIR11261.1	Beta-1,3-glucosyltransferase	NXZ97129.1	38.8462	44	NYA74527.1	38.8462	44	NYA66904.1	87.2483	29	NYA64795.1	87.2483	29
LSJ_1616c	AIR11262.1	Glycosyltransferase	NXZ96666.1	26.3889	24	NYA73580.1	26.3889	24	NYA65947.1	26.3889	24	NYA64229.1	26.3889	24
LSJ_1617c	AIR11263.1	UDP-N-acetylglucosamine:LPS N-acetylglucosamine transferase	NXZ97204.1	7.23454	31	NYA73748.1	7.23454	31	NYA66802.1	8.28471	30	NYA65321.1	8.28471	30
LSJ_1618c	AIR11264.1	Hypothetical protein LSJ_1618c	NXZ97140.1	27.2085	29	NYA74720.1	27.2085	29	NYA66577.1	27.2085	29	NYA64711.1	27.2085	29
LSJ_1620	AIR11265.1	IS1223 family transposase	NXZ97121.1	31.8966	30	NYA74525.1	100	99	NYA66126.1	72.956	98	NYA65334.1	71.1656	98
LSJ_1621c	AIR11266.1	Site-specific tyrosine recombinase/Phage integrase	NXZ96157.1	96.6667	30	NYA73663.1	96.6667	30	NYA66600.1	96.3455	28	NYA65382.1	96.6667	30
LSJ_1622c	AIR11267.1	Hypothetical protein LSJ_1622c	NXZ96601.1	20.3125	34	NYA73942.1	20.3125	34	NYA67062.1	9.82143	41	NYA64537.1	20.3125	34
LSJ_1623c	AIR11268.1	Transcriptional regulator, XRE family	NXZ96751.1	83.3333	31	NYA73157.1	83.3333	31	NYA66931.1	93.9394	35	NYA64056.1	83.3333	31
LSJ_1624c	AIR11269.1	Hypothetical protein LSJ_1624c	NXZ95564.1	11.1579	24	NYA74105.1	11.1579	24	NYA66476.1	5.05263	38	NYA64622.1	2.52632	42
LSJ_1625	AIR11270.1	Transposase ISLasa6a, IS3 family	NXZ96470.1	30.4348	35	NYA73218.1	81.3665	89	NYA67075.1	81.3665	89	NYA65036.1	81.3665	89
LSJ_1627c	AIR11271.1	dTDP-4-dehydrorhamnose reductase	NXZ96626.1	100	98	NYA72845.1	100	98	NYA66365.1	100	98	NYA64799.1	100	98
LSJ_1628c	AIR11272.1	dTDP-glucose 4,6-dehydratase	NXZ96625.1	100	99	NYA72846.1	100	99	NYA66364.1	100	99	NYA64798.1	100	99
LSJ_1629c	AIR11273.1	dTDP-4-dehydrorhamnose 3,5-epimerase	NXZ96624.1	100	99	NYA72847.1	100	99	NYA66363.1	100	99	NYA64797.1	100	99
LSJ_1630c	AIR11274.1	Glucose-1-phosphate thymidylyltransferase	NXZ96623.1	99.6552	95	NYA72848.1	99.6552	95	NYA66362.1	99.6552	95	NYA64796.1	99.6552	95
LSJ_1631c	AIR11275.1	Alpha-L-Rha alpha-1,3-L-rhamnosyltransferase	NXZ97129.1	46.9231	33	NYA74527.1	46.9231	33	NYA66904.1	43.4615	30	NYA64795.1	43.4615	30
LSJ_1632c	AIR11276.1	Glycosyltransferase	NXZ96622.1	99.3994	96	NYA72849.1	99.3994	96	NYA66904.1	99.3994	96	NYA64795.1	99.3994	95
LSJ_1633c	AIR11277.1	Glycosyltransferase	NXZ96621.1	100	96	NYA72850.1	100	96	NYA66903.1	100	95	NYA64386.1	61.1111	95
