# Supplementary material for: Selection of Immunobiotic Ligilactobacillus salivarius Strains from the Intestinal Tract of Wakame-Fed Pigs: Functional and Genomic Studies
Source: Microorganisms. 2020 Oct 26;8(11):1659. doi: 10.3390/microorganisms8111659 (PMC7716343; doi:10.3390/microorganisms8111659)
Supplement: Supplementary file 1 [file microorganisms-08-01659-s001.zip › Trab ZHOU FINAL/Supplementary Table 7.xlsx]

## Sheet: Unique Genes
Gene	Annotation	FFIG23	FFIG58	FFIG63	FFIG79
patA_1	Peptidoglycan O-acetyltransferase	FFIG_23_00034
group_1715	hypothetical protein	FFIG_23_00132
mvaA	3-hydroxy-3-methylglutaryl-coenzyme A reductase	FFIG_23_00164
adhR_2	HTH-type transcriptional regulator AdhR	FFIG_23_00201
group_2927	hypothetical protein	FFIG_23_00250
group_8	hypothetical protein	FFIG_23_00251
group_1894	hypothetical protein	FFIG_23_00315
group_1902	hypothetical protein	FFIG_23_00392
group_305	hypothetical protein	FFIG_23_00405
recF_1	DNA replication and repair protein RecF	FFIG_23_00412
group_103	hypothetical protein	FFIG_23_00436
group_104	hypothetical protein	FFIG_23_00437
group_1905	hypothetical protein	FFIG_23_00465
group_282	hypothetical protein	FFIG_23_00569
group_1907	hypothetical protein	FFIG_23_00595
group_1685	hypothetical protein	FFIG_23_00596
group_1686	hypothetical protein	FFIG_23_00597
lutC	Lactate utilization protein C	FFIG_23_00677
comC	Type 4 prepilin-like proteins leader peptide-processing enzyme	FFIG_23_00686
group_622	5S ribosomal RNA	FFIG_23_00706
group_1915	hypothetical protein	FFIG_23_00718
group_916	hypothetical protein	FFIG_23_00728
group_1925	hypothetical protein	FFIG_23_01114
group_595	hypothetical protein	FFIG_23_01124
group_219	hypothetical protein	FFIG_23_01136
group_313	hypothetical protein	FFIG_23_01137
group_498	hypothetical protein	FFIG_23_01142
hup_2	DNA-binding protein HU	FFIG_23_01184
yjaB	putative N-acetyltransferase YjaB	FFIG_23_01186
group_1865	hypothetical protein	FFIG_23_01194
group_1421	hypothetical protein	FFIG_23_01349
group_1931	tRNA-Pro(tgg)	FFIG_23_01378
group_2738	tRNA-Val(tac)	FFIG_23_01384
group_623	5S ribosomal RNA	FFIG_23_01385
ytlR_2	Putative lipid kinase YtlR	FFIG_23_01482
group_1934	hypothetical protein	FFIG_23_01483
group_12	hypothetical protein	FFIG_23_01522
group_1095	hypothetical protein	FFIG_23_01531
group_977	hypothetical protein	FFIG_23_01674
group_645	hypothetical protein	FFIG_23_01696
group_612	hypothetical protein	FFIG_23_01699
group_1941	putative membrane protein	FFIG_23_01700
yugI_2	General stress protein 13	FFIG_23_01702
group_1148	hypothetical protein	FFIG_23_01782
group_1630	hypothetical protein	FFIG_23_01783
group_1946	hypothetical protein	FFIG_23_01787
slyA	Transcriptional regulator SlyA	FFIG_23_01801
group_79	hypothetical protein	FFIG_23_01826
group_80	hypothetical protein	FFIG_23_01827
nhaC_2	Na(+)/H(+) antiporter NhaC	FFIG_23_01848
group_1084	hypothetical protein	FFIG_23_01854
group_541	hypothetical protein	FFIG_23_01862
group_261	hypothetical protein	FFIG_23_01878
group_642	putative type I restriction enzymeP M protein	FFIG_23_01931
group_1955	hypothetical protein	FFIG_23_01932
group_215	hypothetical protein	FFIG_23_01949
group_607	hypothetical protein	FFIG_23_01951
glcR_4	HTH-type transcriptional repressor GlcR	FFIG_23_01952
mecA	Adapter protein MecA	FFIG_23_01964
cpoA	Alpha-galactosylglucosyldiacylglycerol synthase	FFIG_23_01972
arcB	Delta(1)-pyrroline-2-carboxylate reductase	FFIG_23_01992
group_559	hypothetical protein	FFIG_23_01999
coiA	Competence protein CoiA	FFIG_23_02030
group_1143	hypothetical protein	FFIG_23_02040
ezrA_2	Septation ring formation regulator EzrA		FFIG_58_00017
smc_1	Chromosome partition protein Smc		FFIG_58_00027
sdpI	Immunity protein SdpI		FFIG_58_00231
fadR	Fatty acid metabolism regulator protein		FFIG_58_00236
group_1156	hypothetical protein		FFIG_58_00237
group_405	hypothetical protein		FFIG_58_00238
rhaS	HTH-type transcriptional activator RhaS		FFIG_58_00307
group_1293	hypothetical protein		FFIG_58_00379
group_109	hypothetical protein		FFIG_58_00416
ydfK	putative membrane protein YdfK		FFIG_58_00521
group_1403	hypothetical protein		FFIG_58_00715
group_1404	Deoxyguanosine kinase		FFIG_58_00716
group_1279	hypothetical protein		FFIG_58_00798
smc_4	Chromosome partition protein Smc		FFIG_58_00801
group_1	hypothetical protein		FFIG_58_01001
group_283	hypothetical protein		FFIG_58_01068
group_594	hypothetical protein		FFIG_58_01087
fap1	Fap1 adhesin		FFIG58_01154
group_314	hypothetical protein		FFIG_58_01376
group_1863	hypothetical protein		FFIG_58_01409
patA_3	Peptidoglycan O-acetyltransferase		FFIG_58_01411
group_1982	hypothetical protein		FFIG_58_01436
group_1983	hypothetical protein		FFIG_58_01437
group_1161	hypothetical protein		FFIG_58_01438
group_1162	hypothetical protein		FFIG_58_01439
mvaS	Hydroxymethylglutaryl-CoA synthase		FFIG_58_01450
group_1879	hypothetical protein		FFIG_58_01485
clpE	ATP-dependent Clp protease ATP-binding subunit ClpE		FFIG_58_01488
group_2	hypothetical protein		FFIG_58_01489
fni	Isopentenyl-diphosphate delta-isomerase		FFIG_58_01494
group_561	hypothetical protein		FFIG_58_01528
arcB	Delta(1)-pyrroline-2-carboxylate reductase		FFIG_58_01531
group_111	hypothetical protein		FFIG_58_01533
group_1986	hypothetical protein		FFIG_58_01592
acpP_1	Acyl carrier protein		FFIG_58_01619
group_1987	hypothetical protein		FFIG_58_01662
glcR_3	HTH-type transcriptional repressor GlcR		FFIG_58_01671
group_605	hypothetical protein		FFIG_58_01672
hldD	hypothetical protein		FFIG_58_01674
group_312	hypothetical protein		FFIG_58_01676
group_220	hypothetical protein		FFIG_58_01677
group_1971	hypothetical protein		FFIG_58_01678
group_1870	hypothetical protein		FFIG_58_01695
pepF1_2	Oligoendopeptidase F, plasmid		FFIG_58_01831
group_1548	hypothetical protein		FFIG_58_01850
group_151	hypothetical protein		FFIG_58_01859
group_3	hypothetical protein		FFIG_58_01860
group_1069	hypothetical protein		FFIG_58_01863
group_1980	hypothetical protein		FFIG_58_01927
group_1995	hypothetical protein			FFIG_63_00004
group_1996	hypothetical protein			FFIG_63_00092
bglF_1	PTS system beta-glucoside-specific EIIBCA component			FFIG_63_00160
resE	Sensor histidine kinase ResE			FFIG_63_00173
rarA	putative AAA domain-containing protein			FFIG_63_00219
group_1997	hypothetical protein			FFIG_63_00229
group_1998	hypothetical protein			FFIG_63_00246
group_277	hypothetical protein			FFIG_63_00332
ezrA	Septation ring formation regulator EzrA			FFIG_63_00349
dppE_1	Dipeptide-binding protein DppE			FFIG_63_00357
smc_2	Chromosome partition protein Smc			FFIG_63_00404
group_13	hypothetical protein			FFIG_63_00435
group_297	hypothetical protein			FFIG_63_00486
group_61	hypothetical protein			FFIG_63_00557
group_60	hypothetical protein			FFIG_63_00558
group_426	hypothetical protein			FFIG_63_00595
group_457	hypothetical protein			FFIG_63_00612
group_592	hypothetical protein			FFIG_63_00648
group_591	hypothetical protein			FFIG_63_00649
glcR_1	HTH-type transcriptional repressor GlcR			FFIG_63_00675
group_1991	hypothetical protein			FFIG_63_00687
group_1562	hypothetical protein			FFIG_63_00713
group_16	hypothetical protein			FFIG_63_00903
group_518	hypothetical protein			FFIG_63_00988
group_1726	hypothetical protein			FFIG_63_00999
group_1999	hypothetical protein			FFIG_63_01056
group_128	hypothetical protein			FFIG_63_01077
group_127	hypothetical protein			FFIG_63_01078
group_557	hypothetical protein			FFIG_63_01115
group_556	hypothetical protein			FFIG_63_01116
pflB	Formate acetyltransferase			FFIG_63_01134
group_23	hypothetical protein			FFIG_63_01231
group_317	hypothetical protein			FFIG_63_01291
group_584	hypothetical protein			FFIG_63_01408
group_138	hypothetical protein			FFIG_63_01424
group_106	hypothetical protein			FFIG_63_01426
group_105	hypothetical protein			FFIG_63_01427
group_1988	hypothetical protein			FFIG_63_01478
oppA	Oligopeptide-binding protein OppA			FFIG_63_01500
topB	DNA topoisomerase 3			FFIG_63_01558
group_2002	hypothetical protein			FFIG_63_01585
rlmA	23S rRNA (guanine(745)-N(1))-methyltransferase			FFIG_63_01621
patA_3	Peptidoglycan O-acetyltransferase			FFIG_63_01639
group_585	hypothetical protein			FFIG_63_01643
lagD	Lactococcin-G-processing and transport ATP-binding protein LagD			FFIG_63_01644
def_2	Peptide deformylase			FFIG_63_01648
epsH_3	putative glycosyltransferase EpsJ			FFIG_63_01659	FFIG_79_00004
pgcA	Phosphoglucomutase				FFIG_79_00010
group_1167	hypothetical protein				FFIG_79_00011
group_1487	hypothetical protein				FFIG_79_00012
group_1486	hypothetical protein				FFIG_79_00113
group_2004	hypothetical protein				FFIG_79_00114
group_1485	hypothetical protein				FFIG_79_00115
group_857	hypothetical protein				FFIG_79_00116
group_856	hypothetical protein				FFIG_79_00117
group_855	hypothetical protein				FFIG_79_00136
group_427	hypothetical protein				FFIG_79_00161
group_401	hypothetical protein				FFIG_79_00188
group_2005	hypothetical protein				FFIG_79_00223
glnQ_1	Glutamine transport ATP-binding protein GlnQ				FFIG_79_00308
der_1	GTPase Der				FFIG_79_00312
group_454	hypothetical protein				FFIG_79_00432
ybhR	Inner membrane transport permease YbhR				FFIG_79_00482
group_2008	hypothetical protein				FFIG_79_00484
group_2009	hypothetical protein				FFIG_79_00512
group_834	hypothetical protein				FFIG_79_00535
repB	Replication protein RepB				FFIG_79_00549
group_936	hypothetical protein				FFIG_79_00550
group_490	hypothetical protein				FFIG_79_00551
ydbP	Thioredoxin-like protein YdbP				FFIG_79_00552
group_266	hypothetical protein				FFIG_79_00590
levS	Levansucrase				FFIG_79_00637
group_2010	hypothetical protein				FFIG_79_00691
group_1791	hypothetical protein				FFIG_79_00738
group_2011	hypothetical protein				FFIG_79_00828
group_1287	hypothetical protein				FFIG_79_00829
group_2012	hypothetical protein				FFIG_79_00830
group_2013	hypothetical protein				FFIG_79_00864
bcgIA	Restriction enzyme BgcI subunit alpha				FFIG_79_00877
group_512	hypothetical protein				FFIG_79_00889
group_506	hypothetical protein				FFIG_79_00894
group_295	hypothetical protein				FFIG_79_00899
topB	DNA topoisomerase 3				FFIG_79_00909
group_1990	hypothetical protein				FFIG_79_00912
bglF_2	PTS system beta-glucoside-specific EIIBCA component				FFIG_79_00986
group_210	putative ABC transporter ATP-binding protein				FFIG_79_01031
group_937	hypothetical protein				FFIG_79_01040
gspA_2	General stress protein A				FFIG_79_01059
ssp5	Agglutinin receptor				FFIG_79_01063
spoVK_1	Stage V sporulation protein K				FFIG_79_01086
pckA	Phosphoenolpyruvate carboxykinase (ATP)				FFIG_79_01089
group_95	hypothetical protein				FFIG_79_01090
group_96	hypothetical protein				FFIG_79_01091
group_97	hypothetical protein				FFIG_79_01092
group_141	hypothetical protein				FFIG_79_01093
group_144	hypothetical protein				FFIG_79_01104
group_1168	hypothetical protein				FFIG_79_01105
group_1036	hypothetical protein				FFIG_79_01106
group_1169	hypothetical protein				FFIG_79_01110
group_1967	hypothetical protein				FFIG_79_01149
group_553	hypothetical protein				FFIG_79_01150
group_554	hypothetical protein				FFIG_79_01181
group_516	hypothetical protein				FFIG_79_01204
group_320	hypothetical protein				FFIG_79_01326
group_1591	hypothetical protein				FFIG_79_01327
group_1592	hypothetical protein				FFIG_79_01328
clpC_3	ATP-dependent Clp protease ATP-binding subunit ClpC				FFIG_79_01340
group_2015	hypothetical protein				FFIG_79_01361
group_64	hypothetical protein				FFIG_79_01368
group_181	hypothetical protein				FFIG_79_01379
arcB	Delta(1)-pyrroline-2-carboxylate reductase				FFIG_79_01442
group_2016	hypothetical protein				FFIG_79_01457
group_2017	hypothetical protein				FFIG_79_01477
yfnB	Putative HAD-hydrolase YfnB				FFIG_79_01518
group_1984	hypothetical protein				FFIG_79_01532
group_2018	hypothetical protein				FFIG_79_01547
group_1171	hypothetical protein

## Sheet: 2-Genes
Gene	Annotation	FFIG23	FFIG58	FFIG63	FFIG79
group_1792	hypothetical protein	FFIG_23_00094	FFIG_58_00022
group_1031	Putative universal stress protein	FFIG_23_00095	FFIG_58_00023
tag	DNA-3-methyladenine glycosylase 1	FFIG_23_00096	FFIG_58_00024
group_239	hypothetical protein	FFIG_23_00283	FFIG_58_00030
Int-Tn_1	Transposase from transposon Tn916	FFIG_23_00284	FFIG_58_00031
group_494	hypothetical protein	FFIG_23_01085	FFIG_58_00049
group_987	hypothetical protein	FFIG_23_01082	FFIG_58_00052
group_583	hypothetical protein	FFIG_23_01555	FFIG_58_00091
murAA	UDP-N-acetylglucosamine 1-carboxyvinyltransferase 1	FFIG_23_00628	FFIG_58_00101
group_1088	hypothetical protein	FFIG_23_00946	FFIG_58_00129
group_1646	hypothetical protein	FFIG_23_00947	FFIG_58_00130
cse3	CRISPR-associated endoribonuclease Cse3	FFIG_23_00950	FFIG_58_00133
group_1919	tRNA-Leu(cag)	FFIG_23_00954	FFIG_58_00137
group_1920	hypothetical protein	FFIG_23_00955	FFIG_58_00138
group_655	hypothetical protein	FFIG_23_01054	FFIG_58_00153
group_1959	hypothetical protein	FFIG_23_02007	FFIG_58_00172
ogt	Methylated-DNA--protein-cysteine methyltransferase	FFIG_23_00871	FFIG_58_00182
cdsA	Phosphatidate cytidylyltransferase	FFIG_23_00876	FFIG_58_00187
ruvA	Holliday junction ATP-dependent DNA helicase RuvA	FFIG_23_00666	FFIG_58_00251
tgt	Queuine tRNA-ribosyltransferase	FFIG_23_00669	FFIG_58_00254
yrpC	Glutamate racemase 2	FFIG_23_00862	FFIG_58_00260
rnhA_1	14.7 kDa ribonuclease H-like protein	FFIG_23_00858	FFIG_58_00264
group_1416	hypothetical protein	FFIG_23_00857	FFIG_58_00265
group_1066	hypothetical protein	FFIG_23_00855	FFIG_58_00267
group_737	hypothetical protein	FFIG_23_01529	FFIG_58_00300
group_1762	putative type I restriction enzymeP M protein	FFIG_23_01528	FFIG_58_00301
group_1761	hypothetical protein	FFIG_23_01527	FFIG_58_00302
group_147	Aryl-alcohol dehydrogenase	FFIG_23_01876	FFIG_58_00305
group_1953	hypothetical protein	FFIG_23_01877	FFIG_58_00306
group_1896	hypothetical protein	FFIG_23_00333	FFIG_58_00315
group_1123	hypothetical protein	FFIG_23_00328	FFIG_58_00320
topB_1	DNA topoisomerase 3	FFIG_23_00327	FFIG_58_00321
catM	HTH-type transcriptional regulator CatM	FFIG_23_01281	FFIG_58_00344
menE	2-succinylbenzoate--CoA ligase	FFIG_23_01289	FFIG_58_00352
group_1840	hypothetical protein	FFIG_23_01966	FFIG_58_00377
group_1105	hypothetical protein	FFIG_23_01967	FFIG_58_00378
group_567	hypothetical protein	FFIG_23_01135	FFIG_58_00418
group_1508	hypothetical protein	FFIG_23_00119	FFIG_58_00425
group_659	hypothetical protein	FFIG_23_00605	FFIG_58_00467
metP_2	Methionine import system permease protein MetP	FFIG_23_00025	FFIG_58_00478
group_517	hypothetical protein	FFIG_23_00958	FFIG_58_00548
group_1634	Pyrophosphatase PpaX	FFIG_23_00960	FFIG_58_00550
group_130	hypothetical protein	FFIG_23_00965	FFIG_58_00555
ctpE	putative cation-transporting ATPase E	FFIG_23_00970	FFIG_58_00556
tagO	putative undecaprenyl-phosphate N-acetylglucosaminyl 1-phosphate transferase	FFIG_23_00968	FFIG_58_00558
group_1207	hypothetical protein	FFIG_23_01100	FFIG_58_00565
group_1206	hypothetical protein	FFIG_23_01101	FFIG_58_00566
group_1205	hypothetical protein	FFIG_23_01102	FFIG_58_00567
oppA	Oligopeptide-binding protein OppA	FFIG_23_00722	FFIG_58_00573
sufS	Cysteine desulfurase SufS	FFIG_23_00725	FFIG_58_00576
ybaN	Inner membrane protein YbaN	FFIG_23_00561	FFIG_58_00590
group_1743	hypothetical protein	FFIG_23_00300	FFIG_58_00591
dppE_2	hypothetical protein	FFIG_23_00235	FFIG_58_00612
patB_1	Cystathionine beta-lyase PatB	FFIG_23_00188	FFIG_58_00646
phoR_1	Alkaline phosphatase synthesis sensor protein PhoR	FFIG_23_00186	FFIG_58_00648
ymdB	O-acetyl-ADP-ribose deacetylase	FFIG_23_00176	FFIG_58_00658
yicL_3	putative inner membrane transporter YicL	FFIG_23_00714	FFIG_58_00687
group_503	hypothetical protein	FFIG_23_00713	FFIG_58_00688
group_1913	hypothetical protein	FFIG_23_00711	FFIG_58_00690
group_1754	hypothetical protein	FFIG_23_00710	FFIG_58_00691
hup	DNA-binding protein HU	FFIG_23_00709	FFIG_58_00692
group_1860	hypothetical protein	FFIG_23_01653	FFIG_58_00701
cfa	Cyclopropane-fatty-acyl-phospholipid synthase	FFIG_23_00895	FFIG_58_00713
group_428	putative oxidoreductase	FFIG_23_00555	FFIG_58_00731
group_1950	hypothetical protein	FFIG_23_01806	FFIG_58_00745
xpkA_1	Xylulose-5-phosphate phosphoketolase	FFIG_23_00753	FFIG_58_00772
pncA	Nicotinamidase/pyrazinamidase	FFIG_23_00754	FFIG_58_00773
bglF_2	PTS system beta-glucoside-specific EIIBCA component	FFIG_23_00756	FFIG_58_00775
group_1917	N-acetylmuramoyl-L-alanine amidase domain-containing protein	FFIG_23_00768	FFIG_58_00787
group_1310	hypothetical protein	FFIG_23_00769	FFIG_58_00788
gluP	Rhomboid protease GluP	FFIG_23_02024	FFIG_58_00804
tdk	Thymidine kinase	FFIG_23_01485	FFIG_58_00819
atpD	ATP synthase subunit beta	FFIG_23_00631	FFIG_58_00830
atpC	ATP synthase epsilon chain	FFIG_23_00630	FFIG_58_00831
purN	Phosphoribosylglycinamide formyltransferase	FFIG_23_01617	FFIG_58_00834
purM	Phosphoribosylformylglycinamidine cyclo-ligase	FFIG_23_01616	FFIG_58_00835
manZ_3	PTS system mannose-specific EIID component	FFIG_23_00155	FFIG_58_00847
group_917	hypothetical protein	FFIG_23_00198	FFIG_58_00852
murJ_1	Lipid II flippase MurJ	FFIG_23_01345	FFIG_58_00871
hslR	Heat shock protein 15	FFIG_23_01346	FFIG_58_00872
divIC	Cell division protein DivIC	FFIG_23_01347	FFIG_58_00873
group_2737	tRNA-Val(tac)	FFIG_23_00705	FFIG_58_00899
bacC	3-oxoacyl-[acyl-carrier-protein] reductase FabG	FFIG_23_01681	FFIG_58_00907
group_762	hypothetical protein	FFIG_23_01435	FFIG_58_00954
group_952	hypothetical protein	FFIG_23_00444	FFIG_58_00970
Int-Tn_3	Transposase from transposon Tn916	FFIG_23_01490	FFIG_58_00990
ddrOP3	HTH-type transcriptional regulator DdrOP3	FFIG_23_01491	FFIG_58_00991
hpf	Ribosome hibernation promotion factor	FFIG_23_00945	FFIG_58_01017
group_1802	hypothetical protein	FFIG_23_01225	FFIG_58_01023
resE	Sensor histidine kinase ResE	FFIG_23_01234	FFIG_58_01032
group_1557	hypothetical protein	FFIG_23_01239	FFIG_58_01037
bca	C protein alpha-antigen	FFIG_23_00570	FFIG_58_01067
group_593	hypothetical protein	FFIG_23_01123	FFIG_58_01086
group_1678	hypothetical protein	FFIG_23_01125	FFIG_58_01088
group_1641	hypothetical protein	FFIG_23_01641	FFIG_58_01137
rplT	50S ribosomal protein L20	FFIG_23_01207	FFIG_58_01173
group_274	hypothetical protein	FFIG_23_00049	FFIG_58_01187
ecfA1_2	Energy-coupling factor transporter ATP-binding protein EcfA1	FFIG_23_00846	FFIG_58_01210
rplW	50S ribosomal protein L23	FFIG_23_00820	FFIG_58_01236
rplD	50S ribosomal protein L4	FFIG_23_00819	FFIG_58_01237
ybbH	putative HTH-type transcriptional regulator YbbH	FFIG_23_01399	FFIG_58_01241
group_470	hypothetical protein	FFIG_23_01149	FFIG_58_01255
group_499	hypothetical protein	FFIG_23_01144	FFIG_58_01260
group_946	hypothetical protein	FFIG_23_01143	FFIG_58_01261
group_1811	hypothetical protein	FFIG_23_00411	FFIG_58_01267
nadE	NH(3)-dependent NAD(+) synthetase	FFIG_23_01042	FFIG_58_01292
pncB2	Nicotinate phosphoribosyltransferase pncB2	FFIG_23_01043	FFIG_58_01293
group_1878	hypothetical protein	FFIG_23_00316	FFIG_58_01310
ackA_2	Acetate kinase	FFIG_23_00678	FFIG_58_01311
group_732	hypothetical protein	FFIG_23_00679	FFIG_58_01312
group_1901	hypothetical protein	FFIG_23_00378	FFIG_58_01316
group_1900	hypothetical protein	FFIG_23_00377	FFIG_58_01317
group_1899	hypothetical protein	FFIG_23_00376	FFIG_58_01318
group_392	hypothetical protein	FFIG_23_00349	FFIG_58_01345
group_278	hypothetical protein	FFIG_23_01703	FFIG_58_01362
lyc_3	Autolytic lysozyme	FFIG_23_01705	FFIG_58_01364
dosC	hypothetical protein	FFIG_23_01066	FFIG_58_01407
deaD	ATP-dependent RNA helicase DeaD	FFIG_23_01067	FFIG_58_01408
recO	DNA repair protein RecO	FFIG_23_01007	FFIG_58_01415
yvgN_1	Glyoxal reductase	FFIG_23_01794	FFIG_58_01426
cca	CCA-adding enzyme	FFIG_23_01798	FFIG_58_01430
Int-Tn_5	Transposase from transposon Tn916	FFIG_23_01530	FFIG_58_01440
dprA	DNA processing protein DprA	FFIG_23_01863	FFIG_58_01456
ziaR_2	Transcriptional repressor SmtB	FFIG_23_01598	FFIG_58_01480
group_1682	hypothetical protein	FFIG_23_01601	FFIG_58_01483
group_1142	hypothetical protein	FFIG_23_01602	FFIG_58_01484
group_1880	hypothetical protein	FFIG_23_00313	FFIG_58_01486
dinG_1	putative ATP-dependent helicase DinG	FFIG_23_01837	FFIG_58_01490
group_1893	hypothetical protein	FFIG_23_00273	FFIG_58_01495
plsY	Glycerol-3-phosphate acyltransferase	FFIG_23_01521	FFIG_58_01511
group_1217	hypothetical protein	FFIG_23_01979	FFIG_58_01523
group_560	hypothetical protein	FFIG_23_01998	FFIG_58_01529
group_713	hypothetical protein	FFIG_23_01329	FFIG_58_01541
rlmA	23S rRNA (guanine(745)-N(1))-methyltransferase	FFIG_23_00383	FFIG_58_01553
group_1121	hypothetical protein	FFIG_23_00973	FFIG_58_01571
yheS_1	putative ABC transporter ATP-binding protein YheS	FFIG_23_00975	FFIG_58_01573
tsaD	tRNA N6-adenosine threonylcarbamoyltransferase	FFIG_23_00976	FFIG_58_01574
group_200	N-alpha-acetyltransferase RimI	FFIG_23_00977	FFIG_58_01575
tsaB	tRNA threonylcarbamoyladenosine biosynthesis protein TsaB	FFIG_23_00978	FFIG_58_01576
tmk	Thymidylate kinase	FFIG_23_00984	FFIG_58_01582
thiN	Thiamine pyrophosphokinase	FFIG_23_00307	FFIG_58_01613
group_1147	Phosphorylated carbohydrates phosphatase	FFIG_23_01781	FFIG_58_01645
xylB_1	Aryl-alcohol dehydrogenase	FFIG_23_01542	FFIG_58_01666
group_1957	hypothetical protein	FFIG_23_01948	FFIG_58_01675
group_1952	hypothetical protein	FFIG_23_01828	FFIG_58_01704
group_971	hypothetical protein	FFIG_23_01985	FFIG_58_01740
group_1372	hypothetical protein	FFIG_23_01513	FFIG_58_01746
group_798	hypothetical protein	FFIG_23_00135	FFIG_58_01774
pstS1	Phosphate-binding protein PstS 1	FFIG_23_01588	FFIG_58_01786
smc_5	Chromosome partition protein Smc	FFIG_23_01807	FFIG_58_01789
group_1889	hypothetical protein	FFIG_23_01808	FFIG_58_01790
group_1888	hypothetical protein	FFIG_23_01809	FFIG_58_01791
group_1951	hypothetical protein	FFIG_23_01810	FFIG_58_01792
group_1886	hypothetical protein	FFIG_23_01811	FFIG_58_01793
group_1887	hypothetical protein	FFIG_23_01812	FFIG_58_01794
group_868	hypothetical protein	FFIG_23_01813	FFIG_58_01795
group_1590	hypothetical protein	FFIG_23_02026	FFIG_58_01807
group_1866	hypothetical protein	FFIG_23_01986	FFIG_58_01811
group_1867	hypothetical protein	FFIG_23_01987	FFIG_58_01812
group_641	hypothetical protein	FFIG_23_01910	FFIG_58_01818
group_1649	hypothetical protein	FFIG_23_01672	FFIG_58_01828
group_193	hypothetical protein	FFIG_23_01746	FFIG_58_01847
group_1115	hypothetical protein	FFIG_23_01663	FFIG_58_01851
group_1857	hypothetical protein	FFIG_23_01664	FFIG_58_01852
group_1939	hypothetical protein	FFIG_23_01665	FFIG_58_01853
group_636	hypothetical protein	FFIG_23_01666	FFIG_58_01854
group_1765	hypothetical protein	FFIG_23_01138	FFIG_58_01855
group_621	hypothetical protein	FFIG_23_00404	FFIG_58_01867
group_1136	hypothetical protein	FFIG_23_01185	FFIG_58_01868
group_507	hypothetical protein	FFIG_23_01688	FFIG_58_01876
group_1626	hypothetical protein	FFIG_23_01687	FFIG_58_01877
comEA	ComE operon protein 1	FFIG_23_00276	FFIG_58_01916
yumC	Ferredoxin--NADP reductase 2	FFIG_23_01701	FFIG_58_01923
yqfL	Putative pyruvate, phosphate dikinase regulatory protein	FFIG_23_00148	FFIG_58_01928
group_1137	DegV domain-containing protein	FFIG_23_01187	FFIG_58_01932
xseB	Exodeoxyribonuclease 7 small subunit	FFIG_23_00141	FFIG_58_01936
group_826	hypothetical protein	FFIG_23_01580	FFIG_58_01941
agrA_2	Accessory gene regulator A	FFIG_23_01581	FFIG_58_01942
group_1122	hypothetical protein	FFIG_23_01582	FFIG_58_01943
pckA	Phosphoenolpyruvate carboxykinase (ATP)	FFIG_23_01963	FFIG_58_01954
group_1963	hypothetical protein	FFIG_23_02038	FFIG_58_01956
group_7	hypothetical protein	FFIG_23_02036	FFIG_58_01958
epsJ_4	putative glycosyltransferase EpsJ	FFIG_23_01328	FFIG_58_01969
yvdD	LOG family protein YvdD		FFIG_58_00417	FFIG_63_00058
patA_4	Putative N-acetyl-LL-diaminopimelate aminotransferase		FFIG_58_01965	FFIG_63_00182
prmC	Release factor glutamine methyltransferase		FFIG_58_00821	FFIG_63_00585
group_911	hypothetical protein		FFIG_58_01751	FFIG_63_00714
group_1087	hypothetical protein		FFIG_58_01019	FFIG_63_00994
lepA	Elongation factor 4		FFIG_58_00203	FFIG_63_01240
group_350	hypothetical protein		FFIG_58_01945	FFIG_63_01472
hsdS	hypothetical protein		FFIG_58_01562	FFIG_63_01651
group_1981	hypothetical protein		FFIG_58_01926	FFIG_63_01660
group_1684	hypothetical protein			FFIG_63_01032	FFIG_79_00059
group_424	putative oxidoreductase			FFIG_63_00594	FFIG_79_00137
recN_1	DNA repair protein RecN			FFIG_63_00326	FFIG_79_00289
group_1763	hypothetical protein			FFIG_63_00457	FFIG_79_00321
menE	2-succinylbenzoate--CoA ligase			FFIG_63_01195	FFIG_79_00341
patB_2	Cystathionine beta-lyase PatB			FFIG_63_00898	FFIG_79_00466
group_273	hypothetical protein			FFIG_63_00799	FFIG_79_00507
group_569	hypothetical protein			FFIG_63_01600	FFIG_79_00548
group_1580	hypothetical protein			FFIG_63_01297	FFIG_79_00624
group_284	hypothetical protein			FFIG_63_01296	FFIG_79_00625
group_316	hypothetical protein			FFIG_63_01290	FFIG_79_01203
group_2001	hypothetical protein			FFIG_63_01375	FFIG_79_01317
group_2000	hypothetical protein			FFIG_63_01187	FFIG_79_01353
group_2986	hypothetical protein			FFIG_63_00556	FFIG_79_01362
group_294	tRNA N6-adenosine threonylcarbamoyltransferase			FFIG_63_01380	FFIG_79_01383
group_132	hypothetical protein			FFIG_63_01178	FFIG_79_01550
plsC	1-acyl-sn-glycerol-3-phosphate acyltransferase			FFIG_63_01175	FFIG_79_01553
cfa	Cyclopropane-fatty-acyl-phospholipid synthase			FFIG_63_01002	FFIG_79_01555
typA	GTP-binding protein TypA/BipA	FFIG_23_00158			FFIG_79_00324
galT	Galactose-1-phosphate uridylyltransferase	FFIG_23_00297			FFIG_79_01455
group_275	hypothetical protein	FFIG_23_00407			FFIG_79_00043
group_1914	hypothetical protein	FFIG_23_00717			FFIG_79_00442
group_536	hypothetical protein	FFIG_23_00745			FFIG_79_01466
patA_3	Putative N-acetyl-LL-diaminopimelate aminotransferase	FFIG_23_00863			FFIG_79_00378
glcR_1	HTH-type transcriptional repressor GlcR	FFIG_23_00864			FFIG_79_00379
immR_3	hypothetical protein	FFIG_23_01108			FFIG_79_00229
smc_1	Chromosome partition protein Smc	FFIG_23_01112			FFIG_79_00226
group_1199	hypothetical protein	FFIG_23_01192			FFIG_79_01422
group_345	hypothetical protein	FFIG_23_01193			FFIG_79_01421
group_2839	tRNA-Glu(ttc)	FFIG_23_01368			FFIG_79_01020
group_112	hypothetical protein	FFIG_23_01523			FFIG_79_00249
clpC_2	putative ATP-dependent Clp protease ATP-binding subunit	FFIG_23_01762			FFIG_79_00461
group_1752	Putative universal stress protein	FFIG_23_01763			FFIG_79_00462
group_1629	hypothetical protein	FFIG_23_01784			FFIG_79_01085
group_1628	hypothetical protein	FFIG_23_01785			FFIG_79_01084
group_1149	hypothetical protein	FFIG_23_01786			FFIG_79_01083
aspS	Aspartate--tRNA ligase	FFIG_23_01850			FFIG_79_00061
ltaS1_1	Lipoteichoic acid synthase 1	FFIG_23_01975			FFIG_79_01461
group_1236	hypothetical protein	FFIG_23_01997			FFIG_79_01510
group_6	hypothetical protein	FFIG_23_01939		FFIG_63_00005
toxB	Toxin B	FFIG_23_01095		FFIG_63_00190
pyk	Pyruvate kinase	FFIG_23_00600		FFIG_63_00227
group_1924	hypothetical protein	FFIG_23_01107		FFIG_63_00309
group_1839	hypothetical protein	FFIG_23_02029		FFIG_63_00560
glnP_1	Glutamine transport system permease protein GlnP	FFIG_23_00815		FFIG_63_00571
group_925	hypothetical protein	FFIG_23_00816		FFIG_63_00572
pheT_2	Phenylalanine--tRNA ligase beta subunit	FFIG_23_01506		FFIG_63_00733
ytlR_1	Putative lipid kinase YtlR	FFIG_23_00894		FFIG_63_00735
group_1926	hypothetical protein	FFIG_23_01115		FFIG_63_00905
recQ	ATP-dependent DNA helicase RecQ	FFIG_23_00999		FFIG_63_00944
gloB	Hydroxyacylglutathione hydrolase	FFIG_23_00741		FFIG_63_01098
rsgA	Small ribosomal subunit biogenesis GTPase RsgA	FFIG_23_00306		FFIG_63_01230
group_1720	hypothetical protein	FFIG_23_00719		FFIG_63_01339
leuS	Leucine--tRNA ligase	FFIG_23_01364		FFIG_63_01358
group_10	hypothetical protein	FFIG_23_01339		FFIG_63_01363
group_137	hypothetical protein	FFIG_23_00438 FFIG_23_00439		FFIG_63_01425
group_100	hypothetical protein	FFIG_23_00435		FFIG_63_01428
epsH_2	Putative glycosyltransferase EpsH	FFIG_23_00433		FFIG_63_01430
group_1235	hypothetical protein	FFIG_23_01996		FFIG_63_01432
group_799	hypothetical protein	FFIG_23_00134		FFIG_63_01447
engB	putative GTP-binding protein EngB	FFIG_23_00133		FFIG_63_01448
group_1891	hypothetical protein	FFIG_23_00145		FFIG_63_01552
srkA	Stress response kinase A	FFIG_23_01976		FFIG_63_01555
rnhB	Ribonuclease HII	FFIG_23_01864		FFIG_63_01622
group_912	hypothetical protein		FFIG_58_01361		FFIG_79_00042
glnP_3	Glutamine transport system permease protein GlnP		FFIG_58_00813		FFIG_79_00224
ycaM_2	Inner membrane transporter YcaM		FFIG_58_01534		FFIG_79_00572
serC	Phosphoserine aminotransferase		FFIG_58_00511		FFIG_79_00584
gloB	Hydroxyacylglutathione hydrolase		FFIG_58_01081		FFIG_79_00663
yhdG_1	putative amino acid permease YhdG		FFIG_58_00178		FFIG_79_01492
coaBC	Coenzyme A biosynthesis bifunctional protein CoaBC		FFIG_58_01392		FFIG_79_01540

## Sheet: 3-Genes
Gene	Annotation	FFIG23	FFIG58	FFIG63	FFIG79
group_1077	hypothetical protein	FFIG_23_01908	FFIG_58_01752	FFIG_63_00001
group_1076	hypothetical protein	FFIG_23_01907	FFIG_58_01753	FFIG_63_00002
tpx	putative thiol peroxidase	FFIG_23_01906	FFIG_58_01754	FFIG_63_00003
yycB	putative transporter YycB	FFIG_23_00944	FFIG_58_01016	FFIG_63_00008
group_150	hypothetical protein	FFIG_23_01693	FFIG_58_01871	FFIG_63_00019
group_131	hypothetical protein	FFIG_23_01064	FFIG_58_00163	FFIG_63_00025
group_1623	hypothetical protein	FFIG_23_00870	FFIG_58_01895	FFIG_63_00037
rlmH	Ribosomal RNA large subunit methyltransferase H	FFIG_23_01633	FFIG_58_01145	FFIG_63_00047
ygcS	Inner membrane metabolite transport protein YgcS	FFIG_23_00594	FFIG_58_01469	FFIG_63_00049
group_1578	hypothetical protein	FFIG_23_01466	FFIG_58_00923	FFIG_63_00063
group_1943	Intracellular maltogenic amylase	FFIG_23_01718	FFIG_58_00538	FFIG_63_00099
group_625	5S ribosomal RNA	FFIG_23_01050	FFIG_58_01300	FFIG_63_00103
group_1020	hypothetical protein	FFIG_23_01568	FFIG_58_00329	FFIG_63_00105
group_1367	hypothetical protein	FFIG_23_01567	FFIG_58_00330	FFIG_63_00106
ybjI	5-amino-6-(5-phospho-D-ribitylamino)uracil phosphatase YbjI	FFIG_23_01249	FFIG_58_00756	FFIG_63_00115
cdaR_1	Carbohydrate diacid regulator	FFIG_23_01257	FFIG_58_00748	FFIG_63_00123
group_2837	tRNA-Glu(ttc)	FFIG_23_00206	FFIG_58_00641	FFIG_63_00134
group_2740	tRNA-Val(tac)	FFIG_23_00207	FFIG_58_00640	FFIG_63_00135
group_2581	tRNA-Phe(gaa)	FFIG_23_00209	FFIG_58_00638	FFIG_63_00137
group_2683	tRNA-Tyr(gta)	FFIG_23_00210	FFIG_58_00637	FFIG_63_00138
group_2834	tRNA-His(gtg)	FFIG_23_00212	FFIG_58_00635	FFIG_63_00140
dnaC	Replicative DNA helicase	FFIG_23_00219	FFIG_58_00628	FFIG_63_00147
epsL	putative sugar transferase EpsL	FFIG_23_01337	FFIG_58_01549	FFIG_63_00154
pspB	Putative phosphoserine phosphatase 2	FFIG_23_00755	FFIG_58_00774	FFIG_63_00161
lspA	Lipoprotein signal peptidase	FFIG_23_00651	FFIG_58_01635	FFIG_63_00183
prmA	Ribosomal protein L11 methyltransferase	FFIG_23_00646	FFIG_58_01630	FFIG_63_00188
group_1409	hypothetical protein	FFIG_23_01167	FFIG_58_01040	FFIG_63_00199
dnaE	DNA polymerase III subunit alpha	FFIG_23_01711	FFIG_58_01830	FFIG_63_00230
group_1832	hypothetical protein	FFIG_23_01712	FFIG_58_01951	FFIG_63_00231
clpB	Chaperone protein ClpB	FFIG_23_01713	FFIG_58_01950	FFIG_63_00232
group_1871	hypothetical protein	FFIG_23_01842	FFIG_58_01693	FFIG_63_00234
dapF	Diaminopimelate epimerase	FFIG_23_01847	FFIG_58_01688	FFIG_63_00239
rplGA	putative ribosomal protein YlxQ	FFIG_23_00883	FFIG_58_00194	FFIG_63_00253
ytrA	HTH-type transcriptional repressor YtrA	FFIG_23_00479	FFIG_58_00282	FFIG_63_00257
prs_1	Ribose-phosphate pyrophosphokinase	FFIG_23_00472	FFIG_58_00275	FFIG_63_00264
group_1209	hypothetical protein	FFIG_23_00588	FFIG_58_01049	FFIG_63_00287
group_1775	hypothetical protein	FFIG_23_00589	FFIG_58_01048	FFIG_63_00288
group_1912	tRNA-Leu(tag)	FFIG_23_00703	FFIG_58_00897	FFIG_63_00292
group_1911	tRNA-Thr(tgt)	FFIG_23_00702	FFIG_58_00896	FFIG_63_00293
clpC	ATP-dependent Clp protease ATP-binding subunit ClpC	FFIG_23_00689	FFIG_58_00883	FFIG_63_00306
group_1750	hypothetical protein	FFIG_23_01106	FFIG_58_00571	FFIG_63_00310
dapB	4-hydroxy-tetrahydrodipicolinate reductase	FFIG_23_01799	FFIG_58_01431	FFIG_63_00320
group_1724	hypothetical protein	FFIG_23_01134	FFIG_58_00419	FFIG_63_00321
group_571	Zinc-type alcohol dehydrogenase-like protein	FFIG_23_01133	FFIG_58_00420	FFIG_63_00322
epsD	Putative glycosyltransferase EpsD	FFIG_23_01129	FFIG_58_00424	FFIG_63_00327
group_522	Putative prophage phiRv2 integrase	FFIG_23_00410	FFIG_58_01266	FFIG_63_00333
group_761	Chromosome partition protein Smc	FFIG_23_01467	FFIG_58_00922	FFIG_63_00348
group_1675	hypothetical protein	FFIG_23_01894	FFIG_58_01764	FFIG_63_00352
group_1676	Flavodoxin	FFIG_23_01895	FFIG_58_01765	FFIG_63_00353
fsaA	Fructose-6-phosphate aldolase 1	FFIG_23_01675	FFIG_58_00901	FFIG_63_00402
murB	UDP-N-acetylenolpyruvoylglucosamine reductase	FFIG_23_00393	FFIG_58_01507	FFIG_63_00409
yacL	putative PIN and TRAM-domain containing protein YacL	FFIG_23_01030	FFIG_58_01280	FFIG_63_00427
fbp	Fructose-1,6-bisphosphatase class 3	FFIG_23_01959	FFIG_58_01906	FFIG_63_00428
yjeM_1	Inner membrane transporter YjeM	FFIG_23_01156	FFIG_58_00796	FFIG_63_00438
macB_1	Macrolide export ATP-binding/permease protein MacB	FFIG_23_01407	FFIG_58_00074	FFIG_63_00442
group_804	Ribosomal large subunit pseudouridine synthase D	FFIG_23_01406	FFIG_58_00075	FFIG_63_00443
iphP_1	Tyrosine-protein phosphatase	FFIG_23_01403	FFIG_58_00078	FFIG_63_00446
group_1501	hypothetical protein	FFIG_23_01814	FFIG_58_01796	FFIG_63_00462
group_1500	hypothetical protein	FFIG_23_01815	FFIG_58_01797	FFIG_63_00463
group_1958	hypothetical protein	FFIG_23_02000	FFIG_58_01835	FFIG_63_00464
group_1341	hypothetical protein	FFIG_23_00346	FFIG_58_01348	FFIG_63_00480
group_1340	hypothetical protein	FFIG_23_00347	FFIG_58_01347	FFIG_63_00481
group_1339	hypothetical protein	FFIG_23_00348	FFIG_58_01346	FFIG_63_00482
divIB	Cell division protein DivIB	FFIG_23_00452	FFIG_58_00978	FFIG_63_00493
group_1671	hypothetical protein	FFIG_23_01751	FFIG_58_01801	FFIG_63_00510
group_1828	2,3-bisphosphoglycerate-dependent phosphoglycerate mutase	FFIG_23_00017	FFIG_58_00486	FFIG_63_00515
group_356	hypothetical protein	FFIG_23_00019	FFIG_58_00484	FFIG_63_00517
licT_1	Transcription antiterminator LicT	FFIG_23_00509	FFIG_58_00220	FFIG_63_00539
cetB	2-epi-5-epi-valiolone epimerase	FFIG_23_01900	FFIG_58_01760	FFIG_63_00551
group_486	hypothetical protein	FFIG_23_01707	FFIG_58_01914	FFIG_63_00552
glyA	Serine hydroxymethyltransferase	FFIG_23_01708	FFIG_58_01913	FFIG_63_00553
def	Peptide deformylase	FFIG_23_02028	FFIG_58_01809	FFIG_63_00559
group_753	hypothetical protein	FFIG_23_00852	FFIG_58_00085	FFIG_63_00568
gerN_1	Na(+)/H(+)-K(+) antiporter GerN	FFIG_23_00853	FFIG_58_00086	FFIG_63_00569
group_914	hypothetical protein	FFIG_23_01859	FFIG_58_01908	FFIG_63_00581
group_1829	hypothetical protein	FFIG_23_01858	FFIG_58_01909	FFIG_63_00582
group_1042	DegV domain-containing protein	FFIG_23_01857	FFIG_58_01910	FFIG_63_00583
prfA	Peptide chain release factor 1	FFIG_23_01484	FFIG_58_00820	FFIG_63_00584
ywlC	Threonylcarbamoyl-AMP synthase	FFIG_23_01930	FFIG_58_00822	FFIG_63_00586
upp	Uracil phosphoribosyltransferase	FFIG_23_01929	FFIG_58_00823	FFIG_63_00587
group_179	hypothetical protein	FFIG_23_01648	FFIG_58_01130	FFIG_63_00588
group_1401	hypothetical protein	FFIG_23_01647	FFIG_58_01131	FFIG_63_00589
levS	Levansucrase	FFIG_23_01860	FFIG_58_01453	FFIG_63_00592
group_1424	hypothetical protein	FFIG_23_00553	FFIG_58_00733	FFIG_63_00597
spoVK_1	Stage V sporulation protein K	FFIG_23_00552	FFIG_58_00734	FFIG_63_00598
group_728	hypothetical protein	FFIG_23_00577	FFIG_58_01060	FFIG_63_00601
gpsA	Glycerol-3-phosphate dehydrogenase [NAD(P)+]	FFIG_23_00926	FFIG_58_01966	FFIG_63_00617
cysS	Cysteine--tRNA ligase	FFIG_23_01028	FFIG_58_01278	FFIG_63_00629
pgcA	Phosphoglucomutase	FFIG_23_00934	FFIG_58_01006	FFIG_63_00631
group_1923	hypothetical protein	FFIG_23_01096	FFIG_58_00561	FFIG_63_00650
group_1053	hypothetical protein	FFIG_23_01097	FFIG_58_00562	FFIG_63_00651
group_883	hypothetical protein	FFIG_23_00399	FFIG_58_01501	FFIG_63_00655
smpB	SsrA-binding protein	FFIG_23_00400	FFIG_58_01500	FFIG_63_00656
dinB	DNA polymerase IV	FFIG_23_01926	FFIG_58_01864	FFIG_63_00658
group_240	hypothetical protein	FFIG_23_00292	FFIG_58_00039	FFIG_63_00683
yhaI	Inner membrane protein YhaI	FFIG_23_00290	FFIG_58_00037	FFIG_63_00685
maa_1	Maltose O-acetyltransferase	FFIG_23_00565	FFIG_58_00586	FFIG_63_00699
spxA_1	Regulatory protein Spx	FFIG_23_00623	FFIG_58_00106	FFIG_63_00700
group_1929	hypothetical protein	FFIG_23_01327	FFIG_58_01968	FFIG_63_00706
ytrE	ABC transporter ATP-binding protein YtrE	FFIG_23_01557	FFIG_58_00089	FFIG_63_00709
group_1134	hypothetical protein	FFIG_23_01083	FFIG_58_00051	FFIG_63_00718
group_890	hypothetical protein	FFIG_23_01495	FFIG_58_00995	FFIG_63_00722
group_1535	hypothetical protein	FFIG_23_01496	FFIG_58_00996	FFIG_63_00723
group_1536	hypothetical protein	FFIG_23_01497	FFIG_58_00997	FFIG_63_00724
group_1537	hypothetical protein	FFIG_23_01498	FFIG_58_00998	FFIG_63_00725
group_891	hypothetical protein	FFIG_23_01499	FFIG_58_00999	FFIG_63_00726
group_1538	hypothetical protein	FFIG_23_01500	FFIG_58_01000	FFIG_63_00727
group_1664	hypothetical protein	FFIG_23_00892	FFIG_58_01882	FFIG_63_00737
glpF_2	Glycerol uptake facilitator protein	FFIG_23_00494	FFIG_58_00205	FFIG_63_00743
group_1055	hypothetical protein	FFIG_23_00501	FFIG_58_00212	FFIG_63_00750
group_1056	hypothetical protein	FFIG_23_00503	FFIG_58_00214	FFIG_63_00752
tilS	tRNA(Ile)-lysidine synthase	FFIG_23_00195	FFIG_58_00875	FFIG_63_00757
group_208	putative ABC transporter ATP-binding protein	FFIG_23_00180	FFIG_58_00654	FFIG_63_00765
yvdT_1	putative HTH-type transcriptional regulator YvdT	FFIG_23_00181	FFIG_58_00653	FFIG_63_00766
fucU	L-fucose mutarotase	FFIG_23_01543	FFIG_58_01667	FFIG_63_00769
rpmI	50S ribosomal protein L35	FFIG_23_01208	FFIG_58_01172	FFIG_63_00772
nagZ	Beta-hexosaminidase	FFIG_23_00042	FFIG_58_01194	FFIG_63_00784
mepA_1	Multidrug export protein MepA	FFIG_23_01411	FFIG_58_00070	FFIG_63_00810
group_790	Virulence protein	FFIG_23_01412	FFIG_58_00069	FFIG_63_00811
radD_1	Putative DNA repair helicase RadD	FFIG_23_01402	FFIG_58_00079	FFIG_63_00843
group_1895	hypothetical protein	FFIG_23_00332	FFIG_58_00316	FFIG_63_00858
group_1782	hypothetical protein	FFIG_23_00356	FFIG_58_01338	FFIG_63_00862
group_627	hypothetical protein	FFIG_23_00798	FFIG_58_01157	FFIG_63_00881
acpS	Holo-[acyl-carrier-protein] synthase	FFIG_23_00795	FFIG_58_01160	FFIG_63_00884
glyS	Glycine--tRNA ligase beta subunit	FFIG_23_01660	FFIG_58_01566	FFIG_63_00890
group_1712	Alpha-monoglucosyldiacylglycerol synthase	FFIG_23_01667	FFIG_58_01886	FFIG_63_00891
rsmC	Ribosomal RNA small subunit methyltransferase C	FFIG_23_00990	FFIG_58_01588	FFIG_63_00892
nrdH	Glutaredoxin-like protein NrdH	FFIG_23_00991	FFIG_58_01589	FFIG_63_00893
group_1231	Putative NrdI-like protein	FFIG_23_00992	FFIG_58_01590	FFIG_63_00894
group_825	hypothetical protein	FFIG_23_01116	FFIG_58_01447	FFIG_63_00906
group_1449	hypothetical protein	FFIG_23_01117	FFIG_58_01446	FFIG_63_00907
group_1448	hypothetical protein	FFIG_23_01118	FFIG_58_01445	FFIG_63_00908
group_1447	hypothetical protein	FFIG_23_01119	FFIG_58_01444	FFIG_63_00909
group_1446	hypothetical protein	FFIG_23_01120	FFIG_58_01443	FFIG_63_00910
group_1837	hypothetical protein	FFIG_23_01121	FFIG_58_01442	FFIG_63_00911
group_1836	hypothetical protein	FFIG_23_01122	FFIG_58_01085	FFIG_63_00912
group_994	hypothetical protein	FFIG_23_00185	FFIG_58_00649	FFIG_63_00915
cdaA	Cyclic di-AMP synthase CdaA	FFIG_23_00391	FFIG_58_01561	FFIG_63_00916
group_1108	hypothetical protein	FFIG_23_00388	FFIG_58_01558	FFIG_63_00919
guaC	GMP reductase	FFIG_23_00384	FFIG_58_01554	FFIG_63_00923
group_399	hypothetical protein	FFIG_23_01390	FFIG_58_01250	FFIG_63_00925
glnQ_1	Glutamine transport ATP-binding protein GlnQ	FFIG_23_01391	FFIG_58_01249	FFIG_63_00926
group_246	Serine/threonine exchanger SteT	FFIG_23_01395	FFIG_58_01245	FFIG_63_00930
group_682	hypothetical protein	FFIG_23_01656	FFIG_58_00698	FFIG_63_00941
group_227	hypothetical protein	FFIG_23_01654	FFIG_58_00700	FFIG_63_00943
dnaI	Primosomal protein DnaI	FFIG_23_01211	FFIG_58_01169	FFIG_63_00947
group_1745	putative membrane protein	FFIG_23_00567	FFIG_58_01070	FFIG_63_00958
ackA_1	Acetate kinase	FFIG_23_00566	FFIG_58_00585	FFIG_63_00959
spxA_2	Regulatory protein Spx	FFIG_23_00559	FFIG_58_00727	FFIG_63_00971
kup	Low affinity potassium transport system protein kup	FFIG_23_00918	FFIG_58_00440	FFIG_63_00976
rasP	Regulator of sigma-W protease RasP	FFIG_23_00877	FFIG_58_00188	FFIG_63_00985
group_1672	hypothetical protein	FFIG_23_01909	FFIG_58_01817	FFIG_63_00986
group_991	hypothetical protein	FFIG_23_01224	FFIG_58_01022	FFIG_63_00991
bglH_2	Aryl-phospho-beta-D-glucosidase BglH	FFIG_23_01911	FFIG_58_01819	FFIG_63_00995
group_1960	hypothetical protein	FFIG_23_02018	FFIG_58_01869	FFIG_63_00997
group_489	hypothetical protein	FFIG_23_02019	FFIG_58_01870	FFIG_63_00998
licT_2	Transcription antiterminator LicT	FFIG_23_01936	FFIG_58_01783	FFIG_63_01000
bglF_3	PTS system beta-glucoside-specific EIIBCA component	FFIG_23_01935	FFIG_58_01784	FFIG_63_01001
hslV	ATP-dependent protease subunit HslV	FFIG_23_00897	FFIG_58_00711	FFIG_63_01004
clpX	ATP-dependent Clp protease ATP-binding subunit ClpX	FFIG_23_01242	FFIG_58_00169	FFIG_63_01007
aadK	Aminoglycoside 6-adenylyltransferase	FFIG_23_01823	FFIG_58_01681	FFIG_63_01022
group_1617	27-O-demethylrifamycin SV methyltransferase	FFIG_23_01822	FFIG_58_01682	FFIG_63_01023
group_1741	hypothetical protein	FFIG_23_01646	FFIG_58_01132	FFIG_63_01031
recD2	ATP-dependent RecD-like DNA helicase	FFIG_23_01575	FFIG_58_01525	FFIG_63_01040
parE	DNA topoisomerase 4 subunit B	FFIG_23_01520	FFIG_58_01510	FFIG_63_01041
xseA	Exodeoxyribonuclease 7 large subunit	FFIG_23_00142	FFIG_58_01935	FFIG_63_01051
group_539	putative type I restriction enzymeP M protein	FFIG_23_00423	FFIG_58_01369	FFIG_63_01054
miaA	tRNA dimethylallyltransferase	FFIG_23_01270	FFIG_58_00809	FFIG_63_01060
group_1800	hypothetical protein	FFIG_23_01271	FFIG_58_00808	FFIG_63_01061
group_1875	hypothetical protein	FFIG_23_00319	FFIG_58_01307	FFIG_63_01068
group_1876	hypothetical protein	FFIG_23_00318	FFIG_58_01308	FFIG_63_01069
group_1877	hypothetical protein	FFIG_23_00317	FFIG_58_01309	FFIG_63_01070
mfd	Transcription-repair-coupling factor	FFIG_23_01344	FFIG_58_00870	FFIG_63_01075
group_1338	hypothetical protein	FFIG_23_01451	FFIG_58_00938	FFIG_63_01084
ndoA_1	Endoribonuclease EndoA	FFIG_23_01450	FFIG_58_00939	FFIG_63_01085
chpS	Antitoxin ChpS	FFIG_23_01449	FFIG_58_00940	FFIG_63_01086
hmpT	Thiamine precursor transporter HmpT	FFIG_23_00522	FFIG_58_00233	FFIG_63_01102
thiD_2	Hydroxymethylpyrimidine/phosphomethylpyrimidine kinase	FFIG_23_00521	FFIG_58_00232	FFIG_63_01103
group_1079	hypothetical protein	FFIG_23_01072	FFIG_58_01602	FFIG_63_01107
lapB	Lipopolysaccharide assembly protein B	FFIG_23_01574	FFIG_58_01526	FFIG_63_01113
pspA	Phosphoserine phosphatase 1	FFIG_23_01573	FFIG_58_01527	FFIG_63_01114
secA_2	Protein translocase subunit SecA	FFIG_23_01626	FFIG_58_01152	FFIG_63_01119
group_1730	hypothetical protein	FFIG_23_01625	FFIG_58_01153	FFIG_63_01120
mreB_1	Rod shape-determining protein MreB	FFIG_23_00082	FFIG_58_00009	FFIG_63_01121
minJ	Cell division topological determinant MinJ	FFIG_23_00941	FFIG_58_01013	FFIG_63_01139
phoP	Alkaline phosphatase synthesis transcriptional regulatory protein PhoP	FFIG_23_00940	FFIG_58_01012	FFIG_63_01140
plsX	Phosphate acyltransferase	FFIG_23_00312	FFIG_58_01618	FFIG_63_01141
group_1729	hypothetical protein	FFIG_23_01988	FFIG_58_01813	FFIG_63_01161
lgt_1	Prolipoprotein diacylglyceryl transferase	FFIG_23_00935	FFIG_58_01007	FFIG_63_01165
group_1631	hypothetical protein	FFIG_23_00937	FFIG_58_01009	FFIG_63_01167
pyrP	Uracil permease	FFIG_23_00654	FFIG_58_01638	FFIG_63_01170
ydiM_1	Inner membrane transport protein YdiM	FFIG_23_01170	FFIG_58_00388	FFIG_63_01182
hflK	Modulator of FtsH protease HflK	FFIG_23_01181	FFIG_58_00399	FFIG_63_01185
group_1796	hypothetical protein	FFIG_23_00996	FFIG_58_01780	FFIG_63_01188
group_1144	hypothetical protein	FFIG_23_01694	FFIG_58_01922	FFIG_63_01190
group_582	Putative esterase	FFIG_23_01291	FFIG_58_00354	FFIG_63_01193
comEC	ComE operon protein 3	FFIG_23_00274	FFIG_58_01496	FFIG_63_01202
pbpX	Putative penicillin-binding protein PbpX	FFIG_23_01968	FFIG_58_00816	FFIG_63_01209
yxeO	Glutamine transport ATP-binding protein GlnQ	FFIG_23_01970	FFIG_58_00814	FFIG_63_01211
group_631	hypothetical protein	FFIG_23_01330	FFIG_58_01542	FFIG_63_01221
trmL	tRNA (cytidine(34)-2'-O)-methyltransferase	FFIG_23_00382	FFIG_58_01552	FFIG_63_01226
group_321	hypothetical protein	FFIG_23_01652	FFIG_58_01539	FFIG_63_01241
group_1825	hypothetical protein	FFIG_23_01651	FFIG_58_01538	FFIG_63_01242
ybhF	putative ABC transporter ATP-binding protein YbhF	FFIG_23_00168	FFIG_58_00666	FFIG_63_01254
gppA	Guanosine-5'-triphosphate,3'-diphosphate pyrophosphatase	FFIG_23_00169	FFIG_58_00665	FFIG_63_01255
trpS2	Tryptophan--tRNA ligase 2	FFIG_23_00170	FFIG_58_00664	FFIG_63_01256
group_1872	hypothetical protein	FFIG_23_02006	FFIG_58_01841	FFIG_63_01265
group_1482	hypothetical protein	FFIG_23_00428	FFIG_58_01709	FFIG_63_01271
group_1683	hypothetical protein	FFIG_23_01533	FFIG_58_00313	FFIG_63_01284
nudG	hypothetical protein	FFIG_23_01789	FFIG_58_01372	FFIG_63_01294
group_1040	hypothetical protein	FFIG_23_01788	FFIG_58_01371	FFIG_63_01295
group_1078	hypothetical protein	FFIG_23_01078	FFIG_58_01596	FFIG_63_01299
group_1045	hypothetical protein	FFIG_23_01079	FFIG_58_01595	FFIG_63_01300
rsmF	Ribosomal RNA small subunit methyltransferase F	FFIG_23_01080	FFIG_58_01594	FFIG_63_01301
paiA	Spermidine/spermine N(1)-acetyltransferase	FFIG_23_01081	FFIG_58_01593	FFIG_63_01302
rnz	Ribonuclease Z	FFIG_23_00265	FFIG_58_01094	FFIG_63_01303
group_1555	putative oxidoreductase	FFIG_23_00264	FFIG_58_01093	FFIG_63_01304
recJ	Single-stranded-DNA-specific exonuclease RecJ	FFIG_23_00263	FFIG_58_01092	FFIG_63_01305
apt_1	Adenine phosphoribosyltransferase	FFIG_23_01128	FFIG_58_01091	FFIG_63_01306
ybhR	Inner membrane transport permease YbhR	FFIG_23_00167	FFIG_58_00667	FFIG_63_01310
rimM	Ribosome maturation factor RimM	FFIG_23_01015	FFIG_58_00181	FFIG_63_01313
galK_2	Galactokinase	FFIG_23_01838	FFIG_58_01491	FFIG_63_01319
group_1582	hypothetical protein	FFIG_23_01587	FFIG_58_01949	FFIG_63_01325
rnj2	Ribonuclease J 2	FFIG_23_02008	FFIG_58_00173	FFIG_63_01335
group_570	hypothetical protein	FFIG_23_00720	FFIG_58_01313	FFIG_63_01338
group_487	3',5'-cyclic adenosine monophosphate phosphodiesterase CpdA	FFIG_23_00715	FFIG_58_00686	FFIG_63_01341
group_588	hypothetical protein	FFIG_23_01356	FFIG_58_01125	FFIG_63_01345
zapA	Cell division protein ZapA	FFIG_23_01357	FFIG_58_01124	FFIG_63_01346
copY_1	Transcriptional repressor CopY	FFIG_23_00571	FFIG_58_01066	FFIG_63_01350
dinG	putative ATP-dependent helicase DinG	FFIG_23_01816	FFIG_58_01776	FFIG_63_01357
der_2	GTPase Der	FFIG_23_01205	FFIG_58_01175	FFIG_63_01360
menH	2-succinyl-6-hydroxy-2,4-cyclohexadiene-1-carboxylate synthase	FFIG_23_00074	FFIG_58_00001	FFIG_63_01365
group_1948	hypothetical protein	FFIG_23_01803	FFIG_58_01933	FFIG_63_01369
group_551	hypothetical protein	FFIG_23_01802	FFIG_58_01934	FFIG_63_01370
smc_3	Chromosome partition protein Smc	FFIG_23_00854	FFIG_58_00268	FFIG_63_01371
group_1129	hypothetical protein	FFIG_23_00422	FFIG_58_01368	FFIG_63_01376
Int-Tn_2	Transposase from transposon Tn916	FFIG_23_00421	FFIG_58_01367	FFIG_63_01377
group_1940	hypothetical protein	FFIG_23_01682	FFIG_58_00234	FFIG_63_01379
yfnB	Putative HAD-hydrolase YfnB	FFIG_23_00278	FFIG_58_01963	FFIG_63_01382
group_1315	hypothetical protein	FFIG_23_00279	FFIG_58_01964	FFIG_63_01383
gla	Glycerol facilitator-aquaporin gla	FFIG_23_02035	FFIG_58_01825	FFIG_63_01396
ykuL	CBS domain-containing protein YkuL	FFIG_23_02034	FFIG_58_01824	FFIG_63_01397
dapH	2,3,4,5-tetrahydropyridine-2,6-dicarboxylate N-acetyltransferase	FFIG_23_02033	FFIG_58_01823	FFIG_63_01398
bglK	Beta-glucoside kinase	FFIG_23_01623	FFIG_58_01658	FFIG_63_01399
group_755	hypothetical protein	FFIG_23_01836	FFIG_58_01696	FFIG_63_01401
lysC	Aspartokinase 2	FFIG_23_00443	FFIG_58_00969	FFIG_63_01412
group_1027	hypothetical protein	FFIG_23_01035	FFIG_58_01285	FFIG_63_01420
gpmA_3	2,3-bisphosphoglycerate-dependent phosphoglycerate mutase	FFIG_23_01036	FFIG_58_01286	FFIG_63_01421
group_1396	hypothetical protein	FFIG_23_01037	FFIG_58_01287	FFIG_63_01422
fabH_2	3-oxoacyl-[acyl-carrier-protein] synthase 3	FFIG_23_01038	FFIG_58_01288	FFIG_63_01423
acpP	Acyl carrier protein	FFIG_23_01883	FFIG_58_00142	FFIG_63_01437
fabH_1	3-oxoacyl-[acyl-carrier-protein] synthase 3	FFIG_23_01882	FFIG_58_00141	FFIG_63_01438
tusA_2	Sulfurtransferase TusA	FFIG_23_00118	FFIG_58_01104	FFIG_63_01442
accC	2-oxoglutarate carboxylase small subunit	FFIG_23_01889	FFIG_58_00148	FFIG_63_01449
dnaD	DNA replication protein DnaD	FFIG_23_01833	FFIG_58_01699	FFIG_63_01457
tagA	N-acetylglucosaminyldiphosphoundecaprenol N-acetyl-beta-D-mannosaminyltransferase	FFIG_23_01044	FFIG_58_01294	FFIG_63_01462
group_367	hypothetical protein	FFIG_23_01855	FFIG_58_00405	FFIG_63_01463
group_1248	hypothetical protein	FFIG_23_01856	FFIG_58_00404	FFIG_63_01464
purK_2	N5-carboxyaminoimidazole ribonucleotide synthase	FFIG_23_01218	FFIG_58_00718	FFIG_63_01479
purE	N5-carboxyaminoimidazole ribonucleotide mutase	FFIG_23_01217	FFIG_58_00717	FFIG_63_01480
misCB	Membrane protein insertase MisCB	FFIG_23_02021	FFIG_58_01452	FFIG_63_01483
acyP	Acylphosphatase	FFIG_23_02020	FFIG_58_01451	FFIG_63_01484
group_921	hypothetical protein	FFIG_23_01736	FFIG_58_00368	FFIG_63_01485
group_1305	hypothetical protein	FFIG_23_00175	FFIG_58_00659	FFIG_63_01520
group_1433	hypothetical protein	FFIG_23_00266	FFIG_58_01095	FFIG_63_01521
group_1776	hypothetical protein	FFIG_23_00324	FFIG_58_00324	FFIG_63_01527
group_1731	hypothetical protein	FFIG_23_00673	FFIG_58_00258	FFIG_63_01531
ispA	Farnesyl diphosphate synthase	FFIG_23_00140	FFIG_58_01937	FFIG_63_01539
xerC_4	Tyrosine recombinase XerC	FFIG_23_00144	FFIG_58_01433	FFIG_63_01553
group_1474	hypothetical protein	FFIG_23_00629	FFIG_58_00100	FFIG_63_01554
cas3	CRISPR-associated nuclease/helicase Cas3	FFIG_23_02041	FFIG_58_00128	FFIG_63_01564
dgkA	Undecaprenol kinase	FFIG_23_01005	FFIG_58_01417	FFIG_63_01574
wbbI_2	Beta-1,6-galactofuranosyltransferase WbbI	FFIG_23_01829	FFIG_58_01703	FFIG_63_01579
group_1938	hypothetical protein	FFIG_23_01597	FFIG_58_01479	FFIG_63_01580
group_730	hypothetical protein	FFIG_23_01596	FFIG_58_01478	FFIG_63_01581
group_1281	hypothetical protein	FFIG_23_01595	FFIG_58_01477	FFIG_63_01582
group_1282	hypothetical protein	FFIG_23_01594	FFIG_58_01476	FFIG_63_01583
mraZ	Transcriptional regulator MraZ	FFIG_23_00445	FFIG_58_00971	FFIG_63_01587
desK	Sensor histidine kinase DesK	FFIG_23_01741	FFIG_58_00373	FFIG_63_01589
cbh_3	Choloylglycine hydrolase	FFIG_23_01965	FFIG_58_00376	FFIG_63_01592
rex	Redox-sensing transcriptional repressor Rex	FFIG_23_00974	FFIG_58_01572	FFIG_63_01594
group_1052	hypothetical protein	FFIG_23_01791	FFIG_58_01423	FFIG_63_01602
group_1932	hypothetical protein	FFIG_23_01433	FFIG_58_00956	FFIG_63_01614
group_1933	hypothetical protein	FFIG_23_01434	FFIG_58_00955	FFIG_63_01615
clcA	H(+)/Cl(-) exchange transporter ClcA	FFIG_23_00403	FFIG_58_01497	FFIG_63_01618
group_1547	hypothetical protein	FFIG_23_01744	FFIG_58_01849	FFIG_63_01619
agrA	Accessory gene regulator A	FFIG_23_01745	FFIG_58_01848	FFIG_63_01620
group_1884	hypothetical protein	FFIG_23_01866	FFIG_58_01961	FFIG_63_01624
group_616	hypothetical protein	FFIG_23_01867	FFIG_58_01962	FFIG_63_01625
dltC	D-alanine--poly(phosphoribitol) ligase subunit 2	FFIG_23_00033	FFIG_58_01410	FFIG_63_01638
group_1727	hypothetical protein	FFIG_23_00953	FFIG_58_00136	FFIG_63_01642
group_780	hypothetical protein	FFIG_23_01068	FFIG_58_01606	FFIG_63_01649
group_1450	Putative two-component membrane permease complex subunit SMU_747c	FFIG_23_01578	FFIG_58_01102	FFIG_63_01652
group_1711	hypothetical protein	FFIG_23_02044	FFIG_58_00560	FFIG_63_01654
phaJ	(R)-specific enoyl-CoA hydratase	FFIG_23_01487	FFIG_58_00987	FFIG_63_01657
ybhL	Inner membrane protein YbhL	FFIG_23_01486	FFIG_58_00986	FFIG_63_01658
group_703	hypothetical protein		FFIG_58_00454	FFIG_63_00760	FFIG_79_00008
group_276	hypothetical protein		FFIG_58_00910	FFIG_63_00336	FFIG_79_00047
oppF	Oligopeptide transport ATP-binding protein OppF		FFIG_58_00763	FFIG_63_00009	FFIG_79_00236
oppD	Oligopeptide transport ATP-binding protein OppD		FFIG_58_00762	FFIG_63_00010	FFIG_79_00237
fap1	Fap1 adhesin		FFIG_58_01154	FFIG_63_00206	FFIG_79_00246
mvaA	3-hydroxy-3-methylglutaryl-coenzyme A reductase		FFIG_58_01898	FFIG_63_01307	FFIG_79_00429
bbmA_2	Intracellular maltogenic amylase		FFIG_58_00452	FFIG_63_00467	FFIG_79_00722
fusA	Elongation factor G		FFIG_58_01441	FFIG_63_00682	FFIG_79_01132
maa_3	Maltose O-acetyltransferase		FFIG_58_01374	FFIG_63_01292	FFIG_79_01205
group_643	hypothetical protein		FFIG_58_00304	FFIG_63_01374	FFIG_79_01318
group_540	hypothetical protein		FFIG_58_01455	FFIG_63_00590	FFIG_79_01370
group_116	Na(+)/H(+) antiporter NhaC		FFIG_58_01810	FFIG_63_00447	FFIG_79_01496
selB	hypothetical protein	FFIG_23_00104		FFIG_63_01073	FFIG_79_01354
gltC	HTH-type transcriptional regulator GltC	FFIG_23_00281		FFIG_63_01160	FFIG_79_01453
group_1239	hypothetical protein	FFIG_23_00463		FFIG_63_00761	FFIG_79_00009
sdpI	Immunity protein SdpI	FFIG_23_00520		FFIG_63_00528	FFIG_79_01006
group_1275	hypothetical protein	FFIG_23_00523		FFIG_63_00505	FFIG_79_00074
group_1268	hypothetical protein	FFIG_23_00530		FFIG_63_00498	FFIG_79_00081
xre	HTH-type transcriptional regulator Xre	FFIG_23_00538		FFIG_63_00273	FFIG_79_00089
group_1263	hypothetical protein	FFIG_23_00539		FFIG_63_00272	FFIG_79_00090
pinR_1	Serine recombinase PinR	FFIG_23_00540		FFIG_63_00271	FFIG_79_00091
pfkA	ATP-dependent 6-phosphofructokinase	FFIG_23_00601		FFIG_63_00228	FFIG_79_01131
group_404	hypothetical protein	FFIG_23_00680		FFIG_63_00827	FFIG_79_00860
group_483	Maltose epimerase	FFIG_23_00921		FFIG_63_00084	FFIG_79_01252
yvdM	Beta-phosphoglucomutase	FFIG_23_00923		FFIG_63_00086	FFIG_79_01250
mntH	Divalent metal cation transporter MntH	FFIG_23_00997		FFIG_63_01122	FFIG_79_01517
epsJ_3	putative glycosyltransferase EpsJ	FFIG_23_01326		FFIG_63_00705	FFIG_79_01039
group_1593	hypothetical protein	FFIG_23_01353		FFIG_63_01386	FFIG_79_01229
ytpP	Thioredoxin-like protein YtpP	FFIG_23_01507		FFIG_63_00734	FFIG_79_01515
group_1512	hypothetical protein	FFIG_23_01525		FFIG_63_00484	FFIG_79_00807
gspA_2	General stress protein A	FFIG_23_01526		FFIG_63_00483	FFIG_79_01525
pepN	Aminopeptidase N	FFIG_23_01583		FFIG_63_01010	FFIG_79_01405
group_1717	hypothetical protein	FFIG_23_01697		FFIG_63_01200	FFIG_79_01544
yutF	Acid sugar phosphatase	FFIG_23_01698		FFIG_63_01201	FFIG_79_01543
ydfK	putative membrane protein YdfK	FFIG_23_01735		FFIG_63_00668	FFIG_79_00599
psiE	Protein PsiE	FFIG_23_01747		FFIG_63_01543	FFIG_79_00908
group_995	putative HTH-type transcriptional regulator	FFIG_23_01750		FFIG_63_00511	FFIG_79_00905
group_1307	hypothetical protein	FFIG_23_01761		FFIG_63_00196	FFIG_79_00460
yicL_2	putative inner membrane transporter YicL	FFIG_23_01853		FFIG_63_00218	FFIG_79_00064
group_1050	hypothetical protein	FFIG_23_01973		FFIG_63_01504	FFIG_79_01299
ptsH	Phosphocarrier protein HPr	FFIG_23_01995		FFIG_63_01433	FFIG_79_01303
cspE	Cold shock-like protein CspE	FFIG_23_00083	FFIG_58_00010		FFIG_79_01259
group_1222	hypothetical protein	FFIG_23_00084	FFIG_58_00011		FFIG_79_01258
ezrA	Septation ring formation regulator EzrA	FFIG_23_00089	FFIG_58_00016		FFIG_79_01253
group_1126	hypothetical protein	FFIG_23_00092	FFIG_58_00020		FFIG_79_00740
group_265	putative AAA domain-containing protein	FFIG_23_00093	FFIG_58_00021		FFIG_79_00739
ypdF	Aminopeptidase YpdF	FFIG_23_01111	FFIG_58_00026		FFIG_79_00225
group_757	hypothetical protein	FFIG_23_00285	FFIG_58_00032		FFIG_79_01058
group_1781	hypothetical protein	FFIG_23_00286	FFIG_58_00033		FFIG_79_00692
xre_2	HTH-type transcriptional regulator Xre	FFIG_23_00287	FFIG_58_00034		FFIG_79_00693
group_586	hypothetical protein	FFIG_23_00288	FFIG_58_00035		FFIG_79_00694
lytR_1	Transcriptional regulator LytR	FFIG_23_01426	FFIG_58_00055		FFIG_79_01027
cmpR_2	HTH-type transcriptional activator CmpR	FFIG_23_01322	FFIG_58_00124		FFIG_79_00673
fabF	3-oxoacyl-[acyl-carrier-protein] synthase 2	FFIG_23_01886	FFIG_58_00145		FFIG_79_00688
accA	Acetyl-coenzyme A carboxylase carboxyl transferase subunit alpha	FFIG_23_01891	FFIG_58_00150		FFIG_79_01097
fabI	Enoyl-[acyl-carrier-protein] reductase [NADH] FabI	FFIG_23_01892	FFIG_58_00151		FFIG_79_01096
group_93	hypothetical protein	FFIG_23_01245	FFIG_58_00166		FFIG_79_00810
frr	Ribosome-recycling factor	FFIG_23_00874	FFIG_58_00185		FFIG_79_01264
proS	Proline--tRNA ligase	FFIG_23_00878	FFIG_58_00189		FFIG_79_00728
ziaR_1	Transcriptional repressor SmtB	FFIG_23_00505	FFIG_58_00216		FFIG_79_01134
albF	Putative zinc protease AlbF	FFIG_23_00658	FFIG_58_00243		FFIG_79_01033
pgsA	CDP-diacylglycerol--glycerol-3-phosphate 3-phosphatidyltransferase	FFIG_23_00661	FFIG_58_00246		FFIG_79_00869
rlmL	Ribosomal RNA large subunit methyltransferase L	FFIG_23_00859	FFIG_58_00263		FFIG_79_01047
group_1663	hypothetical protein	FFIG_23_01899	FFIG_58_00296		FFIG_79_00945
csbC_2	putative metabolite transport protein CsbC	FFIG_23_01538	FFIG_58_00308		FFIG_79_00420
group_1475	hypothetical protein	FFIG_23_00326	FFIG_58_00322		FFIG_79_01219
group_1175	hypothetical protein	FFIG_23_01572	FFIG_58_00325		FFIG_79_01507
rpmE2	50S ribosomal protein L31 type B	FFIG_23_01571	FFIG_58_00326		FFIG_79_01506
rho	Transcription termination factor Rho	FFIG_23_01570	FFIG_58_00327		FFIG_79_01505
group_1797	hypothetical protein	FFIG_23_01563	FFIG_58_00334		FFIG_79_00390
group_349	hypothetical protein	FFIG_23_01279	FFIG_58_00342		FFIG_79_01401
yciB_2	Putative L,D-transpeptidase YciB	FFIG_23_01288	FFIG_58_00351		FFIG_79_00963
group_1769	DegV domain-containing protein	FFIG_23_01294	FFIG_58_00357		FFIG_79_00800
lacC	Tagatose-6-phosphate kinase	FFIG_23_01300	FFIG_58_00363		FFIG_79_01155
ytrB_2	ABC transporter ATP-binding protein YtrB	FFIG_23_01739	FFIG_58_00371		FFIG_79_01395
group_613	hypothetical protein	FFIG_23_01740	FFIG_58_00372		FFIG_79_01394
group_1063	hypothetical protein	FFIG_23_01171	FFIG_58_00389		FFIG_79_00850
group_1457	hypothetical protein	FFIG_23_01179	FFIG_58_00397		FFIG_79_00842
group_1232	hypothetical protein	FFIG_23_00916	FFIG_58_00442		FFIG_79_00299
group_1068	hypothetical protein	FFIG_23_01956	FFIG_58_00453		FFIG_79_00721
group_337	hypothetical protein	FFIG_23_00607	FFIG_58_00465		FFIG_79_01350
group_1193	hypothetical protein	FFIG_23_00606	FFIG_58_00466		FFIG_79_01349
glpF_1	Glycerol uptake facilitator protein	FFIG_23_00005	FFIG_58_00498		FFIG_79_00018
linA	Lincosamide resistance protein	FFIG_23_01195	FFIG_58_00504		FFIG_79_00189
group_1061	hypothetical protein	FFIG_23_01766	FFIG_58_00508		FFIG_79_00581
degU	Transcriptional regulatory protein DegU	FFIG_23_00806	FFIG_58_00519		FFIG_79_00374
group_343	HTH-type transcriptional repressor GlcR	FFIG_23_01728	FFIG_58_00528		FFIG_79_00611
group_1666	hypothetical protein	FFIG_23_01723	FFIG_58_00533		FFIG_79_00616
epsJ_1	putative glycosyltransferase EpsJ	FFIG_23_01722	FFIG_58_00534		FFIG_79_00617
lutA	Lactate utilization protein A	FFIG_23_00675	FFIG_58_00544		FFIG_79_00342
gpmA_2	2,3-bisphosphoglycerate-dependent phosphoglycerate mutase	FFIG_23_00964	FFIG_58_00554		FFIG_79_00764
group_1049	putative acyl-CoA thioester hydrolase	FFIG_23_00224	FFIG_58_00623		FFIG_79_01120
group_1484	Acetyltransferase	FFIG_23_00177	FFIG_58_00657		FFIG_79_01489
group_1824	tRNA-Arg(ccg)	FFIG_23_00776	FFIG_58_00679		FFIG_79_00561
xerD_2	Tyrosine recombinase XerD	FFIG_23_00906	FFIG_58_00702		FFIG_79_01404
purB	Adenylosuccinate lyase	FFIG_23_01219	FFIG_58_00719		FFIG_79_01495
group_1138	Choloylglycine hydrolase	FFIG_23_01220	FFIG_58_00720		FFIG_79_01494
arlS	Signal transduction histidine-protein kinase ArlS	FFIG_23_01223	FFIG_58_00723		FFIG_79_01287
group_700	hypothetical protein	FFIG_23_00546	FFIG_58_00740		FFIG_79_01064
group_1151	hypothetical protein	FFIG_23_01804	FFIG_58_00743		FFIG_79_01112
group_1949	hypothetical protein	FFIG_23_01805	FFIG_58_00744		FFIG_79_01111
dppE_1	Dipeptide-binding protein DppE	FFIG_23_00621	FFIG_58_00759		FFIG_79_00240
group_1677	hypothetical protein	FFIG_23_00761	FFIG_58_00780		FFIG_79_01482
tagE	Poly(glycerol-phosphate) alpha-glucosyltransferase	FFIG_23_00770	FFIG_58_00789		FFIG_79_01202
group_1065	hypothetical protein	FFIG_23_01159	FFIG_58_00793		FFIG_79_00644
rpmGA	50S ribosomal protein L33 1	FFIG_23_02022	FFIG_58_00802		FFIG_79_01529
group_1733	5-formyltetrahydrofolate cyclo-ligase	FFIG_23_02023	FFIG_58_00803		FFIG_79_01528
glpE	Thiosulfate sulfurtransferase GlpE	FFIG_23_01272	FFIG_58_00807		FFIG_79_00530
coaD	Phosphopantetheine adenylyltransferase	FFIG_23_00150	FFIG_58_00842		FFIG_79_00708
cfiB	2-oxoglutarate carboxylase small subunit	FFIG_23_00153	FFIG_58_00845		FFIG_79_00711
argH_2	Argininosuccinate lyase	FFIG_23_00261	FFIG_58_00856		FFIG_79_01198
vioD	Capreomycidine synthase	FFIG_23_00257	FFIG_58_00860		FFIG_79_00268
group_875	hypothetical protein	FFIG_23_01341	FFIG_58_00867		FFIG_79_01194
licR	putative licABCH operon regulator	FFIG_23_01680	FFIG_58_00906		FFIG_79_01220
group_1333	hypothetical protein	FFIG_23_01446	FFIG_58_00943		FFIG_79_00100
group_1325	hypothetical protein	FFIG_23_01437	FFIG_58_00952		FFIG_79_00109
group_1324	hypothetical protein	FFIG_23_01436	FFIG_58_00953		FFIG_79_00110
immR	HTH-type transcriptional regulator ImmR	FFIG_23_00419	FFIG_58_00961		FFIG_79_01030
group_1689	hypothetical protein	FFIG_23_00418	FFIG_58_00962		FFIG_79_01029
group_1070	hypothetical protein	FFIG_23_00417	FFIG_58_00963		FFIG_79_01472
group_963	hypothetical protein	FFIG_23_00416	FFIG_58_00964		FFIG_79_01473
group_1864	hypothetical protein	FFIG_23_00442	FFIG_58_00968		FFIG_79_01434
divIVA	Septum site-determining protein DivIVA	FFIG_23_00458	FFIG_58_00984		FFIG_79_01312
murC_2	UDP-N-acetylmuramate--L-alanine ligase	FFIG_23_01488	FFIG_58_00988		FFIG_79_00911
phoR_2	Alkaline phosphatase synthesis sensor protein PhoR	FFIG_23_00939	FFIG_58_01011		FFIG_79_01414
prfB	Peptide chain release factor 2	FFIG_23_00942	FFIG_58_01014		FFIG_79_00982
lgt_2	Prolipoprotein diacylglyceryl transferase	FFIG_23_01235	FFIG_58_01033		FFIG_79_00232
spxA_3	Regulatory protein Spx	FFIG_23_01236	FFIG_58_01034		FFIG_79_00233
group_422	hypothetical protein	FFIG_23_01237	FFIG_58_01035		FFIG_79_00234
group_907	hypothetical protein	FFIG_23_01238	FFIG_58_01036		FFIG_79_00235
rluD_1	Ribosomal large subunit pseudouridine synthase D	FFIG_23_00586	FFIG_58_01051		FFIG_79_01385
yjbM	GTP pyrophosphokinase YjbM	FFIG_23_00584	FFIG_58_01053		FFIG_79_01387
topB	DNA topoisomerase 3	FFIG_23_00583	FFIG_58_01054		FFIG_79_01388
oxyR	Hydrogen peroxide-inducible genes activator	FFIG_23_00575	FFIG_58_01062		FFIG_79_01160
group_1420	hypothetical protein	FFIG_23_00272	FFIG_58_01101		FFIG_79_01440
group_828	hypothetical protein	FFIG_23_01577	FFIG_58_01103		FFIG_79_01511
yveA	Aspartate-proton symporter	FFIG_23_00107	FFIG_58_01115		FFIG_79_00118
group_1890	hypothetical protein	FFIG_23_00106	FFIG_58_01116		FFIG_79_00119
lagD	Lactococcin-G-processing and transport ATP-binding protein LagD	FFIG_23_01642	FFIG_58_01136		FFIG_79_00259
mutM	Formamidopyrimidine-DNA glycosylase	FFIG_23_01215	FFIG_58_01165		FFIG_79_00920
dnaB	Replication initiation and membrane attachment protein	FFIG_23_01212	FFIG_58_01168		FFIG_79_00649
ppaX_3	Pyrophosphatase PpaX	FFIG_23_01206	FFIG_58_01174		FFIG_79_00309
group_133	hypothetical protein	FFIG_23_01199	FFIG_58_01181		FFIG_79_00302
tkt_1	Transketolase	FFIG_23_01917	FFIG_58_01201		FFIG_79_00371
rplQ	50S ribosomal protein L17	FFIG_23_00845	FFIG_58_01211		FFIG_79_00343
rpoA	DNA-directed RNA polymerase subunit alpha	FFIG_23_00844	FFIG_58_01212		FFIG_79_00344
epsF	Type II secretion system protein F	FFIG_23_01145	FFIG_58_01259		FFIG_79_01546
yfiC	tRNA1(Val) (adenine(37)-N6)-methyltransferase	FFIG_23_01913	FFIG_58_01262		FFIG_79_01389
group_1652	hypothetical protein	FFIG_23_01914	FFIG_58_01263		FFIG_79_01390
tsf	Elongation factor Ts	FFIG_23_01916	FFIG_58_01265		FFIG_79_01392
rplL	50S ribosomal protein L7/L12	FFIG_23_01018	FFIG_58_01268		FFIG_79_01057
group_1398	Putative TrmH family tRNA/rRNA methyltransferase	FFIG_23_01026	FFIG_58_01276		FFIG_79_01049
group_1786	Protein SprT-like protein	FFIG_23_01040	FFIG_58_01290		FFIG_79_00668
rpsA	30S ribosomal protein S1	FFIG_23_01041	FFIG_58_01291		FFIG_79_00669
immR_1	HTH-type transcriptional regulator ImmR	FFIG_23_00375	FFIG_58_01319		FFIG_79_00193
group_1702	hypothetical protein	FFIG_23_00355	FFIG_58_01339		FFIG_79_00636
group_1783	hypothetical protein	FFIG_23_00350	FFIG_58_01344		FFIG_79_00631
lagD_2	putative ABC transporter ATP-binding protein	FFIG_23_00245	FFIG_58_01402		FFIG_79_01297
hexs-b	Hexaprenyl-diphosphate synthase large subunit ((2E,6E)-farnesyl-diphosphate specific)	FFIG_23_00246	FFIG_58_01403		FFIG_79_01296
menA	1,4-dihydroxy-2-naphthoate octaprenyltransferase	FFIG_23_00247	FFIG_58_01404		FFIG_79_00985
group_1513	hypothetical protein	FFIG_23_00037	FFIG_58_01414		FFIG_79_01176
lytC	N-acetylmuramoyl-L-alanine amidase LytC	FFIG_23_01002	FFIG_58_01420		FFIG_79_01242
group_1038	hypothetical protein	FFIG_23_01800	FFIG_58_01432		FFIG_79_01512
pstB3	Phosphate import ATP-binding protein PstB 3	FFIG_23_01591	FFIG_58_01473		FFIG_79_00565
phoU	Phosphate-specific transport system accessory protein PhoU	FFIG_23_01592	FFIG_58_01474		FFIG_79_00566
group_1881	hypothetical protein	FFIG_23_00314	FFIG_58_01487		FFIG_79_01509
group_1308	Phosphomevalonate kinase	FFIG_23_01840	FFIG_58_01493		FFIG_79_01226
udk	Uridine kinase	FFIG_23_00641	FFIG_58_01515		FFIG_79_00622
mltG	Endolytic murein transglycosylase	FFIG_23_00640	FFIG_58_01516		FFIG_79_00623
pheT	Phenylalanine--tRNA ligase beta subunit	FFIG_23_00639	FFIG_58_01517		FFIG_79_00648
group_684	hypothetical protein	FFIG_23_01980	FFIG_58_01522		FFIG_79_01035
ala	Alanine dehydrogenase	FFIG_23_01993	FFIG_58_01532		FFIG_79_01378
group_742	hypothetical protein	FFIG_23_01331	FFIG_58_01543		FFIG_79_01290
group_741	hypothetical protein	FFIG_23_01332	FFIG_58_01544		FFIG_79_01291
group_291	hypothetical protein	FFIG_23_00980	FFIG_58_01578		FFIG_79_01531
dnaX_2	DNA polymerase III subunit tau	FFIG_23_00983	FFIG_58_01581		FFIG_79_00394
tadA_2	tRNA-specific adenosine deaminase	FFIG_23_00989	FFIG_58_01587		FFIG_79_01208
gatC_3	PTS system galactitol-specific EIIC component	FFIG_23_02042	FFIG_58_01591		FFIG_79_01148
rnc	Ribonuclease 3	FFIG_23_01008	FFIG_58_01620		FFIG_79_01358
group_129	hypothetical protein	FFIG_23_00966	FFIG_58_01627		FFIG_79_00765
yueB	ESX secretion system protein YueB	FFIG_23_00967	FFIG_58_01628		FFIG_79_00679
group_948	hypothetical protein	FFIG_23_00645	FFIG_58_01629		FFIG_79_01247
group_1312	Ribosomal large subunit pseudouridine synthase D	FFIG_23_00652	FFIG_58_01636		FFIG_79_00554
carB_2	Carbamoyl-phosphate synthase large chain	FFIG_23_00656	FFIG_58_01640		FFIG_79_00384
group_1945	hypothetical protein	FFIG_23_01780	FFIG_58_01646		FFIG_79_00745
group_1944	hypothetical protein	FFIG_23_01779	FFIG_58_01647		FFIG_79_00746
yjeM_2	Inner membrane transporter YjeM	FFIG_23_01539	FFIG_58_01663		FFIG_79_01420
group_1848	hypothetical protein	FFIG_23_01540	FFIG_58_01664		FFIG_79_01419
rpsN2	Alternate 30S ribosomal protein S14	FFIG_23_01541	FFIG_58_01665		FFIG_79_01418
group_1819	hypothetical protein	FFIG_23_00431	FFIG_58_01706		FFIG_79_01315
group_1820	hypothetical protein	FFIG_23_00430	FFIG_58_01707		FFIG_79_00250
group_296	hypothetical protein	FFIG_23_00425	FFIG_58_01712		FFIG_79_01278
group_1640	hypothetical protein	FFIG_23_01984	FFIG_58_01739		FFIG_79_01348
prsA	Foldase protein PrsA	FFIG_23_01514	FFIG_58_01747		FFIG_79_01082
yhaM	3'-5' exoribonuclease YhaM	FFIG_23_01515	FFIG_58_01748		FFIG_79_01081
group_1774	hypothetical protein	FFIG_23_01516	FFIG_58_01749		FFIG_79_01080
rlmCD_1	23S rRNA (uracil-C(5))-methyltransferase RlmCD	FFIG_23_01478	FFIG_58_01768		FFIG_79_00130
recX	Regulatory protein RecX	FFIG_23_01479	FFIG_58_01769		FFIG_79_00131
group_412	hypothetical protein	FFIG_23_01480	FFIG_58_01770		FFIG_79_00132
group_1389	hypothetical protein	FFIG_23_01481	FFIG_58_01771		FFIG_79_00133
group_1124	LexA repressor	FFIG_23_00136	FFIG_58_01773		FFIG_79_00451
group_363	hypothetical protein	FFIG_23_00998	FFIG_58_01775		FFIG_79_00723
pstA	Phosphate transport system permease protein PstA	FFIG_23_01590	FFIG_58_01788		FFIG_79_01347
group_1085	hypothetical protein	FFIG_23_01944	FFIG_58_01806		FFIG_79_00281
nrnB	Oligoribonuclease NrnB	FFIG_23_02027	FFIG_58_01808		FFIG_79_00787
xpkA_2	Xylulose-5-phosphate phosphoketolase	FFIG_23_01586	FFIG_58_01846		FFIG_79_01087
pflB	Formate acetyltransferase	FFIG_23_00729	FFIG_58_01884		FFIG_79_01359
pflA	Pyruvate formate-lyase-activating enzyme	FFIG_23_00730	FFIG_58_01885		FFIG_79_01360
galE_1	UDP-glucose 4-epimerase	FFIG_23_00296	FFIG_58_01887		FFIG_79_00734
lacS	Lactose permease	FFIG_23_00293	FFIG_58_01890		FFIG_79_01534
ldh_2	L-lactate dehydrogenase	FFIG_23_00161	FFIG_58_01891		FFIG_79_00327
group_1004	hypothetical protein	FFIG_23_00160	FFIG_58_01892		FFIG_79_00326
suhB	Inositol-1-monophosphatase	FFIG_23_00159	FFIG_58_01893		FFIG_79_00325
group_1295	hypothetical protein	FFIG_23_00163	FFIG_58_01897		FFIG_79_00428
group_1434	hypothetical protein	FFIG_23_01974	FFIG_58_01899		FFIG_79_01460
group_629	hypothetical protein	FFIG_23_01189	FFIG_58_01903		FFIG_79_01425
tadA_1	tRNA-specific adenosine deaminase	FFIG_23_00275	FFIG_58_01915		FFIG_79_00472
rpsU	30S ribosomal protein S21	FFIG_23_00147	FFIG_58_01929		FFIG_79_01541

## Sheet: Core Genes
Gene	Annotation	FFIG23	FFIG58	FFIG63	FFIG79
ndoA	Endoribonuclease EndoA	FFIG_23_00792	FFIG_58_01163	FFIG_63_00887	FFIG_79_00001
group_1496	hypothetical protein	FFIG_23_00793	FFIG_58_01162	FFIG_63_00886	FFIG_79_00002
alr	Alanine racemase	FFIG_23_00794	FFIG_58_01161	FFIG_63_00885	FFIG_79_00003
group_1240	hypothetical protein	FFIG_23_00462	FFIG_58_00457	FFIG_63_00762	FFIG_79_00005
group_1237	hypothetical protein	FFIG_23_00461	FFIG_58_00456	FFIG_63_00763	FFIG_79_00006
group_1238	hypothetical protein	FFIG_23_00460	FFIG_58_00455	FFIG_63_00764	FFIG_79_00007
xylR	Xylose operon regulatory protein	FFIG_23_01071	FFIG_58_01603	FFIG_63_01106	FFIG_79_00013
group_2902	hypothetical protein	FFIG_23_01070	FFIG_58_01604	FFIG_63_01105	FFIG_79_00014
agaSK_1	Bifunctional alpha-galactosidase/sucrose kinase AgaSK	FFIG_23_01069	FFIG_58_01605	FFIG_63_01104	FFIG_79_00015
glpK	Glycerol kinase	FFIG_23_00003	FFIG_58_00500	FFIG_63_00090	FFIG_79_00016
glpO	Alpha-glycerophosphate oxidase	FFIG_23_00004	FFIG_58_00499	FFIG_63_00091	FFIG_79_00017
potA	Spermidine/putrescine import ATP-binding protein PotA	FFIG_23_00006	FFIG_58_00497	FFIG_63_00215	FFIG_79_00019
potB	Spermidine/putrescine transport system permease protein PotB	FFIG_23_00007	FFIG_58_00496	FFIG_63_00214	FFIG_79_00020
ydcV	Inner membrane ABC transporter permease protein YdcV	FFIG_23_00008	FFIG_58_00495	FFIG_63_00213	FFIG_79_00021
potD	Spermidine/putrescine-binding periplasmic protein	FFIG_23_00009	FFIG_58_00494	FFIG_63_00212	FFIG_79_00022
group_2763	hypothetical protein	FFIG_23_00010	FFIG_58_00493	FFIG_63_00211	FFIG_79_00023
group_2882	hypothetical protein	FFIG_23_00011	FFIG_58_00492	FFIG_63_00210	FFIG_79_00024
opuCA	Carnitine transport ATP-binding protein OpuCA	FFIG_23_00012	FFIG_58_00491	FFIG_63_00209	FFIG_79_00025
yciB_1	Putative L,D-transpeptidase YciB	FFIG_23_00013	FFIG_58_00490	FFIG_63_00208	FFIG_79_00026
greA_1	Transcription elongation factor GreA	FFIG_23_00014	FFIG_58_00489	FFIG_63_00207	FFIG_79_00027
brnQ	Branched-chain amino acid transport system 2 carrier protein	FFIG_23_00500	FFIG_58_00211	FFIG_63_00749	FFIG_79_00028
dhaS	HTH-type dhaKLM operon transcriptional activator DhaS	FFIG_23_00499	FFIG_58_00210	FFIG_63_00748	FFIG_79_00029
dhaQ	DhaKLM operon coactivator DhaQ	FFIG_23_00498	FFIG_58_00209	FFIG_63_00747	FFIG_79_00030
dhaK	PTS-dependent dihydroxyacetone kinase, dihydroxyacetone-binding subunit DhaK	FFIG_23_00497	FFIG_58_00208	FFIG_63_00746	FFIG_79_00031
dhaL	PTS-dependent dihydroxyacetone kinase, ADP-binding subunit DhaL	FFIG_23_00496	FFIG_58_00207	FFIG_63_00745	FFIG_79_00032
dhaM	PTS-dependent dihydroxyacetone kinase, phosphotransferase subunit DhaM	FFIG_23_00495	FFIG_58_00206	FFIG_63_00744	FFIG_79_00033
sbcD	Nuclease SbcCD subunit D	FFIG_23_01551	FFIG_58_00095	FFIG_63_01601	FFIG_79_00034
helD_1	DNA helicase IV	FFIG_23_00172	FFIG_58_00662	FFIG_63_01517	FFIG_79_00035
group_1102	hypothetical protein	FFIG_23_00545	FFIG_58_00741	FFIG_63_00226	FFIG_79_00037
cpdA	hypothetical protein	FFIG_23_00337	FFIG_58_01357	FFIG_63_00471	FFIG_79_00038
group_1350	hypothetical protein	FFIG_23_00336	FFIG_58_01358	FFIG_63_00470	FFIG_79_00039
group_1351	hypothetical protein	FFIG_23_00335	FFIG_58_01359	FFIG_63_00469	FFIG_79_00040
group_765	hypothetical protein	FFIG_23_00334	FFIG_58_01360	FFIG_63_00468	FFIG_79_00041
group_1564	hypothetical protein	FFIG_23_01704	FFIG_58_01363	FFIG_63_00331	FFIG_79_00044
lyc_1	Autolytic lysozyme	FFIG_23_00409	FFIG_58_00908	FFIG_63_00334	FFIG_79_00045
group_1688	hypothetical protein	FFIG_23_00408	FFIG_58_00909	FFIG_63_00335	FFIG_79_00046
group_304	hypothetical protein	FFIG_23_00406	FFIG_58_00911	FFIG_63_00337	FFIG_79_00048
group_1699	hypothetical protein	FFIG_23_01477	FFIG_58_00912	FFIG_63_00338	FFIG_79_00049
group_1698	hypothetical protein	FFIG_23_01476	FFIG_58_00913	FFIG_63_00339	FFIG_79_00050
group_1697	hypothetical protein	FFIG_23_01475	FFIG_58_00914	FFIG_63_00340	FFIG_79_00051
group_1696	hypothetical protein	FFIG_23_01474	FFIG_58_00915	FFIG_63_00341	FFIG_79_00052
group_1023	hypothetical protein	FFIG_23_01473	FFIG_58_00916	FFIG_63_00342	FFIG_79_00053
group_1022	hypothetical protein	FFIG_23_01472	FFIG_58_00917	FFIG_63_00343	FFIG_79_00054
group_1773	hypothetical protein	FFIG_23_01471	FFIG_58_00918	FFIG_63_00344	FFIG_79_00055
lyc_2	Autolytic lysozyme	FFIG_23_01470	FFIG_58_00919	FFIG_63_00345	FFIG_79_00056
group_1215	hypothetical protein	FFIG_23_01469	FFIG_58_00920	FFIG_63_00346	FFIG_79_00057
group_352	hypothetical protein	FFIG_23_01468	FFIG_58_00921	FFIG_63_00347	FFIG_79_00058
group_1152	hypothetical protein	FFIG_23_01849	FFIG_58_01731	FFIG_63_01033	FFIG_79_00060
hisS	Histidine--tRNA ligase	FFIG_23_01851	FFIG_58_00742	FFIG_63_01631	FFIG_79_00062
bepA	Beta-barrel assembly-enhancing protease	FFIG_23_01852	FFIG_58_01955	FFIG_63_00217	FFIG_79_00063
radA	DNA repair protein RadA	FFIG_23_01031	FFIG_58_01281	FFIG_63_01512	FFIG_79_00066
dut	Deoxyuridine 5'-triphosphate nucleotidohydrolase	FFIG_23_01032	FFIG_58_01282	FFIG_63_01513	FFIG_79_00067
murF	UDP-N-acetylmuramoyl-tripeptide--D-alanyl-D-alanine ligase	FFIG_23_00797	FFIG_58_01158	FFIG_63_00882	FFIG_79_00068
cshA	ATP-dependent RNA helicase CshA	FFIG_23_00796	FFIG_58_01159	FFIG_63_00883	FFIG_79_00069
cshB	DEAD-box ATP-dependent RNA helicase CshB	FFIG_23_01362	FFIG_58_01119	FFIG_63_00849	FFIG_79_00070
alaS	Alanine--tRNA ligase	FFIG_23_01361	FFIG_58_01120	FFIG_63_00848	FFIG_79_00071
group_2949	D-lactate dehydrogenase	FFIG_23_00197	FFIG_58_00853	FFIG_63_01018	FFIG_79_00072
group_918	Putative N-acetyl-LL-diaminopimelate aminotransferase	FFIG_23_00196	FFIG_58_00854	FFIG_63_01019	FFIG_79_00073
group_1274	hypothetical protein	FFIG_23_00524	FFIG_58_00766	FFIG_63_00504	FFIG_79_00075
iap	putative endopeptidase p60	FFIG_23_00525	FFIG_58_00767	FFIG_63_00503	FFIG_79_00076
group_1272	hypothetical protein	FFIG_23_00526	FFIG_58_00768	FFIG_63_00502	FFIG_79_00077
group_1271	hypothetical protein	FFIG_23_00527	FFIG_58_01952	FFIG_63_00501	FFIG_79_00078
group_1270	hypothetical protein	FFIG_23_00528	FFIG_58_01730	FFIG_63_00500	FFIG_79_00079
group_1269	hypothetical protein	FFIG_23_00529	FFIG_58_01729	FFIG_63_00499	FFIG_79_00080
xerD_1	Tyrosine recombinase XerD	FFIG_23_00531	FFIG_58_01738	FFIG_63_00280	FFIG_79_00082
ssb	Single-stranded DNA-binding protein	FFIG_23_00532	FFIG_58_01737	FFIG_63_00279	FFIG_79_00083
group_1266	hypothetical protein	FFIG_23_00533	FFIG_58_01736	FFIG_63_00278	FFIG_79_00084
lytF	Peptidoglycan endopeptidase LytF	FFIG_23_00534	FFIG_58_01735	FFIG_63_00277	FFIG_79_00085
group_1264	hypothetical protein	FFIG_23_00535	FFIG_58_01832	FFIG_63_00276	FFIG_79_00086
group_724	hypothetical protein	FFIG_23_00536	FFIG_58_01833	FFIG_63_00275	FFIG_79_00087
yxlF	putative ABC transporter ATP-binding protein YxlF	FFIG_23_00537	FFIG_58_01834	FFIG_63_00274	FFIG_79_00088
group_1262	hypothetical protein	FFIG_23_00541	FFIG_58_00697	FFIG_63_00270	FFIG_79_00092
group_1261	hypothetical protein	FFIG_23_00542	FFIG_58_00696	FFIG_63_00269	FFIG_79_00093
group_1260	hypothetical protein	FFIG_23_00543	FFIG_58_00695	FFIG_63_00268	FFIG_79_00094
group_720	hypothetical protein	FFIG_23_00544	FFIG_58_01907	FFIG_63_00267	FFIG_79_00095
glyQ	Glycine--tRNA ligase alpha subunit	FFIG_23_01659	FFIG_58_01565	FFIG_63_00889	FFIG_79_00096
rsmE	Ribosomal RNA small subunit methyltransferase E	FFIG_23_00647	FFIG_58_01631	FFIG_63_00187	FFIG_79_00097
group_1335	hypothetical protein	FFIG_23_01448	FFIG_58_00941	FFIG_63_01087	FFIG_79_00098
group_1334	hypothetical protein	FFIG_23_01447	FFIG_58_00942	FFIG_63_01088	FFIG_79_00099
group_1332	hypothetical protein	FFIG_23_01445	FFIG_58_00944	FFIG_63_00677	FFIG_79_00101
group_1331	hypothetical protein	FFIG_23_01444	FFIG_58_00945	FFIG_63_00678	FFIG_79_00102
group_1330	hypothetical protein	FFIG_23_01443	FFIG_58_00946	FFIG_63_00449	FFIG_79_00103
group_1329	hypothetical protein	FFIG_23_01442	FFIG_58_00947	FFIG_63_00450	FFIG_79_00104
group_1328	hypothetical protein	FFIG_23_01441	FFIG_58_00948	FFIG_63_00451	FFIG_79_00105
group_1327	hypothetical protein	FFIG_23_01440	FFIG_58_00949	FFIG_63_00452	FFIG_79_00106
radD_2	Putative DNA repair helicase RadD	FFIG_23_01439	FFIG_58_00950	FFIG_63_00453	FFIG_79_00107
group_763	hypothetical protein	FFIG_23_01438	FFIG_58_00951	FFIG_63_00454	FFIG_79_00108
group_1352	hypothetical protein	FFIG_23_00471	FFIG_58_00274	FFIG_63_00265	FFIG_79_00111
addB	ATP-dependent helicase/deoxyribonuclease subunit B	FFIG_23_00470	FFIG_58_00273	FFIG_63_00266	FFIG_79_00112
group_1647	hypothetical protein	FFIG_23_00105	FFIG_58_01117	FFIG_63_01650	FFIG_79_00120
group_1003	hypothetical protein	FFIG_23_01141	FFIG_58_01858	FFIG_63_01509	FFIG_79_00121
group_3049	hypothetical protein	FFIG_23_01140	FFIG_58_01857	FFIG_63_01510	FFIG_79_00122
wbgU	UDP-glucose 4-epimerase	FFIG_23_01139	FFIG_58_01856	FFIG_63_01511	FFIG_79_00123
ybdH	putative oxidoreductase YbdH	FFIG_23_01607	FFIG_58_01383	FFIG_63_00665	FFIG_79_00124
msrB	Peptide methionine sulfoxide reductase MsrB	FFIG_23_01608	FFIG_58_01384	FFIG_63_00666	FFIG_79_00125
group_3016	hypothetical protein	FFIG_23_01609	FFIG_58_01385	FFIG_63_01258	FFIG_79_00126
group_667	hypothetical protein	FFIG_23_01610	FFIG_58_01386	FFIG_63_01259	FFIG_79_00127
group_2836	hypothetical protein	FFIG_23_00925	FFIG_58_01766	FFIG_63_00618	FFIG_79_00128
group_2574	hypothetical protein	FFIG_23_00924	FFIG_58_01767	FFIG_63_00619	FFIG_79_00129
group_520	hypothetical protein	FFIG_23_01162	FFIG_58_00790	FFIG_63_00523	FFIG_79_00134
group_1423	hypothetical protein	FFIG_23_00554	FFIG_58_00732	FFIG_63_00596	FFIG_79_00135
group_2577	hypothetical protein	FFIG_23_00556	FFIG_58_00730	FFIG_63_00593	FFIG_79_00138
nrdD	Anaerobic ribonucleoside-triphosphate reductase	FFIG_23_00557	FFIG_58_00729	FFIG_63_00969	FFIG_79_00139
nrdG	Anaerobic ribonucleoside-triphosphate reductase-activating protein	FFIG_23_00558	FFIG_58_00728	FFIG_63_00970	FFIG_79_00140
groL	60 kDa chaperonin	FFIG_23_00971	FFIG_58_01569	FFIG_63_00937	FFIG_79_00141
groS	10 kDa chaperonin	FFIG_23_00972	FFIG_58_01570	FFIG_63_00938	FFIG_79_00142
prdA_1	D-proline reductase proprotein PrdA	FFIG_23_00115	FFIG_58_01107	FFIG_63_00579	FFIG_79_00143
group_1530	hypothetical protein	FFIG_23_00114	FFIG_58_01108	FFIG_63_00578	FFIG_79_00144
prdB_1	D-proline reductase subunit gamma	FFIG_23_00113	FFIG_58_01109	FFIG_63_00577	FFIG_79_00145
prdB_2	D-proline reductase subunit gamma	FFIG_23_00112	FFIG_58_01110	FFIG_63_00576	FFIG_79_00146
prdA_2	D-proline reductase proprotein PrdA	FFIG_23_00111	FFIG_58_01111	FFIG_63_00575	FFIG_79_00147
prdA_3	D-proline reductase proprotein PrdA	FFIG_23_00110	FFIG_58_01112	FFIG_63_00574	FFIG_79_00148
group_1525	Proline racemase	FFIG_23_00109	FFIG_58_01113	FFIG_63_00573	FFIG_79_00149
group_889	hypothetical protein	FFIG_23_00108	FFIG_58_01114	FFIG_63_01550	FFIG_79_00150
walR_1	Transcriptional regulatory protein WalR	FFIG_23_01640	FFIG_58_01138	FFIG_63_00040	FFIG_79_00151
walK	Sensor histidine kinase WalK	FFIG_23_01639	FFIG_58_01139	FFIG_63_00041	FFIG_79_00152
group_2731	hypothetical protein	FFIG_23_01638	FFIG_58_01140	FFIG_63_00042	FFIG_79_00153
yycI	Two-component system WalR/WalK regulatory protein YycI	FFIG_23_01637	FFIG_58_01141	FFIG_63_00043	FFIG_79_00154
group_2634	hypothetical protein	FFIG_23_01636	FFIG_58_01142	FFIG_63_00044	FFIG_79_00155
yycJ	Putative metallo-hydrolase YycJ	FFIG_23_01635	FFIG_58_01143	FFIG_63_00045	FFIG_79_00156
htrA	Serine protease Do-like HtrA	FFIG_23_01634	FFIG_58_01144	FFIG_63_00046	FFIG_79_00157
cobQ	Cobyric acid synthase	FFIG_23_01755	FFIG_58_00817	FFIG_63_01409	FFIG_79_00158
murC_1	UDP-N-acetylmuramate--L-alanine ligase	FFIG_23_01754	FFIG_58_00818	FFIG_63_01410	FFIG_79_00159
lytH	L-Ala--D-Glu endopeptidase	FFIG_23_01305	FFIG_58_00107	FFIG_63_00434	FFIG_79_00160
epsH_1	Putative glycosyltransferase EpsH	FFIG_23_01306	FFIG_58_00108	FFIG_63_00433	FFIG_79_00162
garR	2-hydroxy-3-oxopropionate reductase	FFIG_23_01307	FFIG_58_00109	FFIG_63_00432	FFIG_79_00163
rpsR	30S ribosomal protein S18	FFIG_23_01308	FFIG_58_00110	FFIG_63_00431	FFIG_79_00164
ssbA	Single-stranded DNA-binding protein A	FFIG_23_01309	FFIG_58_00111	FFIG_63_00430	FFIG_79_00165
rpsF	30S ribosomal protein S6	FFIG_23_01310	FFIG_58_00112	FFIG_63_00429	FFIG_79_00166
gyrA	DNA gyrase subunit A	FFIG_23_01311	FFIG_58_00113	FFIG_63_00328	FFIG_79_00167
gyrB	DNA gyrase subunit B	FFIG_23_01312	FFIG_58_00114	FFIG_63_00329	FFIG_79_00168
recF	DNA replication and repair protein RecF	FFIG_23_01313	FFIG_58_00115	FFIG_63_00330	FFIG_79_00169
group_2676	hypothetical protein	FFIG_23_01314	FFIG_58_00116	FFIG_63_00956	FFIG_79_00170
dnaN	DNA polymerase III subunit beta	FFIG_23_01315	FFIG_58_00117	FFIG_63_00955	FFIG_79_00171
dnaA	Chromosomal replication initiator protein DnaA	FFIG_23_01316	FFIG_58_00118	FFIG_63_00954	FFIG_79_00172
rpmH	50S ribosomal protein L34	FFIG_23_01317	FFIG_58_00119	FFIG_63_00953	FFIG_79_00173
rnpA	Ribonuclease P protein component	FFIG_23_01318	FFIG_58_00120	FFIG_63_00952	FFIG_79_00174
misCA	Membrane protein insertase MisCA	FFIG_23_01319	FFIG_58_00121	FFIG_63_00951	FFIG_79_00175
cysK	Cysteine synthase	FFIG_23_00237	FFIG_58_00610	FFIG_63_00610	FFIG_79_00176
cysE	Serine O-acetyltransferase	FFIG_23_00238	FFIG_58_00609	FFIG_63_00609	FFIG_79_00177
sorB	PTS system sorbose-specific EIIB component	FFIG_23_01265	FFIG_58_00608	FFIG_63_00608	FFIG_79_00178
sorA_2	PTS system sorbose-specific EIIC component	FFIG_23_01264	FFIG_58_00607	FFIG_63_00607	FFIG_79_00179
manZ_2	PTS system mannose-specific EIID component	FFIG_23_01263	FFIG_58_00606	FFIG_63_01050	FFIG_79_00180
group_1502	hypothetical protein	FFIG_23_01262	FFIG_58_00605	FFIG_63_01049	FFIG_79_00181
malL	Oligo-1,6-glucosidase	FFIG_23_01261	FFIG_58_00604	FFIG_63_01048	FFIG_79_00182
ccpA_1	Catabolite control protein A	FFIG_23_01260	FFIG_58_00603	FFIG_63_01047	FFIG_79_00183
rpoB	DNA-directed RNA polymerase subunit beta	FFIG_23_00688	FFIG_58_00882	FFIG_63_00307	FFIG_79_00184
rpoC	DNA-directed RNA polymerase subunit beta'	FFIG_23_00687	FFIG_58_00881	FFIG_63_00308	FFIG_79_00185
group_1021	hypothetical protein	FFIG_23_00568	FFIG_58_01069	FFIG_63_00957	FFIG_79_00186
penA	Penicillin-binding protein 2B	FFIG_23_01126	FFIG_58_01089	FFIG_63_01203	FFIG_79_00187
group_1246	hypothetical protein	FFIG_23_01196	FFIG_58_00503	FFIG_63_00087	FFIG_79_00190
glpQ	Glycerophosphodiester phosphodiesterase	FFIG_23_00072	FFIG_58_00414	FFIG_63_00836	FFIG_79_00191
ctpF	putative cation-transporting ATPase F	FFIG_23_00073	FFIG_58_00415	FFIG_63_00837	FFIG_79_00192
group_760	hypothetical protein	FFIG_23_00374	FFIG_58_01320	FFIG_63_00880	FFIG_79_00194
group_1317	hypothetical protein	FFIG_23_00373	FFIG_58_01321	FFIG_63_00879	FFIG_79_00195
group_1318	hypothetical protein	FFIG_23_00372	FFIG_58_01322	FFIG_63_00878	FFIG_79_00196
group_1319	hypothetical protein	FFIG_23_00371	FFIG_58_01323	FFIG_63_00877	FFIG_79_00197
group_1320	hypothetical protein	FFIG_23_00370	FFIG_58_01324	FFIG_63_00876	FFIG_79_00198
group_1321	hypothetical protein	FFIG_23_00369	FFIG_58_01325	FFIG_63_00875	FFIG_79_00199
group_1322	hypothetical protein	FFIG_23_00368	FFIG_58_01326	FFIG_63_00874	FFIG_79_00200
group_1897	hypothetical protein	FFIG_23_00367	FFIG_58_01327	FFIG_63_00873	FFIG_79_00201
group_1357	hypothetical protein	FFIG_23_00366	FFIG_58_01328	FFIG_63_00872	FFIG_79_00202
group_1358	hypothetical protein	FFIG_23_00365	FFIG_58_01329	FFIG_63_00871	FFIG_79_00203
group_1359	hypothetical protein	FFIG_23_00364	FFIG_58_01330	FFIG_63_00870	FFIG_79_00204
group_1360	hypothetical protein	FFIG_23_00363	FFIG_58_01331	FFIG_63_00869	FFIG_79_00205
group_1361	hypothetical protein	FFIG_23_00362	FFIG_58_01332	FFIG_63_00868	FFIG_79_00206
group_1362	hypothetical protein	FFIG_23_00361	FFIG_58_01333	FFIG_63_00867	FFIG_79_00207
group_1363	hypothetical protein	FFIG_23_00360	FFIG_58_01334	FFIG_63_00866	FFIG_79_00208
group_1364	hypothetical protein	FFIG_23_00359	FFIG_58_01335	FFIG_63_00865	FFIG_79_00209
group_1365	hypothetical protein	FFIG_23_00358	FFIG_58_01336	FFIG_63_00864	FFIG_79_00210
group_1366	hypothetical protein	FFIG_23_00357	FFIG_58_01337	FFIG_63_00863	FFIG_79_00211
ptsG	PTS system glucose-specific EIICBA component	FFIG_23_01912	FFIG_58_01820	FFIG_63_00996	FFIG_79_00212
clpY	ATP-dependent protease ATPase subunit ClpY	FFIG_23_00898	FFIG_58_00710	FFIG_63_01005	FFIG_79_00213
group_1737	hypothetical protein	FFIG_23_00899	FFIG_58_00709	FFIG_63_00820	FFIG_79_00214
scpA	Segregation and condensation protein A	FFIG_23_00900	FFIG_58_00708	FFIG_63_00821	FFIG_79_00215
scpB	Segregation and condensation protein B	FFIG_23_00901	FFIG_58_00707	FFIG_63_00822	FFIG_79_00216
rluB	Ribosomal large subunit pseudouridine synthase B	FFIG_23_00902	FFIG_58_00706	FFIG_63_00823	FFIG_79_00217
ribU	Riboflavin transporter RibU	FFIG_23_00903	FFIG_58_00705	FFIG_63_00824	FFIG_79_00218
steT	hypothetical protein	FFIG_23_00904	FFIG_58_00704	FFIG_63_00825	FFIG_79_00219
glnP_2	putative glutamine ABC transporter permease protein GlnP	FFIG_23_01394	FFIG_58_01246	FFIG_63_00929	FFIG_79_00220
glnM_2	putative glutamine ABC transporter permease protein GlnM	FFIG_23_01393	FFIG_58_01247	FFIG_63_00928	FFIG_79_00221
glnH	ABC transporter glutamine-binding protein GlnH	FFIG_23_01392	FFIG_58_01248	FFIG_63_00927	FFIG_79_00222
xerC_1	Tyrosine recombinase XerC	FFIG_23_01113	FFIG_58_00028	FFIG_63_01220	FFIG_79_00227
xerC_3	Tyrosine recombinase XerC	FFIG_23_01109	FFIG_58_01018	FFIG_63_01431	FFIG_79_00228
walR_2	Transcriptional regulatory protein WalR	FFIG_23_01232	FFIG_58_01030	FFIG_63_00171	FFIG_79_00230
baeS_1	Signal transduction histidine-protein kinase BaeS	FFIG_23_01233	FFIG_58_01031	FFIG_63_00172	FFIG_79_00231
dppC	Dipeptide transport system permease protein DppC	FFIG_23_00464	FFIG_58_00761	FFIG_63_00011	FFIG_79_00238
oppB	Oligopeptide transport system permease protein OppB	FFIG_23_00622	FFIG_58_00760	FFIG_63_00012	FFIG_79_00239
gatC_1	Glutamyl-tRNA(Gln) amidotransferase subunit C	FFIG_23_00127	FFIG_58_00433	FFIG_63_00421	FFIG_79_00241
group_2583	hypothetical protein	FFIG_23_00128	FFIG_58_00434	FFIG_63_00422	FFIG_79_00242
ligA	DNA ligase	FFIG_23_00129	FFIG_58_00435	FFIG_63_00423	FFIG_79_00243
pcrA	ATP-dependent DNA helicase PcrA	FFIG_23_00130	FFIG_58_00436	FFIG_63_00424	FFIG_79_00244
purK_1	N5-carboxyaminoimidazole ribonucleotide synthase	FFIG_23_00131	FFIG_58_00437	FFIG_63_00425	FFIG_79_00245
group_166	hypothetical protein	FFIG_23_00039	FFIG_58_01155	FFIG_63_00205	FFIG_79_00247
group_679	hypothetical protein	FFIG_23_00038	FFIG_58_01156	FFIG_63_00204	FFIG_79_00248
gspA_1	General stress protein A	FFIG_23_00429	FFIG_58_01708	FFIG_63_01270	FFIG_79_00251
odcI	Inducible ornithine decarboxylase	FFIG_23_00031	FFIG_58_00472	FFIG_63_00622	FFIG_79_00252
group_2709	hypothetical protein	FFIG_23_00032	FFIG_58_00471	FFIG_63_00623	FFIG_79_00253
metN2	Methionine import ATP-binding protein MetN 2	FFIG_23_00602	FFIG_58_00470	FFIG_63_00624	FFIG_79_00254
metP_1	Methionine import system permease protein MetP	FFIG_23_00603	FFIG_58_00469	FFIG_63_00625	FFIG_79_00255
metQ_1	Methionine-binding lipoprotein MetQ	FFIG_23_00604	FFIG_58_00468	FFIG_63_00626	FFIG_79_00256
yfeX	putative deferrochelatase/peroxidase YfeX	FFIG_23_01752	FFIG_58_01800	FFIG_63_00509	FFIG_79_00257
yvdT_2	putative HTH-type transcriptional regulator YvdT	FFIG_23_01753	FFIG_58_01799	FFIG_63_00508	FFIG_79_00258
patA_2	Peptidoglycan O-acetyltransferase	FFIG_23_01643	FFIG_58_01135	FFIG_63_01298	FFIG_79_00260
group_1465	hypothetical protein	FFIG_23_01644	FFIG_58_01134	FFIG_63_01467	FFIG_79_00261
group_841	Putative phosphatase	FFIG_23_01645	FFIG_58_01133	FFIG_63_01468	FFIG_79_00262
ycfH	putative metal-dependent hydrolase YcfH	FFIG_23_00252	FFIG_58_00865	FFIG_63_00054	FFIG_79_00263
rnmV	Ribonuclease M5	FFIG_23_00253	FFIG_58_00864	FFIG_63_00055	FFIG_79_00264
rsmA	Ribosomal RNA small subunit methyltransferase A	FFIG_23_00254	FFIG_58_00863	FFIG_63_00056	FFIG_79_00265
group_1522	hypothetical protein	FFIG_23_00255	FFIG_58_00862	FFIG_63_00057	FFIG_79_00266
group_590	hypothetical protein	FFIG_23_00256	FFIG_58_00861	FFIG_63_01568	FFIG_79_00267
argR_1	Arginine repressor	FFIG_23_00258	FFIG_58_00859	FFIG_63_01506	FFIG_79_00269
ispE	4-diphosphocytidyl-2-C-methyl-D-erythritol kinase	FFIG_23_00259	FFIG_58_00858	FFIG_63_01505	FFIG_79_00270
rsmH	Ribosomal RNA small subunit methyltransferase H	FFIG_23_00446	FFIG_58_00972	FFIG_63_00487	FFIG_79_00271
ftsL	Cell division protein FtsL	FFIG_23_00447	FFIG_58_00973	FFIG_63_00488	FFIG_79_00272
pbpB	Penicillin-binding protein 2B	FFIG_23_00448	FFIG_58_00974	FFIG_63_00489	FFIG_79_00273
mraY	Phospho-N-acetylmuramoyl-pentapeptide-transferase	FFIG_23_00449	FFIG_58_00975	FFIG_63_00490	FFIG_79_00274
murD	UDP-N-acetylmuramoylalanine--D-glutamate ligase	FFIG_23_00450	FFIG_58_00976	FFIG_63_00491	FFIG_79_00275
murG	UDP-N-acetylglucosamine--N-acetylmuramyl-(pentapeptide) pyrophosphoryl-undecaprenol N-acetylglucosamine transferase	FFIG_23_00451	FFIG_58_00977	FFIG_63_00492	FFIG_79_00276
folD	Bifunctional protein FolD protein	FFIG_23_00143	FFIG_58_01802	FFIG_63_01052	FFIG_79_00277
nusB	N utilization substance protein B	FFIG_23_01947	FFIG_58_01803	FFIG_63_00158	FFIG_79_00278
group_2631	Alkaline shock protein 23	FFIG_23_01946	FFIG_58_01804	FFIG_63_00157	FFIG_79_00279
efp_2	Elongation factor P	FFIG_23_01945	FFIG_58_01805	FFIG_63_00156	FFIG_79_00280
group_1787	hypothetical protein	FFIG_23_01943	FFIG_58_01448	FFIG_63_00679	FFIG_79_00282
group_1034	hypothetical protein	FFIG_23_01942	FFIG_58_01449	FFIG_63_00680	FFIG_79_00283
group_1380	hypothetical protein	FFIG_23_01259	FFIG_58_00746	FFIG_63_00125	FFIG_79_00284
hchA	Molecular chaperone Hsp31 and glyoxalase 3	FFIG_23_01258	FFIG_58_00747	FFIG_63_00124	FFIG_79_00285
group_1550	hypothetical protein	FFIG_23_01132	FFIG_58_00421	FFIG_63_00323	FFIG_79_00286
ywnA	Putative HTH-type transcriptional regulator YwnA	FFIG_23_01131	FFIG_58_00422	FFIG_63_00324	FFIG_79_00287
qorB	Quinone oxidoreductase 2	FFIG_23_01130	FFIG_58_00423	FFIG_63_00325	FFIG_79_00288
argR_2	Arginine repressor	FFIG_23_00138	FFIG_58_01939	FFIG_63_01541	FFIG_79_00290
tlyA	16S/23S rRNA (cytidine-2'-O)-methyltransferase TlyA	FFIG_23_00139	FFIG_58_01938	FFIG_63_01540	FFIG_79_00291
rihA_1	Pyrimidine-specific ribonucleoside hydrolase RihA	FFIG_23_01086	FFIG_58_00048	FFIG_63_00461	FFIG_79_00292
glgA	Glycogen synthase	FFIG_23_00910	FFIG_58_00448	FFIG_63_01130	FFIG_79_00293
glgP	Glycogen phosphorylase	FFIG_23_00911	FFIG_58_00447	FFIG_63_01131	FFIG_79_00294
apu	Amylopullulanase	FFIG_23_00912	FFIG_58_00446	FFIG_63_01132	FFIG_79_00295
group_2591	hypothetical protein	FFIG_23_00913	FFIG_58_00445	FFIG_63_01133	FFIG_79_00296
iolW	scyllo-inositol 2-dehydrogenase (NADP(+))	FFIG_23_00914	FFIG_58_00444	FFIG_63_01329	FFIG_79_00297
cshC	DEAD-box ATP-dependent RNA helicase CshC	FFIG_23_00915	FFIG_58_00443	FFIG_63_01330	FFIG_79_00298
group_3021	hypothetical protein	FFIG_23_01065	FFIG_58_00164	FFIG_63_00026	FFIG_79_00301
tylM1	dTDP-3-amino-3,6-dideoxy-alpha-D-glucopyranose N,N-dimethyltransferase	FFIG_23_01200	FFIG_58_01180	FFIG_63_01179	FFIG_79_00303
rsfS	Ribosomal silencing factor RsfS	FFIG_23_01201	FFIG_58_01179	FFIG_63_01180	FFIG_79_00304
group_263	hypothetical protein	FFIG_23_01202	FFIG_58_01178	FFIG_63_01181	FFIG_79_00305
nadD	putative nicotinate-nucleotide adenylyltransferase	FFIG_23_01203	FFIG_58_01177	FFIG_63_01362	FFIG_79_00306
group_1856	RNA-binding protein	FFIG_23_01204	FFIG_58_01176	FFIG_63_01361	FFIG_79_00307
ifcA	Fumarate reductase flavoprotein subunit	FFIG_23_00233	FFIG_58_00614	FFIG_63_00614	FFIG_79_00310
fpaP	Proline iminopeptidase	FFIG_23_00234	FFIG_58_00613	FFIG_63_00613	FFIG_79_00311
dppE_2	Dipeptide-binding protein DppE	FFIG_23_00236	FFIG_58_00611	FFIG_63_00611	FFIG_79_00313
group_2599	hypothetical protein	FFIG_23_01969	FFIG_58_00815	FFIG_63_01210	FFIG_79_00314
bglF_1	PTS system beta-glucoside-specific EIIBCA component	FFIG_23_00508	FFIG_58_00219	FFIG_63_00540	FFIG_79_00315
bglH_1	Aryl-phospho-beta-D-glucosidase BglH	FFIG_23_00507	FFIG_58_00218	FFIG_63_00541	FFIG_79_00316
yhfK	putative sugar epimerase YhfK	FFIG_23_00930	FFIG_58_01002	FFIG_63_00635	FFIG_79_00317
luxS	S-ribosylhomocysteine lyase	FFIG_23_00931	FFIG_58_01003	FFIG_63_00634	FFIG_79_00318
uvrA	UvrABC system protein A	FFIG_23_00932	FFIG_58_01004	FFIG_63_00633	FFIG_79_00319
uvrB	UvrABC system protein B	FFIG_23_00933	FFIG_58_01005	FFIG_63_00632	FFIG_79_00320
sorC	PTS system sorbose-specific EIIC component	FFIG_23_00156	FFIG_58_00848	FFIG_63_00456	FFIG_79_00322
manX_1	PTS system mannose-specific EIIAB component	FFIG_23_00157	FFIG_58_00849	FFIG_63_00455	FFIG_79_00323
rnr	Ribonuclease R	FFIG_23_00401	FFIG_58_01499	FFIG_63_00657	FFIG_79_00328
secG	putative protein-export membrane protein SecG	FFIG_23_00402	FFIG_58_01498	FFIG_63_01617	FFIG_79_00329
tpiA	Triosephosphate isomerase	FFIG_23_00772	FFIG_58_00683	FFIG_63_01204	FFIG_79_00330
pgk	Phosphoglycerate kinase	FFIG_23_00773	FFIG_58_00682	FFIG_63_01205	FFIG_79_00331
gapA1	Glyceraldehyde-3-phosphate dehydrogenase 1	FFIG_23_00774	FFIG_58_00681	FFIG_63_01206	FFIG_79_00332
cggR	Central glycolytic genes regulator	FFIG_23_00775	FFIG_58_00680	FFIG_63_01207	FFIG_79_00333
priA	Primosomal protein N'	FFIG_23_00301	FFIG_58_01391	FFIG_63_01045	FFIG_79_00334
fmt	Methionyl-tRNA formyltransferase	FFIG_23_00302	FFIG_58_01390	FFIG_63_01046	FFIG_79_00335
cobB	NAD-dependent protein deacetylase	FFIG_23_00189	FFIG_58_00645	FFIG_63_00899	FFIG_79_00336
fus	Elongation factor G	FFIG_23_00683	FFIG_58_01197	FFIG_63_01395	FFIG_79_00337
rpsG	30S ribosomal protein S7	FFIG_23_00684	FFIG_58_01198	FFIG_63_01394	FFIG_79_00338
rpsL	30S ribosomal protein S12	FFIG_23_00685	FFIG_58_01199	FFIG_63_01393	FFIG_79_00339
menB	1,4-dihydroxy-2-naphthoyl-CoA synthase	FFIG_23_01290	FFIG_58_00353	FFIG_63_01194	FFIG_79_00340
rpsK	30S ribosomal protein S11	FFIG_23_00843	FFIG_58_01213	FFIG_63_00358	FFIG_79_00345
rpsM	30S ribosomal protein S13	FFIG_23_00842	FFIG_58_01214	FFIG_63_00359	FFIG_79_00346
rpmJ	50S ribosomal protein L36	FFIG_23_00841	FFIG_58_01215	FFIG_63_00360	FFIG_79_00347
infA	Translation initiation factor IF-1	FFIG_23_00840	FFIG_58_01216	FFIG_63_00361	FFIG_79_00348
adk	Adenylate kinase	FFIG_23_00839	FFIG_58_01217	FFIG_63_00362	FFIG_79_00349
secY	Protein translocase subunit SecY	FFIG_23_00838	FFIG_58_01218	FFIG_63_00363	FFIG_79_00350
rplO	50S ribosomal protein L15	FFIG_23_00837	FFIG_58_01219	FFIG_63_00364	FFIG_79_00351
rpmD	50S ribosomal protein L30	FFIG_23_00836	FFIG_58_01220	FFIG_63_00365	FFIG_79_00352
rpsE	30S ribosomal protein S5	FFIG_23_00835	FFIG_58_01221	FFIG_63_00366	FFIG_79_00353
rplR	50S ribosomal protein L18	FFIG_23_00834	FFIG_58_01222	FFIG_63_00367	FFIG_79_00354
rplF	50S ribosomal protein L6	FFIG_23_00833	FFIG_58_01223	FFIG_63_00368	FFIG_79_00355
rpsH	30S ribosomal protein S8	FFIG_23_00832	FFIG_58_01224	FFIG_63_00369	FFIG_79_00356
rpsN1	30S ribosomal protein S14	FFIG_23_00831	FFIG_58_01225	FFIG_63_00370	FFIG_79_00357
rplE	50S ribosomal protein L5	FFIG_23_00830	FFIG_58_01226	FFIG_63_00371	FFIG_79_00358
rplX	50S ribosomal protein L24	FFIG_23_00829	FFIG_58_01227	FFIG_63_00372	FFIG_79_00359
rplN	50S ribosomal protein L14	FFIG_23_00828	FFIG_58_01228	FFIG_63_00373	FFIG_79_00360
rpsQ	30S ribosomal protein S17	FFIG_23_00827	FFIG_58_01229	FFIG_63_00374	FFIG_79_00361
rpmC	50S ribosomal protein L29	FFIG_23_00826	FFIG_58_01230	FFIG_63_00375	FFIG_79_00362
rplP	50S ribosomal protein L16	FFIG_23_00825	FFIG_58_01231	FFIG_63_00376	FFIG_79_00363
rpsC	30S ribosomal protein S3	FFIG_23_00824	FFIG_58_01232	FFIG_63_00377	FFIG_79_00364
rplV	50S ribosomal protein L22	FFIG_23_00823	FFIG_58_01233	FFIG_63_00378	FFIG_79_00365
rpsS	30S ribosomal protein S19	FFIG_23_00822	FFIG_58_01234	FFIG_63_00379	FFIG_79_00366
rplB	50S ribosomal protein L2	FFIG_23_00821	FFIG_58_01235	FFIG_63_00380	FFIG_79_00367
xerC_2	Tyrosine recombinase XerC	FFIG_23_00896	FFIG_58_00712	FFIG_63_01003	FFIG_79_00368
tal	Transaldolase	FFIG_23_01919	FFIG_58_01203	FFIG_63_01392	FFIG_79_00369
tkt_2	Transketolase	FFIG_23_01918	FFIG_58_01202	FFIG_63_01391	FFIG_79_00370
rbsB	Ribose import binding protein RbsB	FFIG_23_00804	FFIG_58_00517	FFIG_63_00015	FFIG_79_00372
liaS	Sensor histidine kinase LiaS	FFIG_23_00805	FFIG_58_00518	FFIG_63_00014	FFIG_79_00373
group_807	hypothetical protein	FFIG_23_00807	FFIG_58_00520	FFIG_63_01588	FFIG_79_00375
asnS	Asparagine--tRNA ligase	FFIG_23_01834	FFIG_58_01698	FFIG_63_01403	FFIG_79_00376
group_754	Aspartate aminotransferase	FFIG_23_01835	FFIG_58_01697	FFIG_63_01402	FFIG_79_00377
ppaC	Manganese-dependent inorganic pyrophosphatase	FFIG_23_00865	FFIG_58_01644	FFIG_63_01606	FFIG_79_00380
cmpR	HTH-type transcriptional activator CmpR	FFIG_23_00866	FFIG_58_01643	FFIG_63_01605	FFIG_79_00381
pyrE	Orotate phosphoribosyltransferase	FFIG_23_00867	FFIG_58_01642	FFIG_63_01248	FFIG_79_00382
pyrF	Orotidine 5'-phosphate decarboxylase	FFIG_23_00868	FFIG_58_01641	FFIG_63_01247	FFIG_79_00383
thrB_1	Homoserine kinase	FFIG_23_00764	FFIG_58_00783	FFIG_63_00984	FFIG_79_00385
hom	Homoserine dehydrogenase	FFIG_23_00765	FFIG_58_00784	FFIG_63_00983	FFIG_79_00386
group_1845	hypothetical protein	FFIG_23_00329	FFIG_58_00319	FFIG_63_00861	FFIG_79_00387
group_601	hypothetical protein	FFIG_23_00330	FFIG_58_00318	FFIG_63_00860	FFIG_79_00388
spoIIIE	DNA translocase SpoIIIE	FFIG_23_00381	FFIG_58_01551	FFIG_63_01227	FFIG_79_00389
group_244	hypothetical protein	FFIG_23_01564	FFIG_58_00333	FFIG_63_00109	FFIG_79_00391
rpoE	putative DNA-directed RNA polymerase subunit delta	FFIG_23_01565	FFIG_58_00332	FFIG_63_00108	FFIG_79_00392
pyrG	CTP synthase	FFIG_23_01566	FFIG_58_00331	FFIG_63_00107	FFIG_79_00393
yabA	Initiation-control protein YabA	FFIG_23_00982	FFIG_58_01580	FFIG_63_01008	FFIG_79_00395
rsmI	Ribosomal RNA small subunit methyltransferase I	FFIG_23_00981	FFIG_58_01579	FFIG_63_01009	FFIG_79_00396
group_1687	hypothetical protein	FFIG_23_00599	FFIG_58_01435	FFIG_63_01326	FFIG_79_00397
group_1011	hypothetical protein	FFIG_23_00598	FFIG_58_01434	FFIG_63_01327	FFIG_79_00398
group_661	hypothetical protein	FFIG_23_00613	FFIG_58_00459	FFIG_63_00852	FFIG_79_00399
group_339	hypothetical protein	FFIG_23_00614	FFIG_58_00458	FFIG_63_00851	FFIG_79_00400
group_3024	hypothetical protein	FFIG_23_00617	FFIG_58_01726	FFIG_63_01234	FFIG_79_00401
group_2657	hypothetical protein	FFIG_23_00618	FFIG_58_01725	FFIG_63_01235	FFIG_79_00402
argH_1	Argininosuccinate lyase	FFIG_23_00619	FFIG_58_01724	FFIG_63_01236	FFIG_79_00403
group_430	Argininosuccinate synthase	FFIG_23_00620	FFIG_58_01723	FFIG_63_01237	FFIG_79_00404
alsS	Acetolactate synthase	FFIG_23_01278	FFIG_58_00341	FFIG_63_01249	FFIG_79_00405
aldC	Alpha-acetolactate decarboxylase	FFIG_23_01277	FFIG_58_00340	FFIG_63_01250	FFIG_79_00406
lysP	Lysine-specific permease	FFIG_23_01276	FFIG_58_00339	FFIG_63_01251	FFIG_79_00407
serS	Serine--tRNA ligase	FFIG_23_01275	FFIG_58_00338	FFIG_63_01252	FFIG_79_00408
gntP	High-affinity gluconate transporter	FFIG_23_01256	FFIG_58_00749	FFIG_63_00122	FFIG_79_00409
glxK	Glycerate 3-kinase	FFIG_23_01255	FFIG_58_00750	FFIG_63_00121	FFIG_79_00410
group_2808	hypothetical protein	FFIG_23_01254	FFIG_58_00751	FFIG_63_00120	FFIG_79_00411
group_409	hypothetical protein	FFIG_23_01253	FFIG_58_00752	FFIG_63_00119	FFIG_79_00412
copA	Copper-exporting P-type ATPase A	FFIG_23_01252	FFIG_58_00753	FFIG_63_00118	FFIG_79_00413
yhdN	General stress protein 69	FFIG_23_01251	FFIG_58_00754	FFIG_63_00117	FFIG_79_00414
gpmA_1	2,3-bisphosphoglycerate-dependent phosphoglycerate mutase	FFIG_23_01250	FFIG_58_00755	FFIG_63_00116	FFIG_79_00415
yidA	Sugar phosphatase YidA	FFIG_23_01425	FFIG_58_00056	FFIG_63_01151	FFIG_79_00416
trxA_1	Thioredoxin	FFIG_23_01424	FFIG_58_00057	FFIG_63_01150	FFIG_79_00417
crcB_1	Putative fluoride ion transporter CrcB	FFIG_23_01423	FFIG_58_00058	FFIG_63_01149	FFIG_79_00418
crcB_2	Putative fluoride ion transporter CrcB	FFIG_23_01422	FFIG_58_00059	FFIG_63_01148	FFIG_79_00419
rhaB_1	Rhamnulokinase	FFIG_23_01537	FFIG_58_00309	FFIG_63_01280	FFIG_79_00421
rhaM	L-rhamnose mutarotase	FFIG_23_01536	FFIG_58_00310	FFIG_63_01281	FFIG_79_00422
rhaA	L-rhamnose isomerase	FFIG_23_01535	FFIG_58_00311	FFIG_63_01282	FFIG_79_00423
rhaD	Rhamnulose-1-phosphate aldolase	FFIG_23_01534	FFIG_58_00312	FFIG_63_01283	FFIG_79_00424
degA	HTH-type transcriptional regulator DegA	FFIG_23_01715	FFIG_58_00541	FFIG_63_00102	FFIG_79_00425
scrB	Sucrose-6-phosphate hydrolase	FFIG_23_01716	FFIG_58_00540	FFIG_63_00101	FFIG_79_00426
metG	Methionine--tRNA ligase	FFIG_23_00162	FFIG_58_01896	FFIG_63_01289	FFIG_79_00427
artP	Arginine-binding extracellular protein ArtP	FFIG_23_00165	FFIG_58_00669	FFIG_63_01308	FFIG_79_00430
kstR2	HTH-type transcriptional repressor KstR2	FFIG_23_00166	FFIG_58_00668	FFIG_63_01309	FFIG_79_00431
adhE	Aldehyde-alcohol dehydrogenase	FFIG_23_01960	FFIG_58_01920	FFIG_63_01044	FFIG_79_00433
group_933	Nitronate monooxygenase	FFIG_23_01961	FFIG_58_01919	FFIG_63_00972	FFIG_79_00434
ydhP	Inner membrane transport protein YdhP	FFIG_23_01962	FFIG_58_01918	FFIG_63_00973	FFIG_79_00435
group_772	hypothetical protein	FFIG_23_01396	FFIG_58_01244	FFIG_63_00931	FFIG_79_00436
afr	1,5-anhydro-D-fructose reductase	FFIG_23_01397	FFIG_58_01243	FFIG_63_00932	FFIG_79_00437
rbsK/rbiA_1	Bifunctional ribokinase/ribose-5-phosphate isomerase A	FFIG_23_01398	FFIG_58_01242	FFIG_63_00933	FFIG_79_00438
mnmE	tRNA modification GTPase MnmE	FFIG_23_00015	FFIG_58_00488	FFIG_63_00513	FFIG_79_00439
mnmG	tRNA uridine 5-carboxymethylaminomethyl modification enzyme MnmG	FFIG_23_00016	FFIG_58_00487	FFIG_63_00514	FFIG_79_00440
Int-Tn_3	Transposase from transposon Tn916	FFIG_23_00716	FFIG_58_00685	FFIG_63_01340	FFIG_79_00441
pyrDB	Dihydroorotate dehydrogenase B (NAD(+)), catalytic subunit	FFIG_23_00692	FFIG_58_00886	FFIG_63_00303	FFIG_79_00443
carB_1	Carbamoyl-phosphate synthase large chain	FFIG_23_00693	FFIG_58_00887	FFIG_63_00302	FFIG_79_00444
carA_1	Carbamoyl-phosphate synthase small chain	FFIG_23_00694	FFIG_58_00888	FFIG_63_00301	FFIG_79_00445
pyrC	Dihydroorotase	FFIG_23_00695	FFIG_58_00889	FFIG_63_00300	FFIG_79_00446
pyrB	Aspartate carbamoyltransferase	FFIG_23_00696	FFIG_58_00890	FFIG_63_00299	FFIG_79_00447
mnmA	tRNA-specific 2-thiouridylase MnmA	FFIG_23_01841	FFIG_58_01694	FFIG_63_00233	FFIG_79_00450
recN	DNA repair protein RecN	FFIG_23_00137	FFIG_58_01772	FFIG_63_01645	FFIG_79_00452
act	Methanol dehydrogenase activator	FFIG_23_01846	FFIG_58_01689	FFIG_63_00238	FFIG_79_00453
group_2617	hypothetical protein	FFIG_23_01845	FFIG_58_01690	FFIG_63_00237	FFIG_79_00454
mtnN	5'-methylthioadenosine/S-adenosylhomocysteine nucleosidase	FFIG_23_01844	FFIG_58_01691	FFIG_63_00236	FFIG_79_00455
iscS_2	Cysteine desulfurase IscS	FFIG_23_01843	FFIG_58_01692	FFIG_63_00235	FFIG_79_00456
group_638	Putative bifunctional phosphatase/peptidyl-prolyl cis-trans isomerase	FFIG_23_01758	FFIG_58_00672	FFIG_63_01344	FFIG_79_00457
group_3031	Putative glutamine amidotransferase	FFIG_23_01759	FFIG_58_00673	FFIG_63_00198	FFIG_79_00458
gshAB	Glutathione biosynthesis bifunctional protein GshAB	FFIG_23_01760	FFIG_58_00674	FFIG_63_00197	FFIG_79_00459
yocH	Cell wall-binding protein YocH	FFIG_23_01991	FFIG_58_01816	FFIG_63_01164	FFIG_79_00463
group_1852	hypothetical protein	FFIG_23_01990	FFIG_58_01815	FFIG_63_01163	FFIG_79_00464
group_574	hypothetical protein	FFIG_23_01989	FFIG_58_01814	FFIG_63_01162	FFIG_79_00465
srrA_1	Transcriptional regulatory protein SrrA	FFIG_23_00187	FFIG_58_00647	FFIG_63_00897	FFIG_79_00467
group_1067	hypothetical protein	FFIG_23_00590	FFIG_58_01047	FFIG_63_00289	FFIG_79_00468
gabD1	Succinate-semialdehyde dehydrogenase [NADP(+)] 1	FFIG_23_01958	FFIG_58_01046	FFIG_63_00290	FFIG_79_00469
purA	Adenylosuccinate synthetase	FFIG_23_00221	FFIG_58_00626	FFIG_63_00149	FFIG_79_00470
group_449	hypothetical protein	FFIG_23_00220	FFIG_58_00627	FFIG_63_00148	FFIG_79_00471
helD_2	DNA helicase IV	FFIG_23_01559	FFIG_58_00087	FFIG_63_00711	FFIG_79_00473
nfrA1	FMN reductase (NADPH)	FFIG_23_01558	FFIG_58_00088	FFIG_63_00710	FFIG_79_00474
gatA_1	Glutamyl-tRNA(Gln) amidotransferase subunit A	FFIG_23_00126	FFIG_58_00432	FFIG_63_00420	FFIG_79_00475
gatB_1	Aspartyl/glutamyl-tRNA(Asn/Gln) amidotransferase subunit B	FFIG_23_00125	FFIG_58_00431	FFIG_63_00419	FFIG_79_00476
dagK	Diacylglycerol kinase	FFIG_23_00124	FFIG_58_00430	FFIG_63_00418	FFIG_79_00477
rlmCD_2	23S rRNA (uracil-C(5))-methyltransferase RlmCD	FFIG_23_00123	FFIG_58_00429	FFIG_63_00417	FFIG_79_00478
group_1506	hypothetical protein	FFIG_23_00122	FFIG_58_00428	FFIG_63_00416	FFIG_79_00479
group_1507	hypothetical protein	FFIG_23_00121	FFIG_58_00427	FFIG_63_00415	FFIG_79_00480
mrr	Mrr restriction system protein	FFIG_23_00120	FFIG_58_00426	FFIG_63_00414	FFIG_79_00481
yvgN	Glyoxal reductase	FFIG_23_01579	FFIG_58_01940	FFIG_63_01607	FFIG_79_00483
group_365	L-2-hydroxyisocaproate dehydrogenase	FFIG_23_00071	FFIG_58_00413	FFIG_63_00835	FFIG_79_00485
rsmG	Ribosomal RNA small subunit methyltransferase G	FFIG_23_00070	FFIG_58_00412	FFIG_63_00966	FFIG_79_00486
noc	Nucleoid occlusion protein	FFIG_23_00069	FFIG_58_00411	FFIG_63_00965	FFIG_79_00487
soj	Sporulation initiation inhibitor protein Soj	FFIG_23_00068	FFIG_58_00410	FFIG_63_00964	FFIG_79_00488
parB	putative chromosome-partitioning protein ParB	FFIG_23_00067	FFIG_58_00409	FFIG_63_00963	FFIG_79_00489
group_707	hypothetical protein	FFIG_23_00066	FFIG_58_00408	FFIG_63_00962	FFIG_79_00490
ychF	Ribosome-binding ATPase YchF	FFIG_23_00065	FFIG_58_00407	FFIG_63_00961	FFIG_79_00491
group_2791	hypothetical protein	FFIG_23_00064	FFIG_58_00406	FFIG_63_00960	FFIG_79_00492
group_1249	hypothetical protein	FFIG_23_00063	FFIG_58_00403	FFIG_63_01465	FFIG_79_00493
group_3001	hypothetical protein	FFIG_23_00062	FFIG_58_00402	FFIG_63_01466	FFIG_79_00494
fimA	Manganese ABC transporter substrate-binding lipoprotein	FFIG_23_00061	FFIG_58_00602	FFIG_63_00787	FFIG_79_00495
ecfA1_1	Energy-coupling factor transporter ATP-binding protein EcfA1	FFIG_23_00060	FFIG_58_00601	FFIG_63_00788	FFIG_79_00496
znuB	High-affinity zinc uptake system membrane protein ZnuB	FFIG_23_00059	FFIG_58_00600	FFIG_63_00789	FFIG_79_00497
folT	Folate transporter FolT	FFIG_23_00058	FFIG_58_00599	FFIG_63_00790	FFIG_79_00498
thiD_1	Hydroxymethylpyrimidine/phosphomethylpyrimidine kinase	FFIG_23_00057	FFIG_58_00598	FFIG_63_00791	FFIG_79_00499
group_368	NAD(P)H-dependent FAD/FMN reductase	FFIG_23_00056	FFIG_58_00597	FFIG_63_00792	FFIG_79_00500
adhR	HTH-type transcriptional regulator AdhR	FFIG_23_00055	FFIG_58_00596	FFIG_63_00793	FFIG_79_00501
group_1250	hypothetical protein	FFIG_23_00054	FFIG_58_00595	FFIG_63_00794	FFIG_79_00502
group_2589	hypothetical protein	FFIG_23_00053	FFIG_58_00594	FFIG_63_00795	FFIG_79_00503
ribZ_2	Riboflavin transporter RibZ	FFIG_23_00052	FFIG_58_01184	FFIG_63_00796	FFIG_79_00504
group_888	Phosphorylated carbohydrates phosphatase	FFIG_23_00051	FFIG_58_01185	FFIG_63_00797	FFIG_79_00505
yigZ	IMPACT family member YigZ	FFIG_23_00050	FFIG_58_01186	FFIG_63_00798	FFIG_79_00506
fucI	L-fucose isomerase	FFIG_23_01546	FFIG_58_01670	FFIG_63_01593	FFIG_79_00508
rhaB_2	L-Rhamnulokinase	FFIG_23_01545	FFIG_58_01669	FFIG_63_00767	FFIG_79_00509
csbC_1	putative metabolite transport protein CsbC	FFIG_23_01544	FFIG_58_01668	FFIG_63_00768	FFIG_79_00510
hsdR	Type-1 restriction enzyme R protein	FFIG_23_00424	FFIG_58_01370	FFIG_63_01053	FFIG_79_00511
nhaK	Sodium, potassium, lithium and rubidium/H(+) antiporter	FFIG_23_00493	FFIG_58_00204	FFIG_63_00742	FFIG_79_00513
group_548	hypothetical protein	FFIG_23_01532	FFIG_58_00314	FFIG_63_01285	FFIG_79_00514
glmS	Glutamine--fructose-6-phosphate aminotransferase [isomerizing]	FFIG_23_00491	FFIG_58_00294	FFIG_63_00386	FFIG_79_00515
noxE	NADH oxidase	FFIG_23_00490	FFIG_58_00293	FFIG_63_00387	FFIG_79_00516
toxA_1	Toxin A	FFIG_23_00489	FFIG_58_00292	FFIG_63_00388	FFIG_79_00517
group_735	hypothetical protein	FFIG_23_00488	FFIG_58_00291	FFIG_63_00389	FFIG_79_00518
tcyB	L-cystine transport system permease protein TcyB	FFIG_23_00487	FFIG_58_00290	FFIG_63_00390	FFIG_79_00519
tcyC	L-cystine import ATP-binding protein TcyC	FFIG_23_00486	FFIG_58_00289	FFIG_63_00391	FFIG_79_00520
fliY_1	L-cystine-binding protein FliY	FFIG_23_00485	FFIG_58_00288	FFIG_63_00392	FFIG_79_00521
group_2992	hypothetical protein	FFIG_23_00484	FFIG_58_00287	FFIG_63_00393	FFIG_79_00522
alx	Inner membrane protein alx	FFIG_23_00483	FFIG_58_00286	FFIG_63_00394	FFIG_79_00523
mtlA	PTS system mannitol-specific EIICB component	FFIG_23_00482	FFIG_58_00285	FFIG_63_00395	FFIG_79_00524
mtlF	Mannitol-specific phosphotransferase enzyme IIA component	FFIG_23_00481	FFIG_58_00284	FFIG_63_00396	FFIG_79_00525
mtlD	Mannitol-1-phosphate 5-dehydrogenase	FFIG_23_00480	FFIG_58_00283	FFIG_63_00397	FFIG_79_00526
carA_2	Carbamoyl-phosphate synthase small chain	FFIG_23_00655	FFIG_58_01639	FFIG_63_01171	FFIG_79_00527
infC	Translation initiation factor IF-3	FFIG_23_01209	FFIG_58_01171	FFIG_63_00771	FFIG_79_00528
thrS	Threonine--tRNA ligase	FFIG_23_01210	FFIG_58_01170	FFIG_63_00948	FFIG_79_00529
glcK	Glucokinase	FFIG_23_01273	FFIG_58_00806	FFIG_63_01608	FFIG_79_00531
group_1033	hypothetical protein	FFIG_23_01274	FFIG_58_00805	FFIG_63_01609	FFIG_79_00532
repB	Replication protein RepB	FFIG_23_00239	FFIG_58_01304	FFIG_63_00603	FFIG_79_00533
group_1323	hypothetical protein	FFIG_23_00240	FFIG_58_01303	FFIG_63_00604	FFIG_79_00534
group_1616	hypothetical protein	FFIG_23_01821	FFIG_58_01683	FFIG_63_01024	FFIG_79_00536
group_1615	hypothetical protein	FFIG_23_01820	FFIG_58_01684	FFIG_63_01025	FFIG_79_00537
tnpR	Transposon gamma-delta resolvase	FFIG_23_01819	FFIG_58_01685	FFIG_63_01026	FFIG_79_00538
group_1613	hypothetical protein	FFIG_23_01818	FFIG_58_01686	FFIG_63_01027	FFIG_79_00539
group_1612	hypothetical protein	FFIG_23_01817	FFIG_58_01687	FFIG_63_01028	FFIG_79_00540
group_1680	hypothetical protein	FFIG_23_01825	FFIG_58_01679	FFIG_63_01020	FFIG_79_00541
apt_2	Adenine phosphoribosyltransferase	FFIG_23_01824	FFIG_58_01680	FFIG_63_01021	FFIG_79_00542
group_496	hypothetical protein	FFIG_23_01087	FFIG_58_00047	FFIG_63_00460	FFIG_79_00543
nfr1_2	NADH-dependent flavin reductase subunit 1	FFIG_23_01088	FFIG_58_00046	FFIG_63_00459	FFIG_79_00544
group_2800	NADH-dependent flavin reductase subunit 1	FFIG_23_01089	FFIG_58_00045	FFIG_63_00458	FFIG_79_00545
dacA_1	D-alanyl-D-alanine carboxypeptidase DacA	FFIG_23_01090	FFIG_58_00044	FFIG_63_00896	FFIG_79_00546
napA	Na(+)/H(+) antiporter	FFIG_23_01091	FFIG_58_00043	FFIG_63_00895	FFIG_79_00547
group_1091	hypothetical protein	FFIG_23_01127	FFIG_58_01090	FFIG_63_01324	FFIG_79_00553
pyrR	Bifunctional protein pyrR	FFIG_23_00653	FFIG_58_01637	FFIG_63_01169	FFIG_79_00555
ilvE	Branched-chain-amino-acid aminotransferase	FFIG_23_00814	FFIG_58_01785	FFIG_63_00570	FFIG_79_00556
yvcJ	Nucleotide-binding protein YvcJ	FFIG_23_00780	FFIG_58_00675	FFIG_63_01096	FFIG_79_00557
group_2679	Putative gluconeogenesis factor	FFIG_23_00779	FFIG_58_00676	FFIG_63_01095	FFIG_79_00558
whiA	Putative sporulation transcription regulator WhiA	FFIG_23_00778	FFIG_58_00677	FFIG_63_01094	FFIG_79_00559
clpP_2	ATP-dependent Clp protease proteolytic subunit	FFIG_23_00777	FFIG_58_00678	FFIG_63_01093	FFIG_79_00560
group_1083	hypothetical protein	FFIG_23_01560	FFIG_58_00337	FFIG_63_00934	FFIG_79_00562
group_1609	Putative phosphatase	FFIG_23_01561	FFIG_58_00336	FFIG_63_00935	FFIG_79_00563
group_809	hypothetical protein	FFIG_23_01562	FFIG_58_00335	FFIG_63_00936	FFIG_79_00564
fba	Fructose-bisphosphate aldolase	FFIG_23_01593	FFIG_58_01475	FFIG_63_01584	FFIG_79_00567
yvoA	HTH-type transcriptional repressor YvoA	FFIG_23_01045	FFIG_58_01295	FFIG_63_01461	FFIG_79_00568
proC	Pyrroline-5-carboxylate reductase	FFIG_23_01046	FFIG_58_01296	FFIG_63_01460	FFIG_79_00569
yugI	General stress protein 13	FFIG_23_01348	FFIG_58_00874	FFIG_63_00756	FFIG_79_00570
group_1627	hypothetical protein	FFIG_23_01925	FFIG_58_01535	FFIG_63_01257	FFIG_79_00571
cysB	HTH-type transcriptional regulator CysB	FFIG_23_00232	FFIG_58_00615	FFIG_63_00615	FFIG_79_00573
adh	Alcohol dehydrogenase	FFIG_23_00231	FFIG_58_00616	FFIG_63_00616	FFIG_79_00574
group_3020	L-methionine gamma-lyase	FFIG_23_00230	FFIG_58_00617	FFIG_63_00314	FFIG_79_00575
metA	Homoserine O-succinyltransferase	FFIG_23_00229	FFIG_58_00618	FFIG_63_00315	FFIG_79_00576
metE_2	5-methyltetrahydropteroyltriglutamate--homocysteine methyltransferase	FFIG_23_00228	FFIG_58_00619	FFIG_63_00316	FFIG_79_00577
group_1788	hypothetical protein	FFIG_23_01769	FFIG_58_00505	FFIG_63_00807	FFIG_79_00578
group_1075	hypothetical protein	FFIG_23_01768	FFIG_58_00506	FFIG_63_00808	FFIG_79_00579
group_1789	hypothetical protein	FFIG_23_01767	FFIG_58_00507	FFIG_63_00809	FFIG_79_00580
group_3038	hypothetical protein	FFIG_23_01765	FFIG_58_00509	FFIG_63_00466	FFIG_79_00582
serA	D-3-phosphoglycerate dehydrogenase	FFIG_23_01764	FFIG_58_00510	FFIG_63_00465	FFIG_79_00583
cwlS	D-gamma-glutamyl-meso-diaminopimelic acid endopeptidase CwlS	FFIG_23_00799	FFIG_58_00512	FFIG_63_00968	FFIG_79_00585
group_423	hypothetical protein	FFIG_23_00800	FFIG_58_00513	FFIG_63_00967	FFIG_79_00586
manZ_1	PTS system mannose-specific EIID component	FFIG_23_00801	FFIG_58_00514	FFIG_63_00018	FFIG_79_00587
sorA_1	PTS system sorbose-specific EIIC component	FFIG_23_00802	FFIG_58_00515	FFIG_63_00017	FFIG_79_00588
group_806	PTS system mannose-specific EIIAB component	FFIG_23_00803	FFIG_58_00516	FFIG_63_00016	FFIG_79_00589
dnaX_1	DNA polymerase III subunit tau	FFIG_23_00988	FFIG_58_01586	FFIG_63_00384	FFIG_79_00591
group_2899	Nucleoid-associated protein	FFIG_23_00987	FFIG_58_01585	FFIG_63_00383	FFIG_79_00592
recR	Recombination protein RecR	FFIG_23_00986	FFIG_58_01584	FFIG_63_00382	FFIG_79_00593
group_1100	hypothetical protein	FFIG_23_00985	FFIG_58_01583	FFIG_63_00381	FFIG_79_00594
yhdG_3	putative amino acid permease YhdG	FFIG_23_01386	FFIG_58_01254	FFIG_63_01321	FFIG_79_00595
zur	Zinc-specific metallo-regulatory protein	FFIG_23_01387	FFIG_58_01253	FFIG_63_01317	FFIG_79_00596
group_774	hypothetical protein	FFIG_23_01388	FFIG_58_01252	FFIG_63_01316	FFIG_79_00597
group_773	hypothetical protein	FFIG_23_01389	FFIG_58_01251	FFIG_63_01315	FFIG_79_00598
group_662	hypothetical protein	FFIG_23_01734	FFIG_58_00522	FFIG_63_00669	FFIG_79_00600
glnR_1	HTH-type transcriptional regulator GlnR	FFIG_23_01733	FFIG_58_00523	FFIG_63_00670	FFIG_79_00601
emrB_1	Multidrug export protein EmrB	FFIG_23_01732	FFIG_58_00524	FFIG_63_00671	FFIG_79_00602
group_664	hypothetical protein	FFIG_23_01731	FFIG_58_00525	FFIG_63_00672	FFIG_79_00603
group_1195	hypothetical protein	FFIG_23_01730	FFIG_58_00526	FFIG_63_00673	FFIG_79_00604
yitU_1	Putative phosphatase	FFIG_23_01729	FFIG_58_00527	FFIG_63_00674	FFIG_79_00605
rpmB	50S ribosomal protein L28	FFIG_23_00308	FFIG_58_01614	FFIG_63_01145	FFIG_79_00606
group_1479	hypothetical protein	FFIG_23_00309	FFIG_58_01615	FFIG_63_01144	FFIG_79_00607
group_848	hypothetical protein	FFIG_23_00310	FFIG_58_01616	FFIG_63_01143	FFIG_79_00608
sglT	Sodium/glucose cotransporter	FFIG_23_01772	FFIG_58_01654	FFIG_63_00806	FFIG_79_00609
gerN_2	Na(+)/H(+)-K(+) antiporter GerN	FFIG_23_01771	FFIG_58_01655	FFIG_63_00805	FFIG_79_00610
dacA_2	D-alanyl-D-alanine carboxypeptidase DacA	FFIG_23_01727	FFIG_58_00529	FFIG_63_00676	FFIG_79_00612
emrB_2	Multidrug export protein EmrB	FFIG_23_01726	FFIG_58_00530	FFIG_63_00839	FFIG_79_00613
bioY	Biotin transporter BioY	FFIG_23_01725	FFIG_58_00531	FFIG_63_00840	FFIG_79_00614
group_1818	hypothetical protein	FFIG_23_01724	FFIG_58_00532	FFIG_63_01546	FFIG_79_00615
group_989	hypothetical protein	FFIG_23_01721	FFIG_58_00535	FFIG_63_00096	FFIG_79_00618
ktrA	Ktr system potassium uptake protein A	FFIG_23_01720	FFIG_58_00536	FFIG_63_00097	FFIG_79_00619
ntpJ	Potassium/sodium uptake protein NtpJ	FFIG_23_01719	FFIG_58_00537	FFIG_63_00098	FFIG_79_00620
greA_2	Transcription elongation factor GreA	FFIG_23_00642	FFIG_58_01514	FFIG_63_01578	FFIG_79_00621
group_690	hypothetical protein	FFIG_23_00020	FFIG_58_00483	FFIG_63_00518	FFIG_79_00626
group_691	hypothetical protein	FFIG_23_00021	FFIG_58_00482	FFIG_63_00519	FFIG_79_00627
metE_1	5-methyltetrahydropteroyltriglutamate--homocysteine methyltransferase	FFIG_23_00022	FFIG_58_00481	FFIG_63_00520	FFIG_79_00628
metQ_2	D-methionine-binding lipoprotein MetQ	FFIG_23_00023	FFIG_58_00480	FFIG_63_00521	FFIG_79_00629
metN	Methionine import ATP-binding protein MetN	FFIG_23_00024	FFIG_58_00479	FFIG_63_00522	FFIG_79_00630
group_1706	hypothetical protein	FFIG_23_00351	FFIG_58_01343	FFIG_63_01222	FFIG_79_00632
group_1705	hypothetical protein	FFIG_23_00352	FFIG_58_01342	FFIG_63_01223	FFIG_79_00633
group_1704	hypothetical protein	FFIG_23_00353	FFIG_58_01341	FFIG_63_01224	FFIG_79_00634
group_1703	hypothetical protein	FFIG_23_00354	FFIG_58_01340	FFIG_63_01225	FFIG_79_00635
lutB	Lactate utilization protein B	FFIG_23_00676	FFIG_58_00545	FFIG_63_00605	FFIG_79_00638
perR	Peroxide operon regulator	FFIG_23_01548	FFIG_58_00098	FFIG_63_01137	FFIG_79_00639
ydjM	Inner membrane protein YdjM	FFIG_23_01549	FFIG_58_00097	FFIG_63_01136	FFIG_79_00640
sbcC	Nuclease SbcCD subunit C	FFIG_23_01550	FFIG_58_00096	FFIG_63_01135	FFIG_79_00641
glnM_1	putative glutamine ABC transporter permease protein GlnM	FFIG_23_01157	FFIG_58_00795	FFIG_63_00437	FFIG_79_00642
artM	Arginine transport ATP-binding protein ArtM	FFIG_23_01158	FFIG_58_00794	FFIG_63_00436	FFIG_79_00643
coaA	Pantothenate kinase	FFIG_23_01160	FFIG_58_00792	FFIG_63_00525	FFIG_79_00645
guaA	GMP synthase [glutamine-hydrolyzing]	FFIG_23_01161	FFIG_58_00791	FFIG_63_00524	FFIG_79_00646
pheS	Phenylalanine--tRNA ligase alpha subunit	FFIG_23_00638	FFIG_58_01518	FFIG_63_01354	FFIG_79_00647
yicL_3	putative inner membrane transporter YicL	FFIG_23_01603	FFIG_58_01842	FFIG_63_00661	FFIG_79_00650
toxA_2	Toxin A	FFIG_23_00763	FFIG_58_00782	FFIG_63_00189	FFIG_79_00651
group_447	putative ABC transporter permease	FFIG_23_01556	FFIG_58_00090	FFIG_63_00708	FFIG_79_00652
purR	Pur operon repressor	FFIG_23_00731	FFIG_58_01071	FFIG_63_00035	FFIG_79_00653
group_1012	hypothetical protein	FFIG_23_00732	FFIG_58_01072	FFIG_63_00034	FFIG_79_00654
glmU	Bifunctional protein GlmU	FFIG_23_00733	FFIG_58_01073	FFIG_63_00033	FFIG_79_00655
prs_2	Ribose-phosphate pyrophosphokinase	FFIG_23_00734	FFIG_58_01074	FFIG_63_00032	FFIG_79_00656
ydaF_1	Putative ribosomal N-acetyltransferase YdaF	FFIG_23_00735	FFIG_58_01075	FFIG_63_00031	FFIG_79_00657
group_1916	hypothetical protein	FFIG_23_00736	FFIG_58_01076	FFIG_63_00030	FFIG_79_00658
dkgB	2,5-diketo-D-gluconic acid reductase B	FFIG_23_00737	FFIG_58_01077	FFIG_63_00029	FFIG_79_00659
group_2973	hypothetical protein	FFIG_23_00738	FFIG_58_01078	FFIG_63_00028	FFIG_79_00660
deoD	Purine nucleoside phosphorylase DeoD-type	FFIG_23_00739	FFIG_58_01079	FFIG_63_00027	FFIG_79_00661
ybiT	putative ABC transporter ATP-binding protein YbiT	FFIG_23_00740	FFIG_58_01080	FFIG_63_01097	FFIG_79_00662
birA	Bifunctional ligase/repressor BirA	FFIG_23_00742	FFIG_58_01082	FFIG_63_01099	FFIG_79_00664
group_538	hypothetical protein	FFIG_23_00743	FFIG_58_01083	FFIG_63_01100	FFIG_79_00665
group_537	hypothetical protein	FFIG_23_00744	FFIG_58_01084	FFIG_63_01101	FFIG_79_00666
group_1139	hypothetical protein	FFIG_23_01325	FFIG_58_00127	FFIG_63_01597	FFIG_79_00670
icaB	hypothetical protein	FFIG_23_01324	FFIG_58_00126	FFIG_63_01598	FFIG_79_00671
group_2985	hypothetical protein	FFIG_23_01323	FFIG_58_00125	FFIG_63_01599	FFIG_79_00672
group_360	hypothetical protein	FFIG_23_01321	FFIG_58_00123	FFIG_63_00949	FFIG_79_00674
nupG	Purine nucleoside transport protein NupG	FFIG_23_01320	FFIG_58_00122	FFIG_63_00950	FFIG_79_00675
npr	NADH peroxidase	FFIG_23_00030	FFIG_58_00473	FFIG_63_01065	FFIG_79_00676
mmgB	putative 3-hydroxybutyryl-CoA dehydrogenase	FFIG_23_00029	FFIG_58_00474	FFIG_63_01064	FFIG_79_00677
adc	acetoacetate decarboxylase	FFIG_23_00028	FFIG_58_00475	FFIG_63_01063	FFIG_79_00678
group_351	hypothetical protein	FFIG_23_01655	FFIG_58_00699	FFIG_63_00942	FFIG_79_00680
pdhA	Pyruvate dehydrogenase E1 component subunit alpha	FFIG_23_00608	FFIG_58_00464	FFIG_63_00857	FFIG_79_00681
pdhB	Pyruvate dehydrogenase E1 component subunit beta	FFIG_23_00609	FFIG_58_00463	FFIG_63_00856	FFIG_79_00682
pdhC	Dihydrolipoyllysine-residue acetyltransferase component of pyruvate dehydrogenase complex	FFIG_23_00610	FFIG_58_00462	FFIG_63_00855	FFIG_79_00683
pdhD	Dihydrolipoyl dehydrogenase	FFIG_23_00611	FFIG_58_00461	FFIG_63_00854	FFIG_79_00684
lplJ	Lipoate-protein ligase LplJ	FFIG_23_00612	FFIG_58_00460	FFIG_63_00853	FFIG_79_00685
fabZ_2	3-hydroxyacyl-[acyl-carrier-protein] dehydratase FabZ	FFIG_23_01888	FFIG_58_00147	FFIG_63_01444	FFIG_79_00686
accB	Biotin carboxyl carrier protein of acetyl-CoA carboxylase	FFIG_23_01887	FFIG_58_00146	FFIG_63_01443	FFIG_79_00687
fabG_2	3-oxoacyl-[acyl-carrier-protein] reductase FabG	FFIG_23_01885	FFIG_58_00144	FFIG_63_01435	FFIG_79_00689
fenF	Malonyl CoA-acyl carrier protein transacylase	FFIG_23_01884	FFIG_58_00143	FFIG_63_01436	FFIG_79_00690
group_500	hypothetical protein	FFIG_23_00289	FFIG_58_00036	FFIG_63_00686	FFIG_79_00695
group_461	PhoH-like protein	FFIG_23_01003	FFIG_58_01419	FFIG_63_01567	FFIG_79_00696
ybeY	Endoribonuclease YbeY	FFIG_23_01004	FFIG_58_01418	FFIG_63_01573	FFIG_79_00697
htpX	Protease HtpX	FFIG_23_00174	FFIG_58_00660	FFIG_63_01519	FFIG_79_00698
yknY	putative ABC transporter ATP-binding protein YknY	FFIG_23_01408	FFIG_58_00073	FFIG_63_00441	FFIG_79_00699
group_3047	hypothetical protein	FFIG_23_01409	FFIG_58_00072	FFIG_63_00440	FFIG_79_00700
plaP	Low-affinity putrescine importer PlaP	FFIG_23_00969	FFIG_58_00557	FFIG_63_01172	FFIG_79_00701
purF	Amidophosphoribosyltransferase	FFIG_23_01615	FFIG_58_00836	FFIG_63_00180	FFIG_79_00702
purL	Phosphoribosylformylglycinamidine synthase subunit PurL	FFIG_23_01614	FFIG_58_00837	FFIG_63_00179	FFIG_79_00703
purQ	Phosphoribosylformylglycinamidine synthase subunit PurQ	FFIG_23_01613	FFIG_58_00838	FFIG_63_00178	FFIG_79_00704
purS	Phosphoribosylformylglycinamidine synthase subunit PurS	FFIG_23_01612	FFIG_58_00839	FFIG_63_00177	FFIG_79_00705
purC	Phosphoribosylaminoimidazole-succinocarboxamide synthase	FFIG_23_01611	FFIG_58_00840	FFIG_63_00176	FFIG_79_00706
lon	Lon protease	FFIG_23_00149	FFIG_58_00841	FFIG_63_01646	FFIG_79_00707
rsmD	Ribosomal RNA small subunit methyltransferase D	FFIG_23_00151	FFIG_58_00843	FFIG_63_01322	FFIG_79_00709
group_830	hypothetical protein	FFIG_23_00152	FFIG_58_00844	FFIG_63_01323	FFIG_79_00710
ftsW	putative peptidoglycan glycosyltransferase FtsW	FFIG_23_00154	FFIG_58_00846	FFIG_63_00770	FFIG_79_00712
group_1349	hypothetical protein	FFIG_23_00338	FFIG_58_01356	FFIG_63_00472	FFIG_79_00713
group_1348	hypothetical protein	FFIG_23_00339	FFIG_58_01355	FFIG_63_00473	FFIG_79_00714
group_1347	hypothetical protein	FFIG_23_00340	FFIG_58_01354	FFIG_63_00474	FFIG_79_00715
group_1346	hypothetical protein	FFIG_23_00341	FFIG_58_01353	FFIG_63_00475	FFIG_79_00716
pepT	Peptidase T	FFIG_23_00591	FFIG_58_01472	FFIG_63_00052	FFIG_79_00717
group_824	GTP cyclohydrolase 1 type 2	FFIG_23_00592	FFIG_58_01471	FFIG_63_00051	FFIG_79_00718
trmK	tRNA (adenine(22)-N(1))-methyltransferase	FFIG_23_00593	FFIG_58_01470	FFIG_63_00050	FFIG_79_00719
gdh	NADP-specific glutamate dehydrogenase	FFIG_23_01957	FFIG_58_01045	FFIG_63_00291	FFIG_79_00720
group_2578	hypothetical protein	FFIG_23_01830	FFIG_58_01702	FFIG_63_01454	FFIG_79_00725
msrA	Peptide methionine sulfoxide reductase MsrA	FFIG_23_01831	FFIG_58_01701	FFIG_63_01455	FFIG_79_00726
nth	Endonuclease III	FFIG_23_01832	FFIG_58_01700	FFIG_63_01456	FFIG_79_00727
polC_2	DNA polymerase III PolC-type	FFIG_23_00879	FFIG_58_00190	FFIG_63_00039	FFIG_79_00729
treR	HTH-type transcriptional regulator TreR	FFIG_23_00757	FFIG_58_00776	FFIG_63_00159	FFIG_79_00730
treA	Trehalose-6-phosphate hydrolase	FFIG_23_00758	FFIG_58_00777	FFIG_63_01503	FFIG_79_00731
yjhB_2	Putative metabolite transport protein YjhB	FFIG_23_00759	FFIG_58_00778	FFIG_63_01502	FFIG_79_00732
group_1810	hypothetical protein	FFIG_23_00760	FFIG_58_00779	FFIG_63_01501	FFIG_79_00733
group_1202	hypothetical protein	FFIG_23_01105	FFIG_58_00570	FFIG_63_00311	FFIG_79_00735
group_1203	hypothetical protein	FFIG_23_01104	FFIG_58_00569	FFIG_63_00312	FFIG_79_00736
group_1204	hypothetical protein	FFIG_23_01103	FFIG_58_00568	FFIG_63_00313	FFIG_79_00737
rpsD	30S ribosomal protein S4	FFIG_23_00091	FFIG_58_00019	FFIG_63_01416	FFIG_79_00741
msrC	Free methionine-R-sulfoxide reductase	FFIG_23_00090	FFIG_58_00018	FFIG_63_01415	FFIG_79_00742
group_1463	D-arabitol-phosphate dehydrogenase	FFIG_23_01920	FFIG_58_01204	FFIG_63_00636	FFIG_79_00743
gatD	Galactitol-1-phosphate 5-dehydrogenase	FFIG_23_01921	FFIG_58_01205	FFIG_63_00637	FFIG_79_00744
dapL	LL-diaminopimelate aminotransferase	FFIG_23_01778	FFIG_58_01648	FFIG_63_01636	FFIG_79_00747
group_715	2-oxoglutaramate amidase	FFIG_23_01777	FFIG_58_01649	FFIG_63_01637	FFIG_79_00748
yagU	Inner membrane protein YagU	FFIG_23_01776	FFIG_58_01650	FFIG_63_01563	FFIG_79_00749
mrp	Iron-sulfur cluster carrier protein	FFIG_23_01775	FFIG_58_01651	FFIG_63_01562	FFIG_79_00750
sdhA	L-serine dehydratase, alpha chain	FFIG_23_01774	FFIG_58_01652	FFIG_63_01561	FFIG_79_00751
sdhB	L-serine dehydratase, beta chain	FFIG_23_01773	FFIG_58_01653	FFIG_63_01560	FFIG_79_00752
group_1624	hypothetical protein	FFIG_23_00869	FFIG_58_01894	FFIG_63_00036	FFIG_79_00753
ftsA	Cell division protein FtsA	FFIG_23_00453	FFIG_58_00979	FFIG_63_00195	FFIG_79_00754
ftsZ	Cell division protein FtsZ	FFIG_23_00454	FFIG_58_00980	FFIG_63_00194	FFIG_79_00755
sepF	Cell division protein SepF	FFIG_23_00455	FFIG_58_00981	FFIG_63_00193	FFIG_79_00756
group_2669	hypothetical protein	FFIG_23_00456	FFIG_58_00982	FFIG_63_00192	FFIG_79_00757
group_2865	hypothetical protein	FFIG_23_00457	FFIG_58_00983	FFIG_63_00191	FFIG_79_00758
malR	HTH-type transcriptional regulator MalR	FFIG_23_00919	FFIG_58_00439	FFIG_63_01090	FFIG_79_00759
group_949	hypothetical protein	FFIG_23_00920	FFIG_58_00438	FFIG_63_01089	FFIG_79_00760
yicL_1	putative inner membrane transporter YicL	FFIG_23_00961	FFIG_58_00551	FFIG_63_00164	FFIG_79_00761
group_3023	hypothetical protein	FFIG_23_00962	FFIG_58_00552	FFIG_63_00163	FFIG_79_00762
patB_2	Cystathionine beta-lyase PatB	FFIG_23_00963	FFIG_58_00553	FFIG_63_00162	FFIG_79_00763
bacC_1	Dihydroanticapsin 7-dehydrogenase	FFIG_23_01417	FFIG_58_00064	FFIG_63_00816	FFIG_79_00766
dapE_2	putative succinyl-diaminopimelate desuccinylase	FFIG_23_01416	FFIG_58_00065	FFIG_63_00815	FFIG_79_00767
nagA	N-acetylglucosamine-6-phosphate deacetylase	FFIG_23_01415	FFIG_58_00066	FFIG_63_00814	FFIG_79_00768
nagB	Glucosamine-6-phosphate deaminase	FFIG_23_01414	FFIG_58_00067	FFIG_63_00813	FFIG_79_00769
group_791	hypothetical protein	FFIG_23_01413	FFIG_58_00068	FFIG_63_00812	FFIG_79_00770
truB	tRNA pseudouridine synthase B	FFIG_23_00886	FFIG_58_00197	FFIG_63_00250	FFIG_79_00771
ribF	Riboflavin biosynthesis protein RibF	FFIG_23_00887	FFIG_58_00198	FFIG_63_00249	FFIG_79_00772
hrcA	Heat-inducible transcription repressor HrcA	FFIG_23_00888	FFIG_58_00199	FFIG_63_00248	FFIG_79_00773
grpE	Protein GrpE	FFIG_23_00889	FFIG_58_00200	FFIG_63_00247	FFIG_79_00774
dnaK	Chaperone protein DnaK	FFIG_23_00890	FFIG_58_00201	FFIG_63_01238	FFIG_79_00775
prkC	Serine/threonine-protein kinase PrkC	FFIG_23_00305	FFIG_58_01387	FFIG_63_01229	FFIG_79_00776
stp	Serine/threonine phosphatase stp	FFIG_23_00304	FFIG_58_01388	FFIG_63_01451	FFIG_79_00777
rsmB	Ribosomal RNA small subunit methyltransferase B	FFIG_23_00303	FFIG_58_01389	FFIG_63_01452	FFIG_79_00778
ytrB	ABC transporter ATP-binding protein YtrB	FFIG_23_00478	FFIG_58_00281	FFIG_63_00258	FFIG_79_00779
group_718	hypothetical protein	FFIG_23_00477	FFIG_58_00280	FFIG_63_00259	FFIG_79_00780
group_2596	hypothetical protein	FFIG_23_00476	FFIG_58_00279	FFIG_63_00260	FFIG_79_00781
gmuF	putative mannose-6-phosphate isomerase GmuF	FFIG_23_00475	FFIG_58_00278	FFIG_63_00261	FFIG_79_00782
proB	Glutamate 5-kinase	FFIG_23_00474	FFIG_58_00277	FFIG_63_00262	FFIG_79_00783
proA	Gamma-glutamyl phosphate reductase	FFIG_23_00473	FFIG_58_00276	FFIG_63_00263	FFIG_79_00784
uvrC	UvrABC system protein C	FFIG_23_00270	FFIG_58_01099	FFIG_63_01525	FFIG_79_00785
obg	GTPase Obg	FFIG_23_00269	FFIG_58_01098	FFIG_63_01524	FFIG_79_00786
ycaM	Inner membrane transporter YcaM	FFIG_23_01296	FFIG_58_00359	FFIG_63_00129	FFIG_79_00788
zosA	Zinc-transporting ATPase	FFIG_23_01295	FFIG_58_00358	FFIG_63_00130	FFIG_79_00789
group_260	hypothetical protein	FFIG_23_01155	FFIG_58_00579	FFIG_63_00220	FFIG_79_00790
pre	Plasmid recombination enzyme	FFIG_23_01154	FFIG_58_00580	FFIG_63_00221	FFIG_79_00791
cat	Chloramphenicol acetyltransferase	FFIG_23_01153	FFIG_58_00581	FFIG_63_00222	FFIG_79_00792
repN	Replication initiation protein	FFIG_23_01152	FFIG_58_00582	FFIG_63_00223	FFIG_79_00793
group_1468	Riboflavin transporter RibZ	FFIG_23_01151	FFIG_58_00583	FFIG_63_00224	FFIG_79_00794
tetM	Tetracycline resistance protein TetM from transposon TnFO1	FFIG_23_01150	FFIG_58_00584	FFIG_63_00225	FFIG_79_00795
yflS	Putative malate transporter YflS	FFIG_23_00564	FFIG_58_00587	FFIG_63_00698	FFIG_79_00796
group_2998	Fumarate reductase flavoprotein subunit	FFIG_23_00563	FFIG_58_00588	FFIG_63_00697	FFIG_79_00797
fumC	Fumarate hydratase class II	FFIG_23_00562	FFIG_58_00589	FFIG_63_00696	FFIG_79_00798
group_1442	hypothetical protein	FFIG_23_01266	FFIG_58_01924	FFIG_63_00038	FFIG_79_00799
csbB	Putative glycosyltransferase CsbB	FFIG_23_01293	FFIG_58_00356	FFIG_63_01191	FFIG_79_00801
group_2977	hypothetical protein	FFIG_23_01292	FFIG_58_00355	FFIG_63_01192	FFIG_79_00802
murJ_2	Lipid II flippase MurJ	FFIG_23_02014	FFIG_58_01721	FFIG_63_00981	FFIG_79_00803
rsuA	Ribosomal small subunit pseudouridine synthase A	FFIG_23_02015	FFIG_58_01720	FFIG_63_00980	FFIG_79_00804
nnrD	ADP-dependent (S)-NAD(P)H-hydrate dehydratase	FFIG_23_02016	FFIG_58_01719	FFIG_63_00979	FFIG_79_00805
pepV	Beta-Ala-Xaa dipeptidase	FFIG_23_02017	FFIG_58_01718	FFIG_63_00978	FFIG_79_00806
epsJ_4	putative glycosyltransferase EpsJ	FFIG_23_01524	FFIG_58_01931	FFIG_63_00485	FFIG_79_00808
group_630	hypothetical protein	FFIG_23_01246	FFIG_58_00165	FFIG_63_01647	FFIG_79_00809
rnj1	Ribonuclease J 1	FFIG_23_01244	FFIG_58_00167	FFIG_63_00834	FFIG_79_00811
gnd	6-phosphogluconate dehydrogenase, decarboxylating	FFIG_23_01243	FFIG_58_00168	FFIG_63_01006	FFIG_79_00812
ecsA_1	ABC-type transporter ATP-binding protein EcsA	FFIG_23_00712	FFIG_58_00689	FFIG_63_00606	FFIG_79_00813
ecfA2	Energy-coupling factor transporter ATP-binding protein EcfA2	FFIG_23_00847	FFIG_58_01209	FFIG_63_00563	FFIG_79_00814
ecfT	Energy-coupling factor transporter transmembrane protein EcfT	FFIG_23_00848	FFIG_58_00081	FFIG_63_00564	FFIG_79_00815
truA	tRNA pseudouridine synthase A	FFIG_23_00849	FFIG_58_00082	FFIG_63_00565	FFIG_79_00816
rplM	50S ribosomal protein L13	FFIG_23_00850	FFIG_58_00083	FFIG_63_00566	FFIG_79_00817
rpsI	30S ribosomal protein S9	FFIG_23_00851	FFIG_58_00084	FFIG_63_00567	FFIG_79_00818
group_362	hypothetical protein	FFIG_23_00321	FFIG_58_01733	FFIG_63_01066	FFIG_79_00819
rodA	Peptidoglycan glycosyltransferase RodA	FFIG_23_00624	FFIG_58_00105	FFIG_63_00701	FFIG_79_00820
group_967	hypothetical protein	FFIG_23_00625	FFIG_58_00104	FFIG_63_00702	FFIG_79_00821
group_1758	hypothetical protein	FFIG_23_00380	FFIG_58_01314	FFIG_63_01641	FFIG_79_00822
lexA_1	LexA repressor	FFIG_23_00379	FFIG_58_01315	FFIG_63_01640	FFIG_79_00823
group_1662	hypothetical protein	FFIG_23_01429	FFIG_58_00960	FFIG_63_01610	FFIG_79_00824
group_1661	hypothetical protein	FFIG_23_01430	FFIG_58_00959	FFIG_63_01611	FFIG_79_00825
group_1660	hypothetical protein	FFIG_23_01431	FFIG_58_00958	FFIG_63_01612	FFIG_79_00826
group_1659	hypothetical protein	FFIG_23_01432	FFIG_58_00957	FFIG_63_01613	FFIG_79_00827
atpB	ATP synthase subunit a	FFIG_23_00637	FFIG_58_00824	FFIG_63_00281	FFIG_79_00831
atpE	ATP synthase subunit c	FFIG_23_00636	FFIG_58_00825	FFIG_63_00282	FFIG_79_00832
atpF	ATP synthase subunit b	FFIG_23_00635	FFIG_58_00826	FFIG_63_00283	FFIG_79_00833
atpH	ATP synthase subunit delta	FFIG_23_00634	FFIG_58_00827	FFIG_63_00284	FFIG_79_00834
atpA	ATP synthase subunit alpha	FFIG_23_00633	FFIG_58_00828	FFIG_63_00285	FFIG_79_00835
atpG	ATP synthase gamma chain	FFIG_23_00632	FFIG_58_00829	FFIG_63_00707	FFIG_79_00836
cycA_2	D-serine/D-alanine/glycine transporter	FFIG_23_01695	FFIG_58_01921	FFIG_63_01189	FFIG_79_00837
glnA	Glutamine synthetase	FFIG_23_01267	FFIG_58_00812	FFIG_63_01057	FFIG_79_00838
glnR_2	HTH-type transcriptional regulator GlnR	FFIG_23_01268	FFIG_58_00811	FFIG_63_01058	FFIG_79_00839
group_669	hypothetical protein	FFIG_23_01269	FFIG_58_00810	FFIG_63_01059	FFIG_79_00840
tphA1I	Terephthalate 1,2-dioxygenase, reductase component 1	FFIG_23_01180	FFIG_58_00398	FFIG_63_01186	FFIG_79_00841
dps	DNA protection during starvation protein	FFIG_23_01178	FFIG_58_00396	FFIG_63_01158	FFIG_79_00843
fixK	Nitrogen fixation regulation protein FixK	FFIG_23_01177	FFIG_58_00395	FFIG_63_01157	FFIG_79_00844
group_2997	hypothetical protein	FFIG_23_01176	FFIG_58_00394	FFIG_63_01156	FFIG_79_00845
group_3043	hypothetical protein	FFIG_23_01175	FFIG_58_00393	FFIG_63_01155	FFIG_79_00846
copZ	Copper chaperone CopZ	FFIG_23_01174	FFIG_58_00392	FFIG_63_01154	FFIG_79_00847
cadA_2	putative cadmium-transporting ATPase	FFIG_23_01173	FFIG_58_00391	FFIG_63_01153	FFIG_79_00848
group_1299	hypothetical protein	FFIG_23_01172	FFIG_58_00390	FFIG_63_01152	FFIG_79_00849
mutL	DNA mismatch repair protein MutL	FFIG_23_00665	FFIG_58_00250	FFIG_63_00844	FFIG_79_00851
mutS	DNA mismatch repair protein MutS	FFIG_23_00664	FFIG_58_00249	FFIG_63_00845	FFIG_79_00852
glpT	Glycerol-3-phosphate transporter	FFIG_23_01632	FFIG_58_01146	FFIG_63_00048	FFIG_79_00853
group_822	hypothetical protein	FFIG_23_01631	FFIG_58_01147	FFIG_63_00562	FFIG_79_00854
nrdE1	Ribonucleoside-diphosphate reductase subunit alpha 1	FFIG_23_00993	FFIG_58_01777	FFIG_63_01039	FFIG_79_00855
nrdF2	Ribonucleoside-diphosphate reductase subunit beta nrdF2	FFIG_23_00994	FFIG_58_01778	FFIG_63_01038	FFIG_79_00856
mprF	Phosphatidylglycerol lysyltransferase	FFIG_23_00995	FFIG_58_01779	FFIG_63_01037	FFIG_79_00857
ccpA_2	Catabolite control protein A	FFIG_23_01941	FFIG_58_01457	FFIG_63_01406	FFIG_79_00858
pepQ	Xaa-Pro dipeptidase	FFIG_23_02039	FFIG_58_01902	FFIG_63_01407	FFIG_79_00859
group_1373	hypothetical protein	FFIG_23_00681	FFIG_58_00239	FFIG_63_00828	FFIG_79_00861
group_406	hypothetical protein	FFIG_23_00682	FFIG_58_00240	FFIG_63_00829	FFIG_79_00862
group_1411	hypothetical protein	FFIG_23_01405	FFIG_58_00076	FFIG_63_00444	FFIG_79_00865
corC	Magnesium and cobalt efflux protein CorC	FFIG_23_01404	FFIG_58_00077	FFIG_63_00445	FFIG_79_00866
rny	Ribonuclease Y	FFIG_23_00663	FFIG_58_00248	FFIG_63_00846	FFIG_79_00867
recA	Protein RecA	FFIG_23_00662	FFIG_58_00247	FFIG_63_00847	FFIG_79_00868
group_2755	hypothetical protein	FFIG_23_00660	FFIG_58_00245	FFIG_63_01266	FFIG_79_00870
arlR	Response regulator ArlR	FFIG_23_01222	FFIG_58_00722	FFIG_63_00975	FFIG_79_00871
group_1721	hypothetical protein	FFIG_23_02001	FFIG_58_01836	FFIG_63_01260	FFIG_79_00872
group_1722	hypothetical protein	FFIG_23_02002	FFIG_58_01837	FFIG_63_01261	FFIG_79_00873
group_1723	hypothetical protein	FFIG_23_02003	FFIG_58_01838	FFIG_63_01262	FFIG_79_00874
group_1874	hypothetical protein	FFIG_23_02004	FFIG_58_01839	FFIG_63_01263	FFIG_79_00875
group_1873	hypothetical protein	FFIG_23_02005	FFIG_58_01840	FFIG_63_01264	FFIG_79_00876
era	GTPase Era	FFIG_23_01006	FFIG_58_01416	FFIG_63_01575	FFIG_79_00878
group_1289	Dihydroanticapsin 7-dehydrogenase	FFIG_23_01871	FFIG_58_00384	FFIG_63_01012	FFIG_79_00879
iolI	Inosose isomerase	FFIG_23_01870	FFIG_58_00385	FFIG_63_01011	FFIG_79_00880
group_1062	HTH-type transcriptional regulator GltC	FFIG_23_01869	FFIG_58_00386	FFIG_63_01628	FFIG_79_00881
ydiM_2	Inner membrane transport protein YdiM	FFIG_23_01868	FFIG_58_00387	FFIG_63_01629	FFIG_79_00882
group_413	hypothetical protein	FFIG_23_00048	FFIG_58_01188	FFIG_63_01278	FFIG_79_00883
epsJ_2	putative glycosyltransferase EpsJ	FFIG_23_00047	FFIG_58_01189	FFIG_63_01279	FFIG_79_00884
rmlA	Glucose-1-phosphate thymidylyltransferase	FFIG_23_00046	FFIG_58_01190	FFIG_63_00780	FFIG_79_00885
rfbC	dTDP-4-dehydrorhamnose 3,5-epimerase	FFIG_23_00045	FFIG_58_01191	FFIG_63_00781	FFIG_79_00886
rmlB	dTDP-glucose 4,6-dehydratase	FFIG_23_00044	FFIG_58_01192	FFIG_63_00782	FFIG_79_00887
rmlD	dTDP-4-dehydrorhamnose reductase	FFIG_23_00043	FFIG_58_01193	FFIG_63_00783	FFIG_79_00888
group_956	hypothetical protein	FFIG_23_01689	FFIG_58_01875	FFIG_63_01275	FFIG_79_00890
group_504	hypothetical protein	FFIG_23_01690	FFIG_58_01874	FFIG_63_00022	FFIG_79_00891
group_955	hypothetical protein	FFIG_23_01691	FFIG_58_01873	FFIG_63_00021	FFIG_79_00892
group_2561	hypothetical protein	FFIG_23_01692	FFIG_58_01872	FFIG_63_00020	FFIG_79_00893
rps1	30S ribosomal protein S1	FFIG_23_00707	FFIG_58_00694	FFIG_63_01548	FFIG_79_00895
der_1	GTPase Der	FFIG_23_00708	FFIG_58_00693	FFIG_63_01549	FFIG_79_00896
group_1588	putative ABC transporter ATP-binding protein	FFIG_23_00723	FFIG_58_00574	FFIG_63_00838	FFIG_79_00897
sufB_2	FeS cluster assembly protein SufB	FFIG_23_00724	FFIG_58_00575	FFIG_63_01390	FFIG_79_00898
group_892	hypothetical protein	FFIG_23_01501	FFIG_58_01713	FFIG_63_00728	FFIG_79_00900
group_1539	hypothetical protein	FFIG_23_01502	FFIG_58_01714	FFIG_63_00729	FFIG_79_00901
group_893	hypothetical protein	FFIG_23_01503	FFIG_58_01715	FFIG_63_00730	FFIG_79_00902
group_466	hypothetical protein	FFIG_23_01504	FFIG_58_01716	FFIG_63_00731	FFIG_79_00903
group_3028	hypothetical protein	FFIG_23_01505	FFIG_58_01717	FFIG_63_00732	FFIG_79_00904
mmuM	Homocysteine S-methyltransferase	FFIG_23_01749	FFIG_58_00764	FFIG_63_00512	FFIG_79_00906
rocE	Amino-acid permease RocE	FFIG_23_01748	FFIG_58_00765	FFIG_63_01542	FFIG_79_00907
sftA	DNA translocase SftA	FFIG_23_01489	FFIG_58_00989	FFIG_63_01314	FFIG_79_00910
ruvB	Holliday junction ATP-dependent DNA helicase RuvB	FFIG_23_00667	FFIG_58_00252	FFIG_63_00628	FFIG_79_00913
queA	S-adenosylmethionine:tRNA ribosyltransferase-isomerase	FFIG_23_00668	FFIG_58_00253	FFIG_63_00627	FFIG_79_00914
xerS	Tyrosine recombinase XerS	FFIG_23_01875	FFIG_58_00380	FFIG_63_01016	FFIG_79_00915
aroD	3-dehydroquinate dehydratase	FFIG_23_01874	FFIG_58_00381	FFIG_63_01015	FFIG_79_00916
aroE	Shikimate dehydrogenase (NADP(+))	FFIG_23_01873	FFIG_58_00382	FFIG_63_01014	FFIG_79_00917
urdA	Urocanate reductase	FFIG_23_01872	FFIG_58_00383	FFIG_63_01013	FFIG_79_00918
gmuE	Putative fructokinase	FFIG_23_01410	FFIG_58_00071	FFIG_63_00439	FFIG_79_00919
coaE	Dephospho-CoA kinase	FFIG_23_01214	FFIG_58_01166	FFIG_63_01445	FFIG_79_00921
nrdR	Transcriptional repressor NrdR	FFIG_23_01213	FFIG_58_01167	FFIG_63_01446	FFIG_79_00922
tagH	Teichoic acids export ATP-binding protein TagH	FFIG_23_00927	FFIG_58_01395	FFIG_63_00692	FFIG_79_00923
prfC	Peptide chain release factor 3	FFIG_23_00928	FFIG_58_01396	FFIG_63_00691	FFIG_79_00924
cbgA	Beta-galactosidase	FFIG_23_00929	FFIG_58_01397	FFIG_63_00902	FFIG_79_00925
group_2567	hypothetical protein	FFIG_23_01033	FFIG_58_01283	FFIG_63_00506	FFIG_79_00926
pepC	Aminopeptidase C	FFIG_23_01034	FFIG_58_01284	FFIG_63_00507	FFIG_79_00927
macB_2	Macrolide export ATP-binding/permease protein MacB	FFIG_23_00182	FFIG_58_00652	FFIG_63_01208	FFIG_79_00928
dxs	1-deoxy-D-xylulose-5-phosphate synthase	FFIG_23_00183	FFIG_58_00651	FFIG_63_00913	FFIG_79_00929
sauU	putative sulfoacetate transporter SauU	FFIG_23_00184	FFIG_58_00650	FFIG_63_00914	FFIG_79_00930
polC_1	DNA polymerase III PolC-type	FFIG_23_00394	FFIG_58_01506	FFIG_63_00410	FFIG_79_00931
tsaE	tRNA threonylcarbamoyladenosine biosynthesis protein TsaE	FFIG_23_00395	FFIG_58_01505	FFIG_63_00411	FFIG_79_00932
pta	Phosphate acetyltransferase	FFIG_23_00396	FFIG_58_01504	FFIG_63_00412	FFIG_79_00933
ung	Uracil-DNA glycosylase	FFIG_23_00397	FFIG_58_01503	FFIG_63_00413	FFIG_79_00934
ywpJ	Phosphatase YwpJ	FFIG_23_00398	FFIG_58_01502	FFIG_63_00654	FFIG_79_00935
glgD	Glycogen biosynthesis protein GlgD	FFIG_23_00909	FFIG_58_00449	FFIG_63_01129	FFIG_79_00936
glgC	Glucose-1-phosphate adenylyltransferase	FFIG_23_00908	FFIG_58_00450	FFIG_63_01128	FFIG_79_00937
glgB	1,4-alpha-glucan branching enzyme GlgB	FFIG_23_00907	FFIG_58_00451	FFIG_63_01127	FFIG_79_00938
lytN	putative cell wall hydrolase LytN	FFIG_23_01552	FFIG_58_00094	FFIG_63_01219	FFIG_79_00939
pox5_2	Pyruvate oxidase	FFIG_23_01553	FFIG_58_00093	FFIG_63_01218	FFIG_79_00940
ddpX	D-alanyl-D-alanine dipeptidase	FFIG_23_01554	FFIG_58_00092	FFIG_63_01217	FFIG_79_00941
polC_3	DNA polymerase III PolC-type	FFIG_23_00952	FFIG_58_00135	FFIG_63_00940	FFIG_79_00942
ygbT	CRISPR-associated endonuclease Cas1	FFIG_23_00951	FFIG_58_00134	FFIG_63_00939	FFIG_79_00943
sle1	N-acetylmuramoyl-L-alanine amidase sle1	FFIG_23_01898	FFIG_58_00297	FFIG_63_00356	FFIG_79_00944
eno2	Enolase 2	FFIG_23_00771	FFIG_58_00684	FFIG_63_00053	FFIG_79_00946
rnhA_2	Ribonuclease H	FFIG_23_01599	FFIG_58_01481	FFIG_63_01269	FFIG_79_00948
mepA_2	Multidrug export protein MepA	FFIG_23_01756	FFIG_58_00670	FFIG_63_01342	FFIG_79_00949
yheS	putative ABC transporter ATP-binding protein YheS	FFIG_23_01757	FFIG_58_00671	FFIG_63_01343	FFIG_79_00950
fieF	Ferrous-iron efflux pump FieF	FFIG_23_00171	FFIG_58_00663	FFIG_63_01516	FFIG_79_00951
apbE	FAD:protein FMN transferase	FFIG_23_00766	FFIG_58_00785	FFIG_63_01566	FFIG_79_00952
thrC	Threonine synthase	FFIG_23_00767	FFIG_58_00786	FFIG_63_01565	FFIG_79_00953
selD	Selenide, water dikinase	FFIG_23_00099	FFIG_58_01609	FFIG_63_01494	FFIG_79_00954
rsxC	Electron transport complex subunit RsxC	FFIG_23_00100	FFIG_58_01610	FFIG_63_01495	FFIG_79_00955
group_748	hypothetical protein	FFIG_23_00101	FFIG_58_01611	FFIG_63_01496	FFIG_79_00956
dtpT	Di-/tripeptide transporter	FFIG_23_01049	FFIG_58_01299	FFIG_63_01318	FFIG_79_00957
gltX	Glutamate--tRNA ligase	FFIG_23_01029	FFIG_58_01279	FFIG_63_00426	FFIG_79_00958
tusA_1	Sulfurtransferase TusA	FFIG_23_00097	FFIG_58_01607	FFIG_63_01373	FFIG_79_00959
group_580	hypothetical protein	FFIG_23_00098	FFIG_58_01608	FFIG_63_01372	FFIG_79_00960
group_1392	hypothetical protein	FFIG_23_00041	FFIG_58_01195	FFIG_63_00785	FFIG_79_00961
group_1393	hypothetical protein	FFIG_23_00040	FFIG_58_01196	FFIG_63_00786	FFIG_79_00962
ribZ_3	Riboflavin transporter RibZ	FFIG_23_01287	FFIG_58_00350	FFIG_63_01276	FFIG_79_00964
marR_1	Multiple antibiotic resistance protein MarR	FFIG_23_01286	FFIG_58_00349	FFIG_63_01277	FFIG_79_00965
pepDA_2	Dipeptidase A	FFIG_23_01285	FFIG_58_00348	FFIG_63_00830	FFIG_79_00966
lytR_2	Transcriptional regulator LytR	FFIG_23_01284	FFIG_58_00347	FFIG_63_00831	FFIG_79_00967
group_2678	hypothetical protein	FFIG_23_01283	FFIG_58_00346	FFIG_63_00832	FFIG_79_00968
group_2750	hypothetical protein	FFIG_23_01282	FFIG_58_00345	FFIG_63_00833	FFIG_79_00969
cspLA	Cold shock-like protein CspLA	FFIG_23_00781	FFIG_58_01458	FFIG_63_00073	FFIG_79_00970
ideR	Iron-dependent repressor IdeR	FFIG_23_00782	FFIG_58_01459	FFIG_63_00074	FFIG_79_00971
rluD_3	Ribosomal large subunit pseudouridine synthase D	FFIG_23_00783	FFIG_58_01460	FFIG_63_00075	FFIG_79_00972
group_2643	hypothetical protein	FFIG_23_00784	FFIG_58_01461	FFIG_63_00076	FFIG_79_00973
group_2843	hypothetical protein	FFIG_23_00785	FFIG_58_01462	FFIG_63_00077	FFIG_79_00974
group_815	hypothetical protein	FFIG_23_00786	FFIG_58_01463	FFIG_63_00078	FFIG_79_00975
axeA1	Acetylxylan esterase	FFIG_23_00787	FFIG_58_01464	FFIG_63_00079	FFIG_79_00976
group_2615	hypothetical protein	FFIG_23_00788	FFIG_58_01465	FFIG_63_00080	FFIG_79_00977
ygaZ_1	Inner membrane protein YgaZ	FFIG_23_00789	FFIG_58_01466	FFIG_63_00081	FFIG_79_00978
group_2666	hypothetical protein	FFIG_23_00790	FFIG_58_01467	FFIG_63_00082	FFIG_79_00979
exoA	Exodeoxyribonuclease	FFIG_23_00791	FFIG_58_01468	FFIG_63_00083	FFIG_79_00980
secA_1	Protein translocase subunit SecA	FFIG_23_00943	FFIG_58_01015	FFIG_63_00007	FFIG_79_00981
pbuO	Guanine/hypoxanthine permease PbuO	FFIG_23_00249	FFIG_58_01406	FFIG_63_01118	FFIG_79_00983
group_931	NADH dehydrogenase-like protein	FFIG_23_00248	FFIG_58_01405	FFIG_63_01117	FFIG_79_00984
tig	Trigger factor	FFIG_23_01241	FFIG_58_00170	FFIG_63_00901	FFIG_79_00987
tuf	Elongation factor Tu	FFIG_23_01240	FFIG_58_00171	FFIG_63_00900	FFIG_79_00988
pat	Phosphinothricin N-acetyltransferase	FFIG_23_01017	FFIG_58_00179	FFIG_63_01311	FFIG_79_00989
trmD	tRNA (guanine-N(1)-)-methyltransferase	FFIG_23_01016	FFIG_58_00180	FFIG_63_01312	FFIG_79_00990
comFA	ComF operon protein 1	FFIG_23_02043	FFIG_58_00559	FFIG_63_01653	FFIG_79_00991
asnA	Aspartate--ammonia ligase	FFIG_23_00241	FFIG_58_01398	FFIG_63_00494	FFIG_79_00992
cydA	Cytochrome bd ubiquinol oxidase subunit 1	FFIG_23_00242	FFIG_58_01399	FFIG_63_00495	FFIG_79_00993
cydB	Cytochrome bd-I ubiquinol oxidase subunit 2	FFIG_23_00243	FFIG_58_01400	FFIG_63_00496	FFIG_79_00994
cydD	ATP-binding/permease protein CydD	FFIG_23_00244	FFIG_58_01401	FFIG_63_00497	FFIG_79_00995
hxlR	HTH-type transcriptional activator HxlR	FFIG_23_00750	FFIG_58_00769	FFIG_63_00688	FFIG_79_00996
galE_2	UDP-glucose 4-epimerase	FFIG_23_00751	FFIG_58_00770	FFIG_63_00689	FFIG_79_00997
group_1345	hypothetical protein	FFIG_23_00342	FFIG_58_01352	FFIG_63_00476	FFIG_79_00998
clpP1	ATP-dependent Clp protease proteolytic subunit 1	FFIG_23_00343	FFIG_58_01351	FFIG_63_00477	FFIG_79_00999
group_1343	hypothetical protein	FFIG_23_00344	FFIG_58_01350	FFIG_63_00478	FFIG_79_01000
group_1342	hypothetical protein	FFIG_23_00345	FFIG_58_01349	FFIG_63_00479	FFIG_79_01001
addA	ATP-dependent helicase/nuclease subunit A	FFIG_23_00469	FFIG_58_00272	FFIG_63_01123	FFIG_79_01002
group_3019	hypothetical protein	FFIG_23_00468	FFIG_58_00271	FFIG_63_01124	FFIG_79_01003
group_1130	hypothetical protein	FFIG_23_00467	FFIG_58_00270	FFIG_63_01125	FFIG_79_01004
yraA	Putative cysteine protease YraA	FFIG_23_00466	FFIG_58_00269	FFIG_63_01126	FFIG_79_01005
dat	D-alanine aminotransferase	FFIG_23_00519	FFIG_58_00230	FFIG_63_00529	FFIG_79_01007
pepO	Neutral endopeptidase	FFIG_23_00518	FFIG_58_00229	FFIG_63_00530	FFIG_79_01008
thiT	Thiamine transporter ThiT	FFIG_23_00517	FFIG_58_00228	FFIG_63_00531	FFIG_79_01009
group_1113	hypothetical protein	FFIG_23_00516	FFIG_58_00227	FFIG_63_00532	FFIG_79_01010
group_1853	hypothetical protein	FFIG_23_00515	FFIG_58_00226	FFIG_63_00533	FFIG_79_01011
mgrA	HTH-type transcriptional regulator MgrA	FFIG_23_00514	FFIG_58_00225	FFIG_63_00534	FFIG_79_01012
group_1657	hypothetical protein	FFIG_23_00513	FFIG_58_00224	FFIG_63_00535	FFIG_79_01013
ygaZ_2	Inner membrane protein YgaZ	FFIG_23_00512	FFIG_58_00223	FFIG_63_00536	FFIG_79_01014
ntd	Nucleoside deoxyribosyltransferase	FFIG_23_00511	FFIG_58_00222	FFIG_63_00537	FFIG_79_01015
group_1757	Deoxyguanosine kinase	FFIG_23_00510	FFIG_58_00221	FFIG_63_00538	FFIG_79_01016
metK	S-adenosylmethionine synthase	FFIG_23_01365	FFIG_58_01925	FFIG_63_01359	FFIG_79_01017
adeC	Adenine deaminase	FFIG_23_00809	FFIG_58_01378	FFIG_63_00545	FFIG_79_01024
spsB	Signal peptidase IB	FFIG_23_01710	FFIG_58_01911	FFIG_63_00555	FFIG_79_01025
group_1586	hypothetical protein	FFIG_23_01709	FFIG_58_01912	FFIG_63_00554	FFIG_79_01026
pepF1	Oligoendopeptidase F, plasmid	FFIG_23_01604	FFIG_58_01843	FFIG_63_00662	FFIG_79_01028
fabG_1	3-oxoacyl-[acyl-carrier-protein] reductase FabG	FFIG_23_00659	FFIG_58_00244	FFIG_63_01267	FFIG_79_01032
group_438	hypothetical protein	FFIG_23_00657	FFIG_58_00242	FFIG_63_00716	FFIG_79_01034
group_353	Putative TrmH family tRNA/rRNA methyltransferase	FFIG_23_01981	FFIG_58_01521	FFIG_63_01286	FFIG_79_01036
group_2640	hypothetical protein	FFIG_23_01982	FFIG_58_01520	FFIG_63_01287	FFIG_79_01037
yodB	HTH-type transcriptional regulator YodB	FFIG_23_01983	FFIG_58_01519	FFIG_63_01288	FFIG_79_01038
ettA	Energy-dependent translational throttle protein EttA	FFIG_23_01797	FFIG_58_01429	FFIG_63_01036	FFIG_79_01041
thyA	Thymidylate synthase	FFIG_23_01796	FFIG_58_01428	FFIG_63_01035	FFIG_79_01042
dfrA	Dihydrofolate reductase	FFIG_23_01795	FFIG_58_01427	FFIG_63_01034	FFIG_79_01043
group_231	hypothetical protein	FFIG_23_00018	FFIG_58_00485	FFIG_63_00516	FFIG_79_01044
group_794	hypothetical protein	FFIG_23_00861	FFIG_58_00261	FFIG_63_01632	FFIG_79_01045
gpsB	Cell cycle protein GpsB	FFIG_23_00860	FFIG_58_00262	FFIG_63_01633	FFIG_79_01046
mrnC	Mini-ribonuclease 3	FFIG_23_01027	FFIG_58_01277	FFIG_63_00630	FFIG_79_01048
group_419	hypothetical protein	FFIG_23_01025	FFIG_58_01275	FFIG_63_00647	FFIG_79_01050
rpmG2	50S ribosomal protein L33 2	FFIG_23_01024	FFIG_58_01274	FFIG_63_00646	FFIG_79_01051
secE	Protein translocase subunit SecE	FFIG_23_01023	FFIG_58_01273	FFIG_63_00645	FFIG_79_01052
nusG	Transcription termination/antitermination protein NusG	FFIG_23_01022	FFIG_58_01272	FFIG_63_00644	FFIG_79_01053
rplK	50S ribosomal protein L11	FFIG_23_01021	FFIG_58_01271	FFIG_63_00643	FFIG_79_01054
rplA	50S ribosomal protein L1	FFIG_23_01020	FFIG_58_01270	FFIG_63_00642	FFIG_79_01055
rplJ	50S ribosomal protein L10	FFIG_23_01019	FFIG_58_01269	FFIG_63_00641	FFIG_79_01056
group_1835	hypothetical protein	FFIG_23_00549	FFIG_58_00737	FFIG_63_00406	FFIG_79_01060
cdd	Cytidine deaminase	FFIG_23_00550	FFIG_58_00736	FFIG_63_00407	FFIG_79_01061
group_1425	hypothetical protein	FFIG_23_00551	FFIG_58_00735	FFIG_63_00408	FFIG_79_01062
group_701	hypothetical protein	FFIG_23_00547	FFIG_58_00739	FFIG_63_00681	FFIG_79_01065
glcU	putative glucose uptake protein GlcU	FFIG_23_01063	FFIG_58_00162	FFIG_63_00024	FFIG_79_01066
betI	HTH-type transcriptional regulator BetI	FFIG_23_01062	FFIG_58_00161	FFIG_63_00023	FFIG_79_01067
yjhB_1	Putative metabolite transport protein YjhB	FFIG_23_01061	FFIG_58_00160	FFIG_63_00800	FFIG_79_01068
group_2698	Aspartate racemase	FFIG_23_01060	FFIG_58_00159	FFIG_63_00801	FFIG_79_01069
group_2576	D-aspartate ligase	FFIG_23_01059	FFIG_58_00158	FFIG_63_00802	FFIG_79_01070
murE	UDP-N-acetylmuramoyl-L-alanyl-D-glutamate--L-lysine ligase	FFIG_23_01058	FFIG_58_00157	FFIG_63_00803	FFIG_79_01071
group_2611	hypothetical protein	FFIG_23_01057	FFIG_58_00156	FFIG_63_00804	FFIG_79_01072
asp3	Accessory Sec system protein Asp3	FFIG_23_01627	FFIG_58_01151	FFIG_63_00693	FFIG_79_01073
asp2	Accessory Sec system protein Asp2	FFIG_23_01628	FFIG_58_01150	FFIG_63_00694	FFIG_79_01074
group_451	hypothetical protein	FFIG_23_01629	FFIG_58_01149	FFIG_63_00695	FFIG_79_01075
secY2	Accessory Sec system protein translocase subunit SecY2	FFIG_23_01630	FFIG_58_01148	FFIG_63_00561	FFIG_79_01076
ydhF	Oxidoreductase YdhF	FFIG_23_01792	FFIG_58_01424	FFIG_63_01603	FFIG_79_01077
group_3003	putative HTH-type transcriptional regulator	FFIG_23_01793	FFIG_58_01425	FFIG_63_01604	FFIG_79_01078
pbpF	Penicillin-binding protein 1F	FFIG_23_01517	FFIG_58_01750	FFIG_63_00715	FFIG_79_01079
fucA	L-fuculose phosphate aldolase	FFIG_23_01950	FFIG_58_01673	FFIG_63_00974	FFIG_79_01088
group_1127	hypothetical protein	FFIG_23_00199	FFIG_58_00851	FFIG_63_01198	FFIG_79_01094
asd2	Aspartate-semialdehyde dehydrogenase 2	FFIG_23_00200	FFIG_58_00850	FFIG_63_01199	FFIG_79_01095
accD	Acetyl-coenzyme A carboxylase carboxyl transferase subunit beta	FFIG_23_01890	FFIG_58_00149	FFIG_63_01450	FFIG_79_01098
group_149	putative type I restriction enzymeP M protein	FFIG_23_01094	FFIG_58_00040	FFIG_63_01214	FFIG_79_01099
group_1584	hypothetical protein	FFIG_23_01093	FFIG_58_00041	FFIG_63_01215	FFIG_79_01100
pepX	Xaa-Pro dipeptidyl-peptidase	FFIG_23_01092	FFIG_58_00042	FFIG_63_01216	FFIG_79_01101
group_969	N-acetyldiaminopimelate deacetylase	FFIG_23_02032	FFIG_58_01822	FFIG_63_01586	FFIG_79_01102
ykuT	putative MscS family protein YkuT	FFIG_23_02031	FFIG_58_01821	FFIG_63_00712	FFIG_79_01103
group_1534	hypothetical protein	FFIG_23_01494	FFIG_58_00994	FFIG_63_00721	FFIG_79_01107
group_1533	hypothetical protein	FFIG_23_01493	FFIG_58_00993	FFIG_63_00720	FFIG_79_01108
group_1532	hypothetical protein	FFIG_23_01492	FFIG_58_00992	FFIG_63_00719	FFIG_79_01109
group_603	hypothetical protein	FFIG_23_01770	FFIG_58_01656	FFIG_63_01626	FFIG_79_01113
ndkA	Nucleoside diphosphate kinase	FFIG_23_01624	FFIG_58_01657	FFIG_63_01400	FFIG_79_01114
asnB	Asparagine synthetase [glutamine-hydrolyzing] 1	FFIG_23_01053	FFIG_58_00152	FFIG_63_01381	FFIG_79_01115
rbfA	Ribosome-binding factor A	FFIG_23_00885	FFIG_58_00196	FFIG_63_00251	FFIG_79_01116
infB	Translation initiation factor IF-2	FFIG_23_00884	FFIG_58_00195	FFIG_63_00252	FFIG_79_01117
parA	Chromosome partitioning protein ParA	FFIG_23_01937	FFIG_58_01782	FFIG_63_01498	FFIG_79_01118
group_1885	hypothetical protein	FFIG_23_01938	FFIG_58_01781	FFIG_63_01497	FFIG_79_01119
group_434	hypothetical protein	FFIG_23_00225	FFIG_58_00622	FFIG_63_00319	FFIG_79_01121
group_2976	hypothetical protein	FFIG_23_00226	FFIG_58_00621	FFIG_63_00318	FFIG_79_01122
nfrA	NADPH-dependent oxidoreductase	FFIG_23_00227	FFIG_58_00620	FFIG_63_00317	FFIG_79_01123
rplI	50S ribosomal protein L9	FFIG_23_00218	FFIG_58_00629	FFIG_63_00146	FFIG_79_01124
gdpP	Cyclic-di-AMP phosphodiesterase GdpP	FFIG_23_00217	FFIG_58_00630	FFIG_63_00145	FFIG_79_01125
group_2598	hypothetical protein	FFIG_23_00216	FFIG_58_00631	FFIG_63_00144	FFIG_79_01126
group_2793	tRNA-Leu(caa)	FFIG_23_00215	FFIG_58_00632	FFIG_63_00143	FFIG_79_01127
pbuG	Guanine/hypoxanthine permease PbuG	FFIG_23_01971	FFIG_58_01944	FFIG_63_01471	FFIG_79_01130
cadA_1	Cadmium, zinc and cobalt-transporting ATPase	FFIG_23_00504	FFIG_58_00215	FFIG_63_00753	FFIG_79_01133
ohyA	Oleate hydratase	FFIG_23_00506	FFIG_58_00217	FFIG_63_00542	FFIG_79_01135
rfbX	Putative O-antigen transporter	FFIG_23_01584	FFIG_58_01761	FFIG_63_00527	FFIG_79_01136
glf	UDP-galactopyranose mutase	FFIG_23_01585	FFIG_58_01762	FFIG_63_00526	FFIG_79_01137
endA	DNA-entry nuclease	FFIG_23_00502	FFIG_58_00213	FFIG_63_00751	FFIG_79_01138
maa_2	Maltose O-acetyltransferase	FFIG_23_00582	FFIG_58_01055	FFIG_63_01244	FFIG_79_01139
pucK	Uric acid permease PucK	FFIG_23_00581	FFIG_58_01056	FFIG_63_01245	FFIG_79_01140
xpt	Xanthine phosphoribosyltransferase	FFIG_23_00580	FFIG_58_01057	FFIG_63_01246	FFIG_79_01141
cycA_1	D-serine/D-alanine/glycine transporter	FFIG_23_02013	FFIG_58_01722	FFIG_63_00982	FFIG_79_01142
ltaS1_2	Lipoteichoic acid synthase 1	FFIG_23_00441	FFIG_58_00725	FFIG_63_00778	FFIG_79_01143
group_421	hypothetical protein	FFIG_23_01168	FFIG_58_01039	FFIG_63_01514	FFIG_79_01144
group_1410	hypothetical protein	FFIG_23_01169	FFIG_58_01038	FFIG_63_01515	FFIG_79_01145
iphP_2	Tyrosine-protein phosphatase	FFIG_23_01743	FFIG_58_00375	FFIG_63_01591	FFIG_79_01146
desR	Transcriptional regulatory protein DesR	FFIG_23_01742	FFIG_58_00374	FFIG_63_01590	FFIG_79_01147
group_1859	hypothetical protein	FFIG_23_01304	FFIG_58_00367	FFIG_63_01417	FFIG_79_01151
purU	Formyltetrahydrofolate deformylase	FFIG_23_01303	FFIG_58_00366	FFIG_63_01418	FFIG_79_01152
group_2827	hypothetical protein	FFIG_23_01302	FFIG_58_00365	FFIG_63_01419	FFIG_79_01153
glcR_2	HTH-type transcriptional repressor GlcR	FFIG_23_01301	FFIG_58_00364	FFIG_63_01274	FFIG_79_01154
fruA	PTS system fructose-specific EIIABC component	FFIG_23_01299	FFIG_58_00362	FFIG_63_00126	FFIG_79_01156
group_680	Putative universal stress protein	FFIG_23_00572	FFIG_58_01065	FFIG_63_01351	FFIG_79_01157
group_1213	hypothetical protein	FFIG_23_00573	FFIG_58_01064	FFIG_63_01352	FFIG_79_01158
group_681	hypothetical protein	FFIG_23_00574	FFIG_58_01063	FFIG_63_01353	FFIG_79_01159
mleS	Malolactic enzyme	FFIG_23_00576	FFIG_58_01061	FFIG_63_00602	FFIG_79_01161
group_1577	hypothetical protein	FFIG_23_01465	FFIG_58_00924	FFIG_63_00064	FFIG_79_01162
group_1576	hypothetical protein	FFIG_23_01464	FFIG_58_00925	FFIG_63_00065	FFIG_79_01163
group_1575	hypothetical protein	FFIG_23_01463	FFIG_58_00926	FFIG_63_00066	FFIG_79_01164
group_1574	hypothetical protein	FFIG_23_01462	FFIG_58_00927	FFIG_63_00067	FFIG_79_01165
group_1573	hypothetical protein	FFIG_23_01461	FFIG_58_00928	FFIG_63_00068	FFIG_79_01166
group_1572	hypothetical protein	FFIG_23_01460	FFIG_58_00929	FFIG_63_00069	FFIG_79_01167
group_1571	hypothetical protein	FFIG_23_01459	FFIG_58_00930	FFIG_63_00070	FFIG_79_01168
clpP_1	ATP-dependent Clp protease proteolytic subunit	FFIG_23_01458	FFIG_58_00931	FFIG_63_00071	FFIG_79_01169
group_915	hypothetical protein	FFIG_23_01457	FFIG_58_00932	FFIG_63_00072	FFIG_79_01170
group_1569	hypothetical protein	FFIG_23_01456	FFIG_58_00933	FFIG_63_01079	FFIG_79_01171
group_1568	hypothetical protein	FFIG_23_01455	FFIG_58_00934	FFIG_63_01080	FFIG_79_01172
group_1567	hypothetical protein	FFIG_23_01454	FFIG_58_00935	FFIG_63_01081	FFIG_79_01173
group_1772	hypothetical protein	FFIG_23_01453	FFIG_58_00936	FFIG_63_01082	FFIG_79_01174
group_393	hypothetical protein	FFIG_23_01452	FFIG_58_00937	FFIG_63_01083	FFIG_79_01175
dltA	D-alanine--poly(phosphoribitol) ligase subunit 1	FFIG_23_00036	FFIG_58_01413	FFIG_63_01536	FFIG_79_01177
patA_1	hypothetical protein	FFIG_23_00035	FFIG_58_01412	FFIG_63_01537	FFIG_79_01178
fgd	hypothetical protein	FFIG_23_00956	FFIG_58_00546	FFIG_63_00990	FFIG_79_01179
group_515	NAD(P)H-dependent FAD/FMN reductase	FFIG_23_00957	FFIG_58_00547	FFIG_63_00989	FFIG_79_01180
group_2871	Maltose epimerase	FFIG_23_00959	FFIG_58_00549	FFIG_63_00987	FFIG_79_01182
nrnA	putative bifunctional oligoribonuclease and PAP phosphatase NrnA	FFIG_23_01363	FFIG_58_01118	FFIG_63_00850	FFIG_79_01183
hpt	Hypoxanthine-guanine phosphoribosyltransferase	FFIG_23_00194	FFIG_58_00876	FFIG_63_00758	FFIG_79_01184
ftsH	ATP-dependent zinc metalloprotease FtsH	FFIG_23_00193	FFIG_58_00877	FFIG_63_00773	FFIG_79_01185
hslO	33 kDa chaperonin	FFIG_23_00192	FFIG_58_00878	FFIG_63_00774	FFIG_79_01186
dus	putative tRNA-dihydrouridine synthase	FFIG_23_00191	FFIG_58_00879	FFIG_63_00775	FFIG_79_01187
lysS	Lysine--tRNA ligase	FFIG_23_00190	FFIG_58_00880	FFIG_63_00776	FFIG_79_01188
opuCB	Carnitine transport permease protein OpuCB	FFIG_23_01166	FFIG_58_01041	FFIG_63_00200	FFIG_79_01189
yehX	Glycine betaine uptake system ATP-binding protein YehX	FFIG_23_01165	FFIG_58_01042	FFIG_63_00201	FFIG_79_01190
garB	Glutathione amide reductase	FFIG_23_01164	FFIG_58_01043	FFIG_63_00202	FFIG_79_01191
group_803	hypothetical protein	FFIG_23_01163	FFIG_58_01044	FFIG_63_00203	FFIG_79_01192
panE	2-dehydropantoate 2-reductase	FFIG_23_01340	FFIG_58_00866	FFIG_63_01364	FFIG_79_01193
inlJ	Internalin-J	FFIG_23_00299	FFIG_58_00592	FFIG_63_01596	FFIG_79_01195
agaSK_2	Bifunctional alpha-galactosidase/sucrose kinase AgaSK	FFIG_23_00298	FFIG_58_00593	FFIG_63_01595	FFIG_79_01196
amt	Ammonia channel	FFIG_23_00260	FFIG_58_00857	FFIG_63_00977	FFIG_79_01197
argG_1	Argininosuccinate synthase	FFIG_23_00262	FFIG_58_00855	FFIG_63_00403	FFIG_79_01199
sufU	Zinc-dependent sulfurtransferase SufU	FFIG_23_00726	FFIG_58_00577	FFIG_63_00351	FFIG_79_01200
sufB_1	FeS cluster assembly protein SufB	FFIG_23_00727	FFIG_58_00578	FFIG_63_00350	FFIG_79_01201
group_1947	hypothetical protein	FFIG_23_01790	FFIG_58_01373	FFIG_63_01293	FFIG_79_01206
group_1607	hypothetical protein	FFIG_23_00291	FFIG_58_00038	FFIG_63_00684	FFIG_79_01207
purH	Bifunctional purine biosynthesis protein PurH	FFIG_23_01618	FFIG_58_00833	FFIG_63_00755	FFIG_79_01209
purD	Phosphoribosylamine--glycine ligase	FFIG_23_01619	FFIG_58_00832	FFIG_63_00754	FFIG_79_01210
group_2626	hypothetical protein	FFIG_23_01427	FFIG_58_00054	FFIG_63_01545	FFIG_79_01211
yjjP	Inner membrane protein YjjP	FFIG_23_01428	FFIG_58_00053	FFIG_63_01544	FFIG_79_01212
group_482	hypothetical protein	FFIG_23_00320	FFIG_58_01734	FFIG_63_01067	FFIG_79_01213
ytbE	putative oxidoreductase YtbE	FFIG_23_01901	FFIG_58_01759	FFIG_63_00550	FFIG_79_01214
ytcD	putative HTH-type transcriptional regulator YtcD	FFIG_23_01902	FFIG_58_01758	FFIG_63_00549	FFIG_79_01215
fetB	putative iron export permease protein FetB	FFIG_23_01903	FFIG_58_01757	FFIG_63_00548	FFIG_79_01216
fetA	putative iron export ATP-binding protein FetA	FFIG_23_01904	FFIG_58_01756	FFIG_63_00547	FFIG_79_01217
yhjX	putative MFS-type transporter YhjX	FFIG_23_01905	FFIG_58_01755	FFIG_63_00546	FFIG_79_01218
group_1256	hypothetical protein	FFIG_23_01679	FFIG_58_00905	FFIG_63_00398	FFIG_79_01221
srlA	PTS system glucitol/sorbitol-specific EIIC component	FFIG_23_01678	FFIG_58_00904	FFIG_63_00399	FFIG_79_01222
srlE	PTS system glucitol/sorbitol-specific EIIB component	FFIG_23_01677	FFIG_58_00903	FFIG_63_00400	FFIG_79_01223
srlB	PTS system glucitol/sorbitol-specific EIIA component	FFIG_23_01676	FFIG_58_00902	FFIG_63_00401	FFIG_79_01224
thrB_2	Homoserine kinase	FFIG_23_01839	FFIG_58_01492	FFIG_63_01320	FFIG_79_01225
mutS2	Endonuclease MutS2	FFIG_23_01355	FFIG_58_01126	FFIG_63_01384	FFIG_79_01227
trxA_2	Thioredoxin	FFIG_23_01354	FFIG_58_01127	FFIG_63_01385	FFIG_79_01228
rdgB	dITP/XTP pyrophosphatase	FFIG_23_01352	FFIG_58_01946	FFIG_63_01387	FFIG_79_01230
group_2830	hypothetical protein	FFIG_23_01351	FFIG_58_01947	FFIG_63_01388	FFIG_79_01231
group_1284	hypothetical protein	FFIG_23_01014	FFIG_58_01626	FFIG_63_00240	FFIG_79_01232
rpsP	30S ribosomal protein S16	FFIG_23_01013	FFIG_58_01625	FFIG_63_00241	FFIG_79_01233
ffh	Signal recognition particle protein	FFIG_23_01012	FFIG_58_01624	FFIG_63_00242	FFIG_79_01234
group_2788	hypothetical protein	FFIG_23_01011	FFIG_58_01623	FFIG_63_00243	FFIG_79_01235
ftsY	Signal recognition particle receptor FtsY	FFIG_23_01010	FFIG_58_01622	FFIG_63_00244	FFIG_79_01236
smc_2	Chromosome partition protein Smc	FFIG_23_01009	FFIG_58_01621	FFIG_63_00245	FFIG_79_01237
group_626	hypothetical protein	FFIG_23_00721	FFIG_58_00572	FFIG_63_01499	FFIG_79_01238
hflX	GTPase HflX	FFIG_23_01400	FFIG_58_01240	FFIG_63_00112	FFIG_79_01239
ctsR	Transcriptional regulator CtsR	FFIG_23_00690	FFIG_58_00884	FFIG_63_00305	FFIG_79_01241
cmk	Cytidylate kinase	FFIG_23_01001	FFIG_58_01421	FFIG_63_00946	FFIG_79_01243
group_2556	hypothetical protein	FFIG_23_01000	FFIG_58_01422	FFIG_63_00945	FFIG_79_01244
group_1804	hypothetical protein	FFIG_23_00643	FFIG_58_01513	FFIG_63_01577	FFIG_79_01245
rihA_2	Pyrimidine-specific ribonucleoside hydrolase RihA	FFIG_23_00644	FFIG_58_01512	FFIG_63_01576	FFIG_79_01246
group_1713	hypothetical protein	FFIG_23_02025	FFIG_58_01967	FFIG_63_00759	FFIG_79_01248
ldhD	D-lactate dehydrogenase	FFIG_23_01940	FFIG_58_01959	FFIG_63_00006	FFIG_79_01249
malP	Maltose phosphorylase	FFIG_23_00922	FFIG_58_01732	FFIG_63_00085	FFIG_79_01251
iscS_1	Cysteine desulfurase IscS	FFIG_23_00088	FFIG_58_00015	FFIG_63_01332	FFIG_79_01254
thiI	putative tRNA sulfurtransferase	FFIG_23_00087	FFIG_58_00014	FFIG_63_01333	FFIG_79_01255
valS	Valine--tRNA ligase	FFIG_23_00086	FFIG_58_00013	FFIG_63_01334	FFIG_79_01256
fpgS	Folylpolyglutamate synthase	FFIG_23_00085	FFIG_58_00012	FFIG_63_01055	FFIG_79_01257
group_1384	hypothetical protein	FFIG_23_01182	FFIG_58_00400	FFIG_63_01184	FFIG_79_01260
prtP	PII-type proteinase	FFIG_23_01183	FFIG_58_00401	FFIG_63_01183	FFIG_79_01261
group_216	hypothetical protein	FFIG_23_01879	FFIG_58_01763	FFIG_63_00667	FFIG_79_01262
uppS	Ditrans,polycis-undecaprenyl-diphosphate synthase ((2E,6E)-farnesyl-diphosphate specific)	FFIG_23_00875	FFIG_58_00186	FFIG_63_01488	FFIG_79_01263
pyrH	Uridylate kinase	FFIG_23_00873	FFIG_58_00184	FFIG_63_01507	FFIG_79_01265
group_491	hypothetical protein	FFIG_23_00872	FFIG_58_00183	FFIG_63_01508	FFIG_79_01266
gltT	Proton/sodium-glutamate symport protein	FFIG_23_00385	FFIG_58_01555	FFIG_63_00922	FFIG_79_01267
group_2722	CutC-like protein	FFIG_23_00386	FFIG_58_01556	FFIG_63_00921	FFIG_79_01268
pgl	6-phosphogluconolactonase	FFIG_23_00387	FFIG_58_01557	FFIG_63_00920	FFIG_79_01269
relA	GTP pyrophosphokinase	FFIG_23_00648	FFIG_58_01632	FFIG_63_00186	FFIG_79_01270
dtd	D-aminoacyl-tRNA deacylase	FFIG_23_00649	FFIG_58_01633	FFIG_63_00185	FFIG_79_01271
ppaX_2	Pyrophosphatase PpaX	FFIG_23_00650	FFIG_58_01634	FFIG_63_00184	FFIG_79_01272
group_598	hypothetical protein	FFIG_23_01658	FFIG_58_01564	FFIG_63_00888	FFIG_79_01273
gmuC	PTS system oligo-beta-mannoside-specific EIIC component	FFIG_23_01657	FFIG_58_01563	FFIG_63_01413	FFIG_79_01274
treP	PTS system trehalose-specific EIIBC component	FFIG_23_01717	FFIG_58_00539	FFIG_63_00100	FFIG_79_01275
wbbI_1	Beta-1,6-galactofuranosyltransferase WbbI	FFIG_23_00427	FFIG_58_01710	FFIG_63_01272	FFIG_79_01276
group_1481	putative glycosyltransferase EpsJ	FFIG_23_00426	FFIG_58_01711	FFIG_63_01273	FFIG_79_01277
dnaJ	Chaperone protein DnaJ	FFIG_23_00891	FFIG_58_00202	FFIG_63_01239	FFIG_79_01279
pepDA_1	Dipeptidase A	FFIG_23_01073	FFIG_58_01601	FFIG_63_01108	FFIG_79_01280
trmB	tRNA (guanine-N(7)-)-methyltransferase	FFIG_23_01508	FFIG_58_01741	FFIG_63_01489	FFIG_79_01281
group_784	hypothetical protein	FFIG_23_01509	FFIG_58_01742	FFIG_63_01490	FFIG_79_01282
group_671	hypothetical protein	FFIG_23_01099	FFIG_58_00564	FFIG_63_00653	FFIG_79_01283
group_1208	hypothetical protein	FFIG_23_01098	FFIG_58_00563	FFIG_63_00652	FFIG_79_01284
recG	ATP-dependent DNA helicase RecG	FFIG_23_00311	FFIG_58_01617	FFIG_63_01142	FFIG_79_01285
mtlR	Transcriptional regulator MtlR	FFIG_23_00492	FFIG_58_00295	FFIG_63_00385	FFIG_79_01286
parC	DNA topoisomerase 4 subunit A	FFIG_23_01519	FFIG_58_01509	FFIG_63_01042	FFIG_79_01288
group_94	hypothetical protein	FFIG_23_01518	FFIG_58_01508	FFIG_63_01043	FFIG_79_01289
ywqC	putative capsular polysaccharide biosynthesis protein YwqC	FFIG_23_01333	FFIG_58_01545	FFIG_63_00150	FFIG_79_01292
ywqD	Tyrosine-protein kinase YwqD	FFIG_23_01334	FFIG_58_01546	FFIG_63_00151	FFIG_79_01293
ywqE	Tyrosine-protein phosphatase YwqE	FFIG_23_01335	FFIG_58_01547	FFIG_63_00152	FFIG_79_01294
lytR_3	Transcriptional regulator LytR	FFIG_23_01336	FFIG_58_01548	FFIG_63_00153	FFIG_79_01295
guaB	Inosine-5'-monophosphate dehydrogenase	FFIG_23_01401	FFIG_58_00080	FFIG_63_00842	FFIG_79_01298
group_1241	hypothetical protein	FFIG_23_00322	FFIG_58_01900	FFIG_63_01030	FFIG_79_01300
group_704	hypothetical protein	FFIG_23_00323	FFIG_58_01901	FFIG_63_01029	FFIG_79_01301
ptsI	Phosphoenolpyruvate-protein phosphotransferase	FFIG_23_01994	FFIG_58_01200	FFIG_63_01434	FFIG_79_01302
yifK	putative transport protein YifK	FFIG_23_01247	FFIG_58_00758	FFIG_63_00113	FFIG_79_01304
efp_1	Elongation factor P	FFIG_23_01248	FFIG_58_00757	FFIG_63_00114	FFIG_79_01305
group_2650	putative tautomerase.1	FFIG_23_01074	FFIG_58_01600	FFIG_63_01109	FFIG_79_01306
lysA	Diaminopimelate decarboxylase	FFIG_23_01075	FFIG_58_01599	FFIG_63_01110	FFIG_79_01307
ydaF_2	Putative ribosomal N-acetyltransferase YdaF	FFIG_23_01076	FFIG_58_01598	FFIG_63_01111	FFIG_79_01308
yitU	5-amino-6-(5-phospho-D-ribitylamino)uracil phosphatase YitU	FFIG_23_01077	FFIG_58_01597	FFIG_63_01112	FFIG_79_01309
group_960	hypothetical protein	FFIG_23_00222	FFIG_58_00625	FFIG_63_01404	FFIG_79_01310
trxB	Thioredoxin reductase	FFIG_23_00223	FFIG_58_00624	FFIG_63_01405	FFIG_79_01311
ileS	Isoleucine--tRNA ligase	FFIG_23_00459	FFIG_58_00985	FFIG_63_00181	FFIG_79_01313
fhs1	Formate--tetrahydrofolate ligase 1	FFIG_23_00856	FFIG_58_00266	FFIG_63_01569	FFIG_79_01314
gtf2	Glycosyltransferase-stabilizing protein Gtf2	FFIG_23_00432	FFIG_58_01705	FFIG_63_01477	FFIG_79_01316
toxA_3	Toxin A	FFIG_23_01953	FFIG_58_00800	FFIG_63_00620	FFIG_79_01319
group_1278	hypothetical protein	FFIG_23_01954	FFIG_58_00799	FFIG_63_00621	FFIG_79_01320
group_1111	hypothetical protein	FFIG_23_00331	FFIG_58_00317	FFIG_63_00859	FFIG_79_01321
group_1554	putative transcriptional regulatory protein	FFIG_23_01148	FFIG_58_01256	FFIG_63_01559	FFIG_79_01322
rbsK/rbiA_2	Bifunctional ribokinase/ribose-5-phosphate isomerase A	FFIG_23_01147	FFIG_58_01257	FFIG_63_01656	FFIG_79_01323
group_800	putative ABC transporter ATP-binding protein	FFIG_23_01668	FFIG_58_01128	FFIG_63_00175	FFIG_79_01324
group_2846	putative ABC transporter ATP-binding protein	FFIG_23_01669	FFIG_58_01129	FFIG_63_00174	FFIG_79_01325
group_840	hypothetical protein	FFIG_23_01418	FFIG_58_00063	FFIG_63_00817	FFIG_79_01329
queT	Queuosine precursor transporter QueT	FFIG_23_01419	FFIG_58_00062	FFIG_63_00818	FFIG_79_01330
group_839	hypothetical protein	FFIG_23_01420	FFIG_58_00061	FFIG_63_00819	FFIG_79_01331
group_439	DegV domain-containing protein	FFIG_23_01421	FFIG_58_00060	FFIG_63_01147	FFIG_79_01332
group_908	hypothetical protein	FFIG_23_01231	FFIG_58_01029	FFIG_63_00170	FFIG_79_01333
group_909	hypothetical protein	FFIG_23_01230	FFIG_58_01028	FFIG_63_00169	FFIG_79_01334
group_1561	hypothetical protein	FFIG_23_01229	FFIG_58_01027	FFIG_63_00168	FFIG_79_01335
copB	Copper-exporting P-type ATPase B	FFIG_23_01228	FFIG_58_01026	FFIG_63_00167	FFIG_79_01336
copY_2	Transcriptional repressor CopY	FFIG_23_01227	FFIG_58_01025	FFIG_63_00166	FFIG_79_01337
group_1801	hypothetical protein	FFIG_23_01226	FFIG_58_01024	FFIG_63_00165	FFIG_79_01338
group_206	hypothetical protein	FFIG_23_01671	FFIG_58_01827	FFIG_63_01414	FFIG_79_01339
pox5_1	Pyruvate oxidase	FFIG_23_01056	FFIG_58_00155	FFIG_63_01196	FFIG_79_01341
mscL	Large-conductance mechanosensitive channel	FFIG_23_01055	FFIG_58_00154	FFIG_63_01197	FFIG_79_01342
group_2606	hypothetical protein	FFIG_23_00882	FFIG_58_00193	FFIG_63_00254	FFIG_79_01343
nusA	Transcription termination/antitermination protein NusA	FFIG_23_00881	FFIG_58_00192	FFIG_63_00255	FFIG_79_01344
rimP	Ribosome maturation factor RimP	FFIG_23_00880	FFIG_58_00191	FFIG_63_00256	FFIG_79_01345
pstC1	Phosphate transport system permease protein PstC 1	FFIG_23_01589	FFIG_58_01787	FFIG_63_01470	FFIG_79_01346
group_459	hypothetical protein	FFIG_23_01338	FFIG_58_01550	FFIG_63_00155	FFIG_79_01351
rbgA	Ribosome biogenesis GTPase A	FFIG_23_01865	FFIG_58_01960	FFIG_63_01623	FFIG_79_01352
iscS_3	Cysteine desulfurase IscS	FFIG_23_00103	FFIG_58_01798	FFIG_63_01074	FFIG_79_01355
selA	L-seryl-tRNA(Sec) selenium transferase	FFIG_23_00102	FFIG_58_01612	FFIG_63_01146	FFIG_79_01356
gmuR	HTH-type transcriptional regulator GmuR	FFIG_23_00752	FFIG_58_00771	FFIG_63_00690	FFIG_79_01357
group_2756	hypothetical protein	FFIG_23_01510	FFIG_58_01743	FFIG_63_01491	FFIG_79_01363
ecsA	ABC-type transporter ATP-binding protein EcsA	FFIG_23_01511	FFIG_58_01744	FFIG_63_01492	FFIG_79_01364
group_2675	putative HIT-like protein	FFIG_23_01512	FFIG_58_01745	FFIG_63_01493	FFIG_79_01365
group_1803	hypothetical protein	FFIG_23_02046	FFIG_58_01020	FFIG_63_00993	FFIG_79_01366
group_1668	hypothetical protein	FFIG_23_02045	FFIG_58_01021	FFIG_63_00992	FFIG_79_01367
group_2720	hypothetical protein	FFIG_23_01861	FFIG_58_01454	FFIG_63_00591	FFIG_79_01369
dnaG	DNA primase	FFIG_23_01661	FFIG_58_01567	FFIG_63_01213	FFIG_79_01371
sigA	RNA polymerase sigma factor SigA	FFIG_23_01662	FFIG_58_01568	FFIG_63_01212	FFIG_79_01372
group_1650	hypothetical protein	FFIG_23_01670	FFIG_58_01826	FFIG_63_01538	FFIG_79_01373
ponA	Penicillin-binding protein 1A	FFIG_23_00813	FFIG_58_01382	FFIG_63_01356	FFIG_79_01374
recU	Holliday junction resolvase RecU	FFIG_23_00812	FFIG_58_01381	FFIG_63_01355	FFIG_79_01375
nhaC_1	Na(+)/H(+) antiporter NhaC	FFIG_23_00811	FFIG_58_01380	FFIG_63_00543	FFIG_79_01376
group_1064	hypothetical protein	FFIG_23_00810	FFIG_58_01379	FFIG_63_00544	FFIG_79_01377
map	Methionine aminopeptidase 1	FFIG_23_01896	FFIG_58_00299	FFIG_63_00354	FFIG_79_01380
gtaB	UTP--glucose-1-phosphate uridylyltransferase	FFIG_23_01897	FFIG_58_00298	FFIG_63_00355	FFIG_79_01381
zwf	Glucose-6-phosphate 1-dehydrogenase	FFIG_23_01893	FFIG_58_01530	FFIG_63_01630	FFIG_79_01382
mgtE	Magnesium transporter MgtE	FFIG_23_00587	FFIG_58_01050	FFIG_63_00286	FFIG_79_01384
nadK	NAD kinase	FFIG_23_00585	FFIG_58_01052	FFIG_63_01017	FFIG_79_01386
rpsB	30S ribosomal protein S2	FFIG_23_01915	FFIG_58_01264	FFIG_63_00904	FFIG_79_01391
ddl	D-alanine--D-alanine ligase	FFIG_23_01110	FFIG_58_00025	FFIG_63_01331	FFIG_79_01393
ynjE	Thiosulfate sulfurtransferase YnjE	FFIG_23_00117	FFIG_58_01105	FFIG_63_01441	FFIG_79_01396
group_1453	tRNA-SeC(tca)	FFIG_23_00116	FFIG_58_01106	FFIG_63_00580	FFIG_79_01397
gtf1	Glycosyltransferase Gtf1	FFIG_23_00434	FFIG_58_00303	FFIG_63_01429	FFIG_79_01398
mnaA	UDP-N-acetylglucosamine 2-epimerase	FFIG_23_01650	FFIG_58_01537	FFIG_63_01243	FFIG_79_01399
pepS	Aminopeptidase PepS	FFIG_23_01649	FFIG_58_01536	FFIG_63_01253	FFIG_79_01400
group_676	hypothetical protein	FFIG_23_01280	FFIG_58_00343	FFIG_63_01453	FFIG_79_01402
cvfB	Conserved virulence factor B	FFIG_23_00905	FFIG_58_00703	FFIG_63_00826	FFIG_79_01403
group_576	hypothetical protein	FFIG_23_01683	FFIG_58_01881	FFIG_63_00738	FFIG_79_01406
rpmA	50S ribosomal protein L27	FFIG_23_01684	FFIG_58_01880	FFIG_63_00739	FFIG_79_01407
group_2710	hypothetical protein	FFIG_23_01685	FFIG_58_01879	FFIG_63_00740	FFIG_79_01408
rplU	50S ribosomal protein L21	FFIG_23_01686	FFIG_58_01878	FFIG_63_00741	FFIG_79_01409
glmM	Phosphoglucosamine mutase	FFIG_23_00389	FFIG_58_01559	FFIG_63_00918	FFIG_79_01410
cdaR_2	CdaA regulatory protein CdaR	FFIG_23_00390	FFIG_58_01560	FFIG_63_00917	FFIG_79_01411
casD	CRISPR system Cascade subunit CasD	FFIG_23_00949	FFIG_58_00132	FFIG_63_01529	FFIG_79_01412
casC	CRISPR system Cascade subunit CasC	FFIG_23_00948	FFIG_58_00131	FFIG_63_01528	FFIG_79_01413
group_2593	hypothetical protein	FFIG_23_00938	FFIG_58_01010	FFIG_63_01168	FFIG_79_01415
rpiA	Ribose-5-phosphate isomerase A	FFIG_23_01738	FFIG_58_00370	FFIG_63_01487	FFIG_79_01416
rpe	Ribulose-phosphate 3-epimerase	FFIG_23_01737	FFIG_58_00369	FFIG_63_01486	FFIG_79_01417
yhdG_1	putative amino acid permease YhdG	FFIG_23_01191	FFIG_58_01905	FFIG_63_01173	FFIG_79_01423
ald	Alanine dehydrogenase	FFIG_23_01190	FFIG_58_01904	FFIG_63_01174	FFIG_79_01424
group_1862	hypothetical protein	FFIG_23_01188	FFIG_58_01953	FFIG_63_01627	FFIG_79_01426
dapA	4-hydroxy-tetrahydrodipicolinate synthase	FFIG_23_02009	FFIG_58_00174	FFIG_63_01336	FFIG_79_01427
rpsO	30S ribosomal protein S15	FFIG_23_02010	FFIG_58_00175	FFIG_63_01337	FFIG_79_01428
rpsT	30S ribosomal protein S20	FFIG_23_02011	FFIG_58_00176	FFIG_63_01634	FFIG_79_01429
gatC_2	PTS system galactitol-specific EIIC component	FFIG_23_01922	FFIG_58_01206	FFIG_63_00638	FFIG_79_01430
gatB_2	PTS system galactitol-specific EIIB component	FFIG_23_01923	FFIG_58_01207	FFIG_63_00639	FFIG_79_01431
gatA_2	PTS system galactitol-specific EIIA component	FFIG_23_01924	FFIG_58_01208	FFIG_63_00640	FFIG_79_01432
group_471	hypothetical protein	FFIG_23_00548	FFIG_58_00738	FFIG_63_00405	FFIG_79_01433
tyrS	Tyrosine--tRNA ligase	FFIG_23_01547	FFIG_58_00099	FFIG_63_01138	FFIG_79_01435
group_2911	hypothetical protein	FFIG_23_00670	FFIG_58_00255	FFIG_63_01534	FFIG_79_01436
group_1002	hypothetical protein	FFIG_23_00671	FFIG_58_00256	FFIG_63_01533	FFIG_79_01437
group_2560	Putative universal stress protein	FFIG_23_00672	FFIG_58_00257	FFIG_63_01532	FFIG_79_01438
hprA	Glycerate dehydrogenase	FFIG_23_00271	FFIG_58_01100	FFIG_63_01547	FFIG_79_01439
comGA	ComG operon protein 1	FFIG_23_01146	FFIG_58_01258	FFIG_63_01655	FFIG_79_01441
argS	Arginine--tRNA ligase	FFIG_23_00277	FFIG_58_01917	FFIG_63_01228	FFIG_79_01443
dapE_1	putative succinyl-diaminopimelate desuccinylase	FFIG_23_00026	FFIG_58_00477	FFIG_63_01535	FFIG_79_01444
yodC	Putative NAD(P)H nitroreductase YodC	FFIG_23_00027	FFIG_58_00476	FFIG_63_01062	FFIG_79_01445
fliY_2	L-cystine-binding protein FliY	FFIG_23_00075	FFIG_58_00002	FFIG_63_01366	FFIG_79_01446
glnQ_2	Glutamine transport ATP-binding protein GlnQ	FFIG_23_00076	FFIG_58_00003	FFIG_63_01367	FFIG_79_01447
artQ	Arginine transport system permease protein ArtQ	FFIG_23_00077	FFIG_58_00004	FFIG_63_01368	FFIG_79_01448
minD	Septum site-determining protein MinD	FFIG_23_00078	FFIG_58_00005	FFIG_63_00062	FFIG_79_01449
minC	Septum site-determining protein MinC	FFIG_23_00079	FFIG_58_00006	FFIG_63_00061	FFIG_79_01450
mreD	Rod shape-determining protein MreD	FFIG_23_00080	FFIG_58_00007	FFIG_63_00060	FFIG_79_01451
mreC	Cell shape-determining protein MreC	FFIG_23_00081	FFIG_58_00008	FFIG_63_00059	FFIG_79_01452
clsA	Major cardiolipin synthase ClsA	FFIG_23_00282	FFIG_58_00029	FFIG_63_01159	FFIG_79_01454
polA	DNA polymerase I	FFIG_23_01216	FFIG_58_01164	FFIG_63_01092	FFIG_79_01456
marR_2	Multiple antibiotic resistance protein MarR	FFIG_23_01881	FFIG_58_00140	FFIG_63_01439	FFIG_79_01458
fabZ_1	3-hydroxyacyl-[acyl-carrier-protein] dehydratase FabZ	FFIG_23_01880	FFIG_58_00139	FFIG_63_01440	FFIG_79_01459
group_797	hypothetical protein	FFIG_23_00749	FFIG_58_01862	FFIG_63_01476	FFIG_79_01462
pinR_2	Serine recombinase PinR	FFIG_23_00748	FFIG_58_01861	FFIG_63_01475	FFIG_79_01463
group_1480	hypothetical protein	FFIG_23_00747	FFIG_58_01305	FFIG_63_01474	FFIG_79_01464
spoVK_2	Stage V sporulation protein K	FFIG_23_00746	FFIG_58_01306	FFIG_63_01473	FFIG_79_01465
cbh_2	Choloylglycine hydrolase	FFIG_23_01934	FFIG_58_01540	FFIG_63_01616	FFIG_79_01467
rclA	putative pyridine nucleotide-disulfide oxidoreductase RclA	FFIG_23_00560	FFIG_58_00726	FFIG_63_00216	FFIG_79_01468
topA	DNA topoisomerase 1	FFIG_23_00616	FFIG_58_01727	FFIG_63_01233	FFIG_79_01469
trmFO	Methylenetetrahydrofolate--tRNA-(uracil-5-)-methyltransferase TrmFO	FFIG_23_00615	FFIG_58_01728	FFIG_63_01232	FFIG_79_01470
fic	Adenosine monophosphate-protein transferase SoFic	FFIG_23_01706	FFIG_58_01365	FFIG_63_01411	FFIG_79_01471
group_962	hypothetical protein	FFIG_23_00415	FFIG_58_00965	FFIG_63_01570	FFIG_79_01474
group_961	hypothetical protein	FFIG_23_00414	FFIG_58_00966	FFIG_63_01571	FFIG_79_01475
group_1637	hypothetical protein	FFIG_23_00413	FFIG_58_00967	FFIG_63_01572	FFIG_79_01476
galK_1	Galactokinase	FFIG_23_00295	FFIG_58_01888	FFIG_63_01071	FFIG_79_01478
group_726	hypothetical protein	FFIG_23_01955	FFIG_58_00797	FFIG_63_01328	FFIG_79_01479
cysM	Cysteine synthase	FFIG_23_01605	FFIG_58_01844	FFIG_63_00663	FFIG_79_01480
metC	Cystathionine beta-lyase	FFIG_23_01606	FFIG_58_01845	FFIG_63_00664	FFIG_79_01481
group_221	hypothetical protein	FFIG_23_00762	FFIG_58_00781	FFIG_63_01469	FFIG_79_01483
group_966	Putative membrane protein insertion efficiency factor	FFIG_23_00626	FFIG_58_00103	FFIG_63_00703	FFIG_79_01484
mreB_2	Rod shape-determining protein MreB	FFIG_23_00627	FFIG_58_00102	FFIG_63_00704	FFIG_79_01485
group_2582	hypothetical protein	FFIG_23_01358	FFIG_58_01123	FFIG_63_01347	FFIG_79_01486
yrrK	Putative pre-16S rRNA nuclease	FFIG_23_01359	FFIG_58_01122	FFIG_63_01348	FFIG_79_01487
group_2689	hypothetical protein	FFIG_23_01360	FFIG_58_01121	FFIG_63_01349	FFIG_79_01488
group_2659	hypothetical protein	FFIG_23_00178	FFIG_58_00656	FFIG_63_01482	FFIG_79_01490
group_523	putative ABC transporter ATP-binding protein	FFIG_23_00179	FFIG_58_00655	FFIG_63_01481	FFIG_79_01491
rplS	50S ribosomal protein L19	FFIG_23_02012	FFIG_58_00177	FFIG_63_01635	FFIG_79_01493
pth	Peptidyl-tRNA hydrolase	FFIG_23_01343	FFIG_58_00869	FFIG_63_01076	FFIG_79_01497
ldh	L-lactate dehydrogenase	FFIG_23_01342	FFIG_58_00868	FFIG_63_00779	FFIG_79_01498
baeS_2	Signal transduction histidine-protein kinase BaeS	FFIG_23_01928	FFIG_58_01866	FFIG_63_00660	FFIG_79_01499
srrA_2	Transcriptional regulatory protein SrrA	FFIG_23_01927	FFIG_58_01865	FFIG_63_00659	FFIG_79_01500
group_1422	hypothetical protein	FFIG_23_02037	FFIG_58_01957	FFIG_63_00448	FFIG_79_01501
group_993	hypothetical protein	FFIG_23_01298	FFIG_58_00361	FFIG_63_00127	FFIG_79_01502
group_2881	hypothetical protein	FFIG_23_01297	FFIG_58_00360	FFIG_63_00128	FFIG_79_01503
murA1	UDP-N-acetylglucosamine 1-carboxyvinyltransferase	FFIG_23_01569	FFIG_58_00328	FFIG_63_00104	FFIG_79_01504
icaA	Poly-beta-1,6-N-acetyl-D-glucosamine synthase	FFIG_23_01673	FFIG_58_01829	FFIG_63_00924	FFIG_79_01508
rpsJ	30S ribosomal protein S10	FFIG_23_00817	FFIG_58_01239	FFIG_63_00111	FFIG_79_01513
rplC	50S ribosomal protein L3	FFIG_23_00818	FFIG_58_01238	FFIG_63_00110	FFIG_79_01514
clpC1	ATP-dependent Clp protease ATP-binding subunit ClpC1	FFIG_23_00325	FFIG_58_00323	FFIG_63_01526	FFIG_79_01516
hprK	HPr kinase/phosphorylase	FFIG_23_00936	FFIG_58_01008	FFIG_63_01166	FFIG_79_01519
group_870	hypothetical protein	FFIG_23_00420	FFIG_58_01366	FFIG_63_01378	FFIG_79_01520
gmk	Guanylate kinase	FFIG_23_01977	FFIG_58_01394	FFIG_63_01556	FFIG_79_01521
rpoZ	DNA-directed RNA polymerase subunit omega	FFIG_23_01978	FFIG_58_01393	FFIG_63_01557	FFIG_79_01522
oatA	O-acetyltransferase OatA	FFIG_23_00268	FFIG_58_01097	FFIG_63_01523	FFIG_79_01523
group_2951	hypothetical protein	FFIG_23_00267	FFIG_58_01096	FFIG_63_01522	FFIG_79_01524
group_1245	hypothetical protein	FFIG_23_00001	FFIG_58_00502	FFIG_63_00088	FFIG_79_01526
group_1244	hypothetical protein	FFIG_23_00002	FFIG_58_00501	FFIG_63_00089	FFIG_79_01527
ansZ	L-asparaginase 2	FFIG_23_00979	FFIG_58_01577	FFIG_63_01091	FFIG_79_01530
group_1830	hypothetical protein	FFIG_23_01084	FFIG_58_00050	FFIG_63_00717	FFIG_79_01533
lacR	HTH-type transcriptional regulator LacR	FFIG_23_00294	FFIG_58_01889	FFIG_63_01072	FFIG_79_01535
hexR	HTH-type transcriptional regulator HexR	FFIG_23_01620	FFIG_58_01661	FFIG_63_00095	FFIG_79_01536
nanE	Putative N-acetylmannosamine-6-phosphate 2-epimerase	FFIG_23_01621	FFIG_58_01660	FFIG_63_00094	FFIG_79_01537
nanA	N-acetylneuraminate lyase	FFIG_23_01622	FFIG_58_01659	FFIG_63_00093	FFIG_79_01538
pgi	Glucose-6-phosphate isomerase	FFIG_23_00440	FFIG_58_00724	FFIG_63_00777	FFIG_79_01539
group_1822	hypothetical protein	FFIG_23_00146	FFIG_58_01930	FFIG_63_01551	FFIG_79_01542
yhdG_2	putative amino acid permease YhdG	FFIG_23_00674	FFIG_58_00259	FFIG_63_01530	FFIG_79_01545
panT	Pantothenate transporter PanT	FFIG_23_00578	FFIG_58_01059	FFIG_63_00600	FFIG_79_01548
lytG	Exo-glucosaminidase LytG	FFIG_23_00579	FFIG_58_01058	FFIG_63_00599	FFIG_79_01549
group_1855	hypothetical protein	FFIG_23_01198	FFIG_58_01182	FFIG_63_01177	FFIG_79_01551
rpmF	50S ribosomal protein L32	FFIG_23_01197	FFIG_58_01183	FFIG_63_01176	FFIG_79_01552
group_577	hypothetical protein	FFIG_23_00893	FFIG_58_01883	FFIG_63_00736	FFIG_79_01554
