# Supplementary material for: Selection of Immunobiotic Ligilactobacillus salivarius Strains from the Intestinal Tract of Wakame-Fed Pigs: Functional and Genomic Studies
Source: Microorganisms. 2020 Oct 26;8(11):1659. doi: 10.3390/microorganisms8111659 (PMC7716343; doi:10.3390/microorganisms8111659)
Supplement: Supplementary file 1 [file microorganisms-08-01659-s001.zip › Trab ZHOU FINAL/Supplementary Table 8.xlsx]

## Sheet: Unique-Genes
Gene	Annotation	FFIG58	FFIG60	FFIG79
menH	2-succinyl-6-hydroxy-2,4-cyclohexadiene-1-carboxylate synthase	FFIG58_00001
ezrA_2	Septation ring formation regulator EzrA	FFIG58_00017
group_55	hypothetical protein	FFIG58_00039
murAA	UDP-N-acetylglucosamine 1-carboxyvinyltransferase 1	FFIG58_00101
group_373	tRNA-Leu(cag)	FFIG58_00137
group_374	hypothetical protein	FFIG58_00138
group_381	hypothetical protein	FFIG58_00172
group_394	hypothetical protein	FFIG58_00234
ruvA	Holliday junction ATP-dependent DNA helicase RuvA	FFIG58_00251
group_400	hypothetical protein	FFIG58_00258
smc_2	Chromosome partition protein Smc	FFIG58_00268
prs_1	Ribose-phosphate pyrophosphokinase	FFIG58_00275
group_409	putative type I restriction enzymeP M protein	FFIG58_00301
group_410	hypothetical protein	FFIG58_00302
xylB_1	Aryl-alcohol dehydrogenase	FFIG58_00305
group_415	hypothetical protein	FFIG58_00316
catM	HTH-type transcriptional regulator CatM	FFIG58_00344
group_426	hypothetical protein	FFIG58_00378
group_427	hypothetical protein	FFIG58_00379
hflK	Modulator of FtsH protease HflK	FFIG58_00399
gpmA_1	2,3-bisphosphoglycerate-dependent phosphoglycerate mutase	FFIG58_00486
group_447	hypothetical protein	FFIG58_00560
oppA	Oligopeptide-binding protein OppA	FFIG58_00573
ybaN	Inner membrane protein YbaN	FFIG58_00590
group_459	hypothetical protein	FFIG58_00591
yvdT_1	putative HTH-type transcriptional regulator YvdT	FFIG58_00653
group_474	hypothetical protein	FFIG58_00688
group_497	hypothetical protein	FFIG58_00788
tilS	tRNA(Ile)-lysidine synthase	FFIG58_00875
group_528	tRNA-Thr(tgt)	FFIG58_00896
group_529	tRNA-Leu(tag)	FFIG58_00897
group_987	tRNA-Val(tac)	FFIG58_00899
mraZ	Transcriptional regulator MraZ	FFIG58_00971
ybhL	Inner membrane protein YbhL	FFIG58_00986
ddrOP3	HTH-type transcriptional regulator DdrOP3	FFIG58_00991
group_545	hypothetical protein	FFIG58_00996
group_2083	hypothetical protein	FFIG58_01001
group_555	hypothetical protein	FFIG58_01019
group_30	Sensor histidine kinase ResE	FFIG58_01032
group_558	hypothetical protein	FFIG58_01037
group_559	hypothetical protein	FFIG58_01040
group_564	C protein alpha-antigen	FFIG58_01067
group_565	putative membrane protein	FFIG58_01070
group_568	hypothetical protein	FFIG58_01086
group_569	hypothetical protein	FFIG58_01087
group_576	Putative two-component membrane permease complex subunit SMU_747c	FFIG58_01102
tusA_1	Sulfurtransferase TusA	FFIG58_01104
group_583	hypothetical protein	FFIG58_01137
rlmH	Ribosomal RNA large subunit methyltransferase H	FFIG58_01145
acpS	Holo-[acyl-carrier-protein] synthase	FFIG58_01160
rpmI	50S ribosomal protein L35	FFIG58_01172
rplT	50S ribosomal protein L20	FFIG58_01173
group_596	hypothetical protein	FFIG58_01250
group_597	hypothetical protein	FFIG58_01255
group_601	hypothetical protein	FFIG58_01260
group_602	hypothetical protein	FFIG58_01261
gpmA_4	2,3-bisphosphoglycerate-dependent phosphoglycerate mutase	FFIG58_01286
group_615	5S ribosomal RNA	FFIG58_01300
ackA_2	Acetate kinase	FFIG58_01311
group_621	hypothetical protein	FFIG58_01312
group_637	hypothetical protein	FFIG58_01368
group_644	hypothetical protein	FFIG58_01409
dltC	D-alanine--poly(phosphoribitol) ligase subunit 2	FFIG58_01410
patA_3	Peptidoglycan O-acetyltransferase	FFIG58_01411
recO	DNA repair protein RecO	FFIG58_01415
group_649	hypothetical protein	FFIG58_01423
yvgN_1	Glyoxal reductase	FFIG58_01426
cca	CCA-adding enzyme	FFIG58_01430
xerC_4	Tyrosine recombinase XerC	FFIG58_01433
group_662	hypothetical protein	FFIG58_01446
group_671	hypothetical protein	FFIG58_01478
group_676	hypothetical protein	FFIG58_01485
group_2084	hypothetical protein	FFIG58_01489
dinG_1	putative ATP-dependent helicase DinG	FFIG58_01490
fni	Isopentenyl-diphosphate delta-isomerase	FFIG58_01494
group_683	hypothetical protein	FFIG58_01495
murB	UDP-N-acetylenolpyruvoylglucosamine reductase	FFIG58_01507
group_21	hypothetical protein	FFIG58_01533
rlmA	23S rRNA (guanine(745)-N(1))-methyltransferase	FFIG58_01553
hsdS	Type-1 restriction enzyme EcoKI specificity protein	FFIG58_01562
glyS	Glycine--tRNA ligase beta subunit	FFIG58_01566
yheS_2	putative ABC transporter ATP-binding protein YheS	FFIG58_01573
tmk	Thymidylate kinase	FFIG58_01582
group_707	hypothetical protein	FFIG58_01592
plsX	Phosphate acyltransferase	FFIG58_01618
acpP_2	Acyl carrier protein	FFIG58_01619
group_9	hypothetical protein	FFIG58_01627
group_722	hypothetical protein	FFIG58_01662
group_727	hypothetical protein	FFIG58_01675
group_732	hypothetical protein	FFIG58_01695
dnaD	DNA replication protein DnaD	FFIG58_01699
group_742	hypothetical protein	FFIG58_01752
group_745	hypothetical protein	FFIG58_01764
group_749	hypothetical protein	FFIG58_01774
bglF_3	PTS system beta-glucoside-specific EIIBCA component	FFIG58_01784
group_760	hypothetical protein	FFIG58_01796
group_761	hypothetical protein	FFIG58_01797
group_764	hypothetical protein	FFIG58_01807
group_766	hypothetical protein	FFIG58_01811
group_769	hypothetical protein	FFIG58_01817
group_770	hypothetical protein	FFIG58_01818
dnaE	DNA polymerase III subunit alpha	FFIG58_01830
pepF1_1	Oligoendopeptidase F, plasmid	FFIG58_01831
group_783	hypothetical protein	FFIG58_01850
group_784	hypothetical protein	FFIG58_01853
group_785	hypothetical protein	FFIG58_01854
group_787	hypothetical protein	FFIG58_01859
group_2085	hypothetical protein	FFIG58_01860
group_794	hypothetical protein	FFIG58_01877
group_799	hypothetical protein	FFIG58_01909
group_800	DegV domain-containing protein	FFIG58_01910
group_803	hypothetical protein	FFIG58_01914
group_805	hypothetical protein	FFIG58_01922
group_807	hypothetical protein	FFIG58_01926
group_808	hypothetical protein	FFIG58_01927
yqfL	Putative pyruvate, phosphate dikinase regulatory protein	FFIG58_01928
group_812	hypothetical protein	FFIG58_01933
group_818	hypothetical protein	FFIG58_01945
group_821	hypothetical protein	FFIG58_01956
group_2086	hypothetical protein	FFIG58_01958
group_823	hypothetical protein	FFIG58_01962
group_826	hypothetical protein	FFIG58_01968
adhR_1	HTH-type transcriptional regulator AdhR		FFIG60_00021
group_1	Fumarate hydratase class II		FFIG60_00067
rsgA	Small ribosomal subunit biogenesis GTPase RsgA		FFIG60_00182
group_8	hypothetical protein		FFIG60_00219
cpoA	Alpha-galactosylglucosyldiacylglycerol synthase		FFIG60_00231
group_2	hypothetical protein		FFIG60_00358
group_837	hypothetical protein		FFIG60_00439
pyk	Pyruvate kinase		FFIG60_00462
group_840	hypothetical protein		FFIG60_00463
bca	C protein alpha-antigen		FFIG60_00523
group_844	hypothetical protein		FFIG60_00543
group_845	hypothetical protein		FFIG60_00544
group_847	hypothetical protein		FFIG60_00692
leuS	Leucine--tRNA ligase		FFIG60_00715
group_849	tRNA-Pro(tgg)		FFIG60_00729
group_850	hypothetical protein		FFIG60_00750
group_851	hypothetical protein		FFIG60_00752
lytN_1	putative cell wall hydrolase LytN		FFIG60_00753
group_853	hypothetical protein		FFIG60_00754
ytlR_1	Putative lipid kinase YtlR		FFIG60_00810
group_855	hypothetical protein		FFIG60_00912
group_856	hypothetical protein		FFIG60_00936
group_860	putative type I restriction enzymeP M protein		FFIG60_01014
group_862	hypothetical protein		FFIG60_01078
group_31	Sensor histidine kinase ResE		FFIG60_01125
group_864	hypothetical protein		FFIG60_01163
engB	putative GTP-binding protein EngB		FFIG60_01164
group_866	hypothetical protein		FFIG60_01165
group_867	hypothetical protein		FFIG60_01173
epsH_2	Putative glycosyltransferase EpsH		FFIG60_01187
group_875	putative membrane protein		FFIG60_01361
group_876	hypothetical protein		FFIG60_01362
group_879	hypothetical protein		FFIG60_01365
group_881	Phosphate import ATP-binding protein PstB 3		FFIG60_01469
group_882	hypothetical protein		FFIG60_01500
ltaS1_1	Lipoteichoic acid synthase 1		FFIG60_01545
minJ_2	Cell division topological determinant MinJ		FFIG60_01561
group_884	hypothetical protein		FFIG60_01637
group_885	hypothetical protein		FFIG60_01638
glnP_2	Glutamine transport system permease protein GlnP		FFIG60_01639
rnhB	Ribonuclease HII		FFIG60_01672
group_888	hypothetical protein		FFIG60_01698
group_889	hypothetical protein		FFIG60_01704
group_893	hypothetical protein		FFIG60_01708
glpR	Glycerol-3-phosphate regulon repressor		FFIG60_01714
group_896	hypothetical protein		FFIG60_01752
lipC	Spore germination lipase LipC		FFIG60_01753
mecA	Adapter protein MecA		FFIG60_01821
ytlR_2	Putative lipid kinase YtlR		FFIG60_01835
yfnB_1	Putative HAD-hydrolase YfnB		FFIG60_01836
group_901	hypothetical protein		FFIG60_01848
group_903	hypothetical protein		FFIG60_01870
group_904	hypothetical protein		FFIG60_01871
group_905	hypothetical protein			FFIG79_00010
group_906	hypothetical protein			FFIG79_00011
group_907	hypothetical protein			FFIG79_00012
group_908	hypothetical protein			FFIG79_00059
group_909	hypothetical protein			FFIG79_00113
group_910	hypothetical protein			FFIG79_00114
group_911	hypothetical protein			FFIG79_00115
group_912	hypothetical protein			FFIG79_00116
group_913	hypothetical protein			FFIG79_00117
group_914	hypothetical protein			FFIG79_00136
group_16	hypothetical protein			FFIG79_00161
group_915	hypothetical protein			FFIG79_00188
glnQ_1	Glutamine transport ATP-binding protein GlnQ			FFIG79_00223
group_917	hypothetical protein			FFIG79_00229
group_22	hypothetical protein			FFIG79_00249
recN_1	DNA repair protein RecN			FFIG79_00289
group_919	hypothetical protein			FFIG79_00321
typA	GTP-binding protein TypA/BipA			FFIG79_00324
group_921	hypothetical protein			FFIG79_00442
clpC_1	putative ATP-dependent Clp protease ATP-binding subunit			FFIG79_00461
group_923	Putative universal stress protein			FFIG79_00462
group_924	hypothetical protein			FFIG79_00482
group_925	hypothetical protein			FFIG79_00484
group_926	hypothetical protein			FFIG79_00512
group_37	Replication protein RepB			FFIG79_00535
group_927	hypothetical protein			FFIG79_00549
group_928	hypothetical protein			FFIG79_00550
ydbP	Thioredoxin-like protein YdbP			FFIG79_00551
group_930	hypothetical protein			FFIG79_00552
group_931	hypothetical protein			FFIG79_00624
group_932	hypothetical protein			FFIG79_00637
group_933	hypothetical protein			FFIG79_00691
group_934	hypothetical protein			FFIG79_00738
group_935	hypothetical protein			FFIG79_00807
group_936	hypothetical protein			FFIG79_00828
group_937	hypothetical protein			FFIG79_00829
group_938	hypothetical protein			FFIG79_00830
bcgIA	Restriction enzyme BgcI subunit alpha			FFIG79_00864
group_940	hypothetical protein			FFIG79_00877
group_941	hypothetical protein			FFIG79_00894
group_32	DNA topoisomerase 3			FFIG79_00899
group_942	hypothetical protein			FFIG79_01031
gspA_2	General stress protein A			FFIG79_01040
ssp5	Agglutinin receptor			FFIG79_01059
group_945	hypothetical protein			FFIG79_01089
group_946	hypothetical protein			FFIG79_01104
group_947	hypothetical protein			FFIG79_01105
group_948	hypothetical protein			FFIG79_01106
group_949	hypothetical protein			FFIG79_01110
group_950	hypothetical protein			FFIG79_01317
group_951	hypothetical protein			FFIG79_01326
group_952	hypothetical protein			FFIG79_01327
clpC_2	ATP-dependent Clp protease ATP-binding subunit ClpC			FFIG79_01328
group_954	hypothetical protein			FFIG79_01340
group_955	hypothetical protein			FFIG79_01353
group_956	hypothetical protein			FFIG79_01442
gltC_2	HTH-type transcriptional regulator GltC			FFIG79_01453
galT	Galactose-1-phosphate uridylyltransferase			FFIG79_01455
group_959	hypothetical protein			FFIG79_01457
ltaS1_2	Lipoteichoic acid synthase 1			FFIG79_01461
yfnB	Putative HAD-hydrolase YfnB			FFIG79_01477
nhaC_2	Na(+)/H(+) antiporter NhaC			FFIG79_01496
group_961	hypothetical protein			FFIG79_01510
ytpP	Thioredoxin-like protein YtpP			FFIG79_01515
mntH	Divalent metal cation transporter MntH			FFIG79_01517
group_964	hypothetical protein			FFIG79_01532
group_965	hypothetical protein			FFIG79_01547
group_6	hypothetical protein			FFIG79_01550
plsC	1-acyl-sn-glycerol-3-phosphate acyltransferase			FFIG79_01553

## Sheet: 2-Genes
Gene	Annotation	FFIG58	FFIG60	FFIG79
artQ	Arginine transport system permease protein ArtQ	FFIG58_00004		FFIG79_01448
ezrA_1	Septation ring formation regulator EzrA	FFIG58_00016		FFIG79_01253
group_342	hypothetical protein	FFIG58_00020		FFIG79_00740
group_346	hypothetical protein	FFIG58_00033		FFIG79_00692
xre_2	HTH-type transcriptional regulator Xre	FFIG58_00034		FFIG79_00693
dacA_1	D-alanyl-D-alanine carboxypeptidase DacA	FFIG58_00044		FFIG79_00546
dapE_1	putative succinyl-diaminopimelate desuccinylase	FFIG58_00065		FFIG79_00767
dnaN	DNA polymerase III subunit beta	FFIG58_00117		FFIG79_00171
casD	CRISPR system Cascade subunit CasD	FFIG58_00132		FFIG79_01412
ygbT	CRISPR-associated endonuclease Cas1	FFIG58_00134		FFIG79_00943
polC_3	DNA polymerase III PolC-type	FFIG58_00135		FFIG79_00942
fenF	Malonyl CoA-acyl carrier protein transacylase	FFIG58_00143		FFIG79_00690
accD	Acetyl-coenzyme A carboxylase carboxyl transferase subunit beta	FFIG58_00149		FFIG79_01098
yhdG_1	putative amino acid permease YhdG	FFIG58_00178		FFIG79_01492
truB	tRNA pseudouridine synthase B	FFIG58_00197		FFIG79_00771
pgsA	CDP-diacylglycerol--glycerol-3-phosphate 3-phosphatidyltransferase	FFIG58_00246		FFIG79_00869
group_405	hypothetical protein	FFIG58_00274		FFIG79_00111
group_94	hypothetical protein	FFIG58_00304		FFIG79_01318
copZ	Copper chaperone CopZ	FFIG58_00392		FFIG79_00847
tphA1I	Terephthalate 1,2-dioxygenase, reductase component 1	FFIG58_00398		FFIG79_00841
group_121	hypothetical protein	FFIG58_00572		FFIG79_01238
fumC	Fumarate hydratase class II	FFIG58_00589		FFIG79_00798
group_488	hypothetical protein	FFIG58_00743		FFIG79_01112
copA	Copper-exporting P-type ATPase A	FFIG58_00753		FFIG79_00413
tagE	Poly(glycerol-phosphate) alpha-glucosyltransferase	FFIG58_00789		FFIG79_01202
group_504	Glutamine transport system permease protein GlnP	FFIG58_00813		FFIG79_00224
rsmD	Ribosomal RNA small subunit methyltransferase D	FFIG58_00843		FFIG79_00709
group_517	hypothetical protein	FFIG58_00844		FFIG79_00710
group_520	hypothetical protein	FFIG58_00862		FFIG79_00266
hpt	Hypoxanthine-guanine phosphoribosyltransferase	FFIG58_00876		FFIG79_01184
group_538	hypothetical protein	FFIG58_00968		FFIG79_01434
group_566	hypothetical protein	FFIG58_01083		FFIG79_00665
group_578	hypothetical protein	FFIG58_01116		FFIG79_00119
group_598	putative transcriptional regulatory protein	FFIG58_01256		FFIG79_01322
rbsK/rbiA_2	Bifunctional ribokinase/ribose-5-phosphate isomerase A	FFIG58_01257		FFIG79_01323
epsF	Type II secretion system protein F	FFIG58_01259		FFIG79_01546
rplL	50S ribosomal protein L7/L12	FFIG58_01268		FFIG79_01057
group_625	HTH-type transcriptional regulator ImmR	FFIG58_01319		FFIG79_00193
group_626	hypothetical protein	FFIG58_01320		FFIG79_00194
group_627	hypothetical protein	FFIG58_01321		FFIG79_00195
group_628	hypothetical protein	FFIG58_01322		FFIG79_00196
group_629	hypothetical protein	FFIG58_01327		FFIG79_00201
group_214	hypothetical protein	FFIG58_01366		FFIG79_01520
priA	Primosomal protein N'	FFIG58_01391		FFIG79_00334
lagD_2	Lactococcin-G-processing and transport ATP-binding protein LagD	FFIG58_01402		FFIG79_01297
hexs-b	Hexaprenyl-diphosphate synthase large subunit ((2E,6E)-farnesyl-diphosphate specific)	FFIG58_01403		FFIG79_01296
cspLA	Cold shock-like protein CspLA	FFIG58_01458		FFIG79_00970
pepT	Peptidase T	FFIG58_01472		FFIG79_00717
pstB3	Phosphate import ATP-binding protein PstB 3	FFIG58_01473		FFIG79_00565
group_681	Phosphomevalonate kinase	FFIG58_01493		FFIG79_01226
group_249	hypothetical protein	FFIG58_01550		FFIG79_01351
tusA_2	Sulfurtransferase TusA	FFIG58_01607		FFIG79_00959
group_261	hypothetical protein	FFIG58_01608		FFIG79_00960
pyrE	Orotate phosphoribosyltransferase	FFIG58_01642		FFIG79_00382
yagU	Inner membrane protein YagU	FFIG58_01650		FFIG79_00749
nnrD	ADP-dependent (S)-NAD(P)H-hydrate dehydratase	FFIG58_01719		FFIG79_00805
rsuA	Ribosomal small subunit pseudouridine synthase A	FFIG58_01720		FFIG79_00804
group_739	hypothetical protein	FFIG58_01731		FFIG79_00060
group_747	hypothetical protein	FFIG58_01770		FFIG79_00132
lexA_1	LexA repressor	FFIG58_01773		FFIG79_00451
group_750	hypothetical protein	FFIG58_01775		FFIG79_00723
nusB	N utilization substance protein B	FFIG58_01803		FFIG79_00278
nrnB	Oligoribonuclease NrnB	FFIG58_01808		FFIG79_00787
group_775	hypothetical protein	FFIG58_01826		FFIG79_01373
group_801	hypothetical protein	FFIG58_01912		FFIG79_01026
group_810	hypothetical protein	FFIG58_01930		FFIG79_01542
yvgN	Glyoxal reductase	FFIG58_01940		FFIG79_00483
pckA	hypothetical protein	FFIG58_01954		FFIG79_01086
group_846	hypothetical protein		FFIG60_00602	FFIG79_00009
aspS	Aspartate--tRNA ligase		FFIG60_01407	FFIG79_00061
yicL_1	putative inner membrane transporter YicL		FFIG60_00534	FFIG79_00064
group_833	hypothetical protein		FFIG60_00177	FFIG79_00074
group_832	hypothetical protein		FFIG60_00170	FFIG79_00081
xre	HTH-type transcriptional regulator Xre		FFIG60_00162	FFIG79_00089
group_830	hypothetical protein		FFIG60_00161	FFIG79_00090
pinR_1	Serine recombinase PinR		FFIG60_00160	FFIG79_00091
group_841	HTH-type transcriptional repressor GlcR		FFIG60_00483	FFIG79_00379
group_872	hypothetical protein		FFIG60_01267	FFIG79_00460
group_874	putative HTH-type transcriptional regulator		FFIG60_01322	FFIG79_00905
psiE	hypothetical protein		FFIG60_01319	FFIG79_00908
group_869	hypothetical protein		FFIG60_01212	FFIG79_00909
group_2079	tRNA-Glu(ttc)		FFIG60_00719	FFIG79_01020
epsJ_6	putative glycosyltransferase EpsJ		FFIG60_01818	FFIG79_01039
group_892	hypothetical protein		FFIG60_01707	FFIG79_01083
group_891	hypothetical protein		FFIG60_01706	FFIG79_01084
group_890	hypothetical protein		FFIG60_01705	FFIG79_01085
group_857	hypothetical protein		FFIG60_00937	FFIG79_01090
group_858	hypothetical protein		FFIG60_00938	FFIG79_01091
group_331	hypothetical protein		FFIG60_00939	FFIG79_01092
group_859	hypothetical protein		FFIG60_00940	FFIG79_01093
pfkA	ATP-dependent 6-phosphofructokinase		FFIG60_00461	FFIG79_01131
group_861	hypothetical protein		FFIG60_01036	FFIG79_01229
yvdM	Beta-phosphoglucomutase		FFIG60_01239	FFIG79_01250
group_334	Maltose epimerase		FFIG60_01237	FFIG79_01252
group_329	hypothetical protein		FFIG60_00230	FFIG79_01299
ptsH	Phosphocarrier protein HPr		FFIG60_01079	FFIG79_01303
group_337	hypothetical protein		FFIG60_01574	FFIG79_01354
group_330	hypothetical protein		FFIG60_00328	FFIG79_01361
group_836	hypothetical protein		FFIG60_00329	FFIG79_01362
pepN	Aminopeptidase N		FFIG60_01541	FFIG79_01405
group_333	hypothetical protein		FFIG60_01219	FFIG79_01421
group_870	hypothetical protein		FFIG60_01218	FFIG79_01422
group_332	hypothetical protein		FFIG60_01157	FFIG79_01466
group_895	hypothetical protein		FFIG60_01749	FFIG79_01518
gspA_2	General stress protein A		FFIG60_01506	FFIG79_01525
yutF	Acid sugar phosphatase		FFIG60_01363	FFIG79_01543
group_878	hypothetical protein		FFIG60_01364	FFIG79_01544
group_519	hypothetical protein	FFIG58_00852	FFIG60_00024
minJ	Cell division topological determinant MinJ	FFIG58_01013	FFIG60_00027
phoP	Alkaline phosphatase synthesis transcriptional regulatory protein PhoP	FFIG58_01012	FFIG60_00028
group_551	hypothetical protein	FFIG58_01009	FFIG60_00031
lgt_1	Prolipoprotein diacylglyceryl transferase	FFIG58_01007	FFIG60_00033
smc_3	Chromosome partition protein Smc	FFIG58_00801	FFIG60_00039
gluP	Rhomboid protease GluP	FFIG58_00804	FFIG60_00042
group_502	hypothetical protein	FFIG58_00808	FFIG60_00046
miaA	tRNA dimethylallyltransferase	FFIG58_00809	FFIG60_00047
group_438	hypothetical protein	FFIG58_00425	FFIG60_00051
maa_1	Maltose O-acetyltransferase	FFIG58_00586	FFIG60_00070
bglH_2	Aryl-phospho-beta-D-glucosidase BglH	FFIG58_01819	FFIG60_00077
group_685	hypothetical protein	FFIG58_01501	FFIG60_00083
smpB	SsrA-binding protein	FFIG58_01500	FFIG60_00084
purE	N5-carboxyaminoimidazole ribonucleotide mutase	FFIG58_00717	FFIG60_00086
purK_2	N5-carboxyaminoimidazole ribonucleotide synthase	FFIG58_00718	FFIG60_00087
ytrA	HTH-type transcriptional repressor YtrA	FFIG58_00282	FFIG60_00095
glpF_1	Glycerol uptake facilitator protein	FFIG58_00205	FFIG60_00110
group_389	hypothetical protein	FFIG58_00212	FFIG60_00117
group_390	hypothetical protein	FFIG58_00214	FFIG60_00119
licT_1	Transcription antiterminator LicT	FFIG58_00220	FFIG60_00125
clpC	ATP-dependent Clp protease ATP-binding subunit ClpC	FFIG58_00883	FFIG60_00145
group_797	hypothetical protein	FFIG58_01895	FFIG60_00149
dinB	DNA polymerase IV	FFIG58_01864	FFIG60_00151
group_790	hypothetical protein	FFIG58_01867	FFIG60_00154
thiN	Thiamine pyrophosphokinase	FFIG58_01613	FFIG60_00183
group_432	hypothetical protein	FFIG58_00404	FFIG60_00187
group_433	hypothetical protein	FFIG58_00405	FFIG60_00188
group_20	hypothetical protein	FFIG58_00416	FFIG60_00199
yvdD	LOG family protein YvdD	FFIG58_00417	FFIG60_00200
ppaX_1	Pyrophosphatase PpaX	FFIG58_00550	FFIG60_00213
group_796	Alpha-monoglucosyldiacylglycerol synthase	FFIG58_01886	FFIG60_00232
group_496	N-acetylmuramoyl-L-alanine amidase domain-containing protein	FFIG58_00787	FFIG60_00233
group_711	hypothetical protein	FFIG58_01602	FFIG60_00237
group_712	hypothetical protein	FFIG58_01606	FFIG60_00241
deaD	ATP-dependent RNA helicase DeaD	FFIG58_01408	FFIG60_00242
group_642	hypothetical protein	FFIG58_01407	FFIG60_00243
group_421	Putative esterase	FFIG58_00354	FFIG60_00260
bbmA_2	Intracellular maltogenic amylase	FFIG58_00538	FFIG60_00282
mfd	Transcription-repair-coupling factor	FFIG58_00870	FFIG60_00314
murJ_1	Lipid II flippase MurJ	FFIG58_00871	FFIG60_00315
hslR	Heat shock protein 15	FFIG58_00872	FFIG60_00316
divIC	Cell division protein DivIC	FFIG58_00873	FFIG60_00317
atpC	ATP synthase epsilon chain	FFIG58_00831	FFIG60_00319
atpD	ATP synthase subunit beta	FFIG58_00830	FFIG60_00320
upp	Uracil phosphoribosyltransferase	FFIG58_00823	FFIG60_00327
group_640	hypothetical protein	FFIG58_01372	FFIG60_00340
group_639	hypothetical protein	FFIG58_01371	FFIG60_00341
group_465	hypothetical protein	FFIG58_00649	FFIG60_00348
group_464	Alkaline phosphatase synthesis sensor protein PhoR	FFIG58_00648	FFIG60_00349
lspA	Lipoprotein signal peptidase	FFIG58_01635	FFIG60_00363
pyrP	Uracil permease	FFIG58_01638	FFIG60_00366
lyc_3	Autolytic lysozyme	FFIG58_01364	FFIG60_00379
cysS	Cysteine--tRNA ligase	FFIG58_01278	FFIG60_00392
group_167	hypothetical protein	FFIG58_00954	FFIG60_00402
chpS	Antitoxin ChpS	FFIG58_00940	FFIG60_00416
ndoA_1	Endoribonuclease EndoA	FFIG58_00939	FFIG60_00417
group_533	hypothetical protein	FFIG58_00938	FFIG60_00418
group_532	hypothetical protein	FFIG58_00923	FFIG60_00433
group_478	hypothetical protein	FFIG58_00698	FFIG60_00440
group_479	hypothetical protein	FFIG58_00700	FFIG60_00442
group_480	hypothetical protein	FFIG58_00701	FFIG60_00443
yjeM_1	Inner membrane transporter YjeM	FFIG58_00796	FFIG60_00444
cdaA	Cyclic di-AMP synthase CdaA	FFIG58_01561	FFIG60_00464
group_696	hypothetical protein	FFIG58_01558	FFIG60_00467
guaC	GMP reductase	FFIG58_01554	FFIG60_00471
rimM	Ribosome maturation factor RimM	FFIG58_00181	FFIG60_00478
nagZ	Beta-hexosaminidase	FFIG58_01194	FFIG60_00503
group_562	hypothetical protein	FFIG58_01060	FFIG60_00516
copY_2	Transcriptional repressor CopY	FFIG58_01066	FFIG60_00522
tagA	N-acetylglucosaminyldiphosphoundecaprenol N-acetyl-beta-D-mannosaminyltransferase	FFIG58_01294	FFIG60_00530
pncB2	Nicotinate phosphoribosyltransferase pncB2	FFIG58_01293	FFIG60_00531
nadE	NH(3)-dependent NAD(+) synthetase	FFIG58_01292	FFIG60_00532
group_343	hypothetical protein	FFIG58_00022	FFIG60_00536
group_52	Putative universal stress protein	FFIG58_00023	FFIG60_00537
tag	DNA-3-methyladenine glycosylase 1	FFIG58_00024	FFIG60_00538
group_228	hypothetical protein	FFIG58_01447	FFIG60_00545
group_546	hypothetical protein	FFIG58_00997	FFIG60_00546
group_547	hypothetical protein	FFIG58_00998	FFIG60_00547
group_548	hypothetical protein	FFIG58_00999	FFIG60_00548
group_549	hypothetical protein	FFIG58_01000	FFIG60_00549
Int-Tn_1	Transposase from transposon Tn916	FFIG58_00990	FFIG60_00555
ogt	Methylated-DNA--protein-cysteine methyltransferase	FFIG58_00182	FFIG60_00557
cdsA	Phosphatidate cytidylyltransferase	FFIG58_00187	FFIG60_00562
rasP	Regulator of sigma-W protease RasP	FFIG58_00188	FFIG60_00563
rplGA	putative ribosomal protein YlxQ	FFIG58_00194	FFIG60_00569
kup	hypothetical protein	FFIG58_00440	FFIG60_00574
glnQ_2	Glutamine transport ATP-binding protein GlnQ	FFIG58_00814	FFIG60_00579
pbpX	Putative penicillin-binding protein PbpX	FFIG58_00816	FFIG60_00581
fadR	Fatty acid metabolism regulator protein	FFIG58_00236	FFIG60_00584
group_396	hypothetical protein	FFIG58_00237	FFIG60_00585
ybjI	5-amino-6-(5-phospho-D-ribitylamino)uracil phosphatase YbjI	FFIG58_00756	FFIG60_00596
group_416	hypothetical protein	FFIG58_00320	FFIG60_00604
rimI	N-alpha-acetyltransferase RimI	FFIG58_01575	FFIG60_00614
group_725	hypothetical protein	FFIG58_01672	FFIG60_00622
glcR_3	HTH-type transcriptional repressor GlcR	FFIG58_01671	FFIG60_00623
fucU	L-fucose mutarotase	FFIG58_01667	FFIG60_00627
xylB_2	Aryl-alcohol dehydrogenase	FFIG58_01666	FFIG60_00628
group_411	hypothetical protein	FFIG58_00306	FFIG60_00629
rhaS	HTH-type transcriptional activator RhaS	FFIG58_00307	FFIG60_00630
sufS	Cysteine desulfurase SufS	FFIG58_00576	FFIG60_00633
spxA_1	Regulatory protein Spx	FFIG58_00727	FFIG60_00638
ymdB	O-acetyl-ADP-ribose deacetylase	FFIG58_00658	FFIG60_00644
group_468	hypothetical protein	FFIG58_00659	FFIG60_00645
purM	Phosphoribosylformylglycinamidine cyclo-ligase	FFIG58_00835	FFIG60_00661
purN	Phosphoribosylglycinamide formyltransferase	FFIG58_00834	FFIG60_00662
group_575	hypothetical protein	FFIG58_01095	FFIG60_00666
rnz	Ribonuclease Z	FFIG58_01094	FFIG60_00667
group_573	putative oxidoreductase	FFIG58_01093	FFIG60_00668
recJ	Single-stranded-DNA-specific exonuclease RecJ	FFIG58_01092	FFIG60_00669
trpS2	Tryptophan--tRNA ligase 2	FFIG58_00664	FFIG60_00677
gppA	Guanosine-5'-triphosphate,3'-diphosphate pyrophosphatase	FFIG58_00665	FFIG60_00678
ybhF	putative ABC transporter ATP-binding protein YbhF	FFIG58_00666	FFIG60_00679
group_740	hypothetical protein	FFIG58_01746	FFIG60_00686
group_741	hypothetical protein	FFIG58_01751	FFIG60_00691
dapH	2,3,4,5-tetrahydropyridine-2,6-dicarboxylate N-acetyltransferase	FFIG58_01823	FFIG60_00695
ykuL	CBS domain-containing protein YkuL	FFIG58_01824	FFIG60_00696
gla	Glycerol facilitator-aquaporin gla	FFIG58_01825	FFIG60_00697
group_536	hypothetical protein	FFIG58_00955	FFIG60_00698
group_537	hypothetical protein	FFIG58_00956	FFIG60_00699
group_768	hypothetical protein	FFIG58_01813	FFIG60_00711
group_487	hypothetical protein	FFIG58_00733	FFIG60_00735
rex	Redox-sensing transcriptional repressor Rex	FFIG58_01572	FFIG60_00744
group_700	hypothetical protein	FFIG58_01571	FFIG60_00745
ctpE	putative cation-transporting ATPase E	FFIG58_00556	FFIG60_00748
def	Peptide deformylase	FFIG58_01809	FFIG60_00751
rnhA_1	14.7 kDa ribonuclease H-like protein	FFIG58_00264	FFIG60_00772
group_402	hypothetical protein	FFIG58_00265	FFIG60_00773
group_403	hypothetical protein	FFIG58_00267	FFIG60_00775
hslV	ATP-dependent protease subunit HslV	FFIG58_00711	FFIG60_00807
group_795	hypothetical protein	FFIG58_01882	FFIG60_00812
rplW	50S ribosomal protein L23	FFIG58_01236	FFIG60_00836
rplD	50S ribosomal protein L4	FFIG58_01237	FFIG60_00837
ybbH	putative HTH-type transcriptional regulator YbbH	FFIG58_01241	FFIG60_00841
group_440	hypothetical protein	FFIG58_00467	FFIG60_00864
metP_2	Methionine import system permease protein MetP	FFIG58_00478	FFIG60_00875
group_442	hypothetical protein	FFIG58_00484	FFIG60_00881
thiD_1	Hydroxymethylpyrimidine/phosphomethylpyrimidine kinase	FFIG58_00232	FFIG60_00889
hmpT	Thiamine precursor transporter HmpT	FFIG58_00233	FFIG60_00890
group_638	putative type I restriction enzymeP M protein	FFIG58_01369	FFIG60_00892
lepA	Elongation factor 4	FFIG58_00203	FFIG60_00898
cetB	2-epi-5-epi-valiolone epimerase	FFIG58_01760	FFIG60_00899
tpx	putative thiol peroxidase	FFIG58_01754	FFIG60_00905
group_291	hypothetical protein	FFIG58_01753	FFIG60_00906
cdaR_1	Carbohydrate diacid regulator	FFIG58_00748	FFIG60_00907
mreB_1	Rod shape-determining protein MreB	FFIG58_00009	FFIG60_00919
group_379	hypothetical protein	FFIG58_00153	FFIG60_00933
dnaC	Replicative DNA helicase	FFIG58_00628	FFIG60_00945
group_461	tRNA-His(gtg)	FFIG58_00635	FFIG60_00952
group_462	tRNA-Tyr(gta)	FFIG58_00637	FFIG60_00954
group_463	tRNA-Phe(gaa)	FFIG58_00638	FFIG60_00955
group_986	tRNA-Val(tac)	FFIG58_00640	FFIG60_00957
group_2080	tRNA-Glu(ttc)	FFIG58_00641	FFIG60_00958
group_585	hypothetical protein	FFIG58_01153	FFIG60_00964
secA_2	Protein translocase subunit SecA	FFIG58_01152	FFIG60_00965
group_419	hypothetical protein	FFIG58_00330	FFIG60_00973
group_418	hypothetical protein	FFIG58_00329	FFIG60_00974
phaJ	(R)-specific enoyl-CoA hydratase	FFIG58_00987	FFIG60_00983
gerN_1	Na(+)/H(+)-K(+) antiporter GerN	FFIG58_00086	FFIG60_00986
group_359	hypothetical protein	FFIG58_00085	FFIG60_00987
ecfA1_2	Energy-coupling factor transporter ATP-binding protein EcfA1	FFIG58_01210	FFIG60_00993
group_820	hypothetical protein	FFIG58_01951	FFIG60_01000
clpB	Chaperone protein ClpB	FFIG58_01950	FFIG60_01001
group_731	hypothetical protein	FFIG58_01693	FFIG60_01003
dapF	Diaminopimelate epimerase	FFIG58_01688	FFIG60_01008
nhaC_2	Na(+)/H(+) antiporter NhaC	FFIG58_01810	FFIG60_01009
bglK	Beta-glucoside kinase	FFIG58_01658	FFIG60_01018
zapA	Cell division protein ZapA	FFIG58_01124	FFIG60_01032
group_580	hypothetical protein	FFIG58_01125	FFIG60_01033
acpP_1	Acyl carrier protein	FFIG58_00142	FFIG60_01043
fabH_1	3-oxoacyl-[acyl-carrier-protein] synthase 3	FFIG58_00141	FFIG60_01044
group_350	hypothetical protein	FFIG58_00049	FFIG60_01057
divIB	Cell division protein DivIB	FFIG58_00978	FFIG60_01081
smc_4	Chromosome partition protein Smc	FFIG58_00922	FFIG60_01103
group_751	hypothetical protein	FFIG58_01780	FFIG60_01107
group_556	hypothetical protein	FFIG58_01022	FFIG60_01115
group_557	hypothetical protein	FFIG58_01023	FFIG60_01116
rsmC	Ribosomal RNA small subunit methyltransferase C	FFIG58_01588	FFIG60_01142
nrdH	Glutaredoxin-like protein NrdH	FFIG58_01589	FFIG60_01143
group_706	Putative NrdI-like protein	FFIG58_01590	FFIG60_01144
group_448	hypothetical protein	FFIG58_00561	FFIG60_01145
group_449	hypothetical protein	FFIG58_00562	FFIG60_01146
group_450	hypothetical protein	FFIG58_00565	FFIG60_01149
group_451	hypothetical protein	FFIG58_00566	FFIG60_01150
group_452	hypothetical protein	FFIG58_00567	FFIG60_01151
group_453	hypothetical protein	FFIG58_00571	FFIG60_01155
group_788	hypothetical protein	FFIG58_01863	FFIG60_01162
spxA_1	Regulatory protein Spx	FFIG58_00106	FFIG60_01174
group_736	hypothetical protein	FFIG58_01709	FFIG60_01182
group_361	hypothetical protein	FFIG58_00091	FFIG60_01191
group_54	hypothetical protein	FFIG58_00030	FFIG60_01194
Int-Tn_2	Transposase from transposon Tn916	FFIG58_00031	FFIG60_01195
group_353	Virulence protein	FFIG58_00069	FFIG60_01199
mepA_1	Multidrug export protein MepA	FFIG58_00070	FFIG60_01200
macB_1	Macrolide export ATP-binding/permease protein MacB	FFIG58_00074	FFIG60_01204
rluD_1	Ribosomal large subunit pseudouridine synthase D	FFIG58_00075	FFIG60_01205
iphP_1	Tyrosine-protein phosphatase	FFIG58_00078	FFIG60_01208
radD_1	Putative DNA repair helicase RadD	FFIG58_00079	FFIG60_01209
group_811	DegV domain-containing protein	FFIG58_01932	FFIG60_01213
dgkA	Undecaprenol kinase	FFIG58_01417	FFIG60_01223
fap1	Fap1 adhesin	FFIG58_01154	FFIG60_01240
group_246	hypothetical protein	FFIG58_01541	FFIG60_01241
group_608	hypothetical protein	FFIG58_01285	FFIG60_01242
epsL	putative sugar transferase EpsL	FFIG58_01549	FFIG60_01245
group_247	hypothetical protein	FFIG58_01542	FFIG60_01252
group_169	hypothetical protein	FFIG58_00970	FFIG60_01253
lysC	Aspartokinase 2	FFIG58_00969	FFIG60_01254
group_413	hypothetical protein	FFIG58_00313	FFIG60_01260
group_322	Farnesyl diphosphate synthase	FFIG58_01937	FFIG60_01270
ydiM_1	Inner membrane transport protein YdiM	FFIG58_00388	FFIG60_01277
group_728	hypothetical protein	FFIG58_01678	FFIG60_01282
aadK	Aminoglycoside 6-adenylyltransferase	FFIG58_01681	FFIG60_01285
group_730	27-O-demethylrifamycin SV methyltransferase	FFIG58_01682	FFIG60_01286
group_436	Zinc-type alcohol dehydrogenase-like protein	FFIG58_00420	FFIG60_01305
group_435	hypothetical protein	FFIG58_00419	FFIG60_01306
ytrE	ABC transporter ATP-binding protein YtrE	FFIG58_00089	FFIG60_01310
group_351	hypothetical protein	FFIG58_00052	FFIG60_01311
group_58	hypothetical protein	FFIG58_00051	FFIG60_01312
group_776	hypothetical protein	FFIG58_01828	FFIG60_01314
yicL_4	putative inner membrane transporter YicL	FFIG58_00687	FFIG60_01316
cpdA	3',5'-cyclic adenosine monophosphate phosphodiesterase CpdA	FFIG58_00686	FFIG60_01317
group_762	hypothetical protein	FFIG58_01801	FFIG60_01323
group_199	hypothetical protein	FFIG58_01157	FFIG60_01328
fbp	Fructose-1,6-bisphosphatase class 3	FFIG58_01906	FFIG60_01332
comEA	ComE operon protein 1	FFIG58_01916	FFIG60_01334
dnaI	Primosomal protein DnaI	FFIG58_01169	FFIG60_01338
group_417	hypothetical protein	FFIG58_00324	FFIG60_01344
topB_1	DNA topoisomerase 3	FFIG58_00321	FFIG60_01347
group_661	hypothetical protein	FFIG58_01445	FFIG60_01349
group_660	hypothetical protein	FFIG58_01444	FFIG60_01350
group_659	hypothetical protein	FFIG58_01443	FFIG60_01351
group_658	hypothetical protein	FFIG58_01442	FFIG60_01352
group_567	hypothetical protein	FFIG58_01085	FFIG60_01353
group_675	hypothetical protein	FFIG58_01484	FFIG60_01368
group_674	hypothetical protein	FFIG58_01483	FFIG60_01369
ziaR_2	Transcriptional repressor SmtB	FFIG58_01480	FFIG60_01372
group_672	hypothetical protein	FFIG58_01479	FFIG60_01373
pspB	Putative phosphoserine phosphatase 2	FFIG58_00774	FFIG60_01381
pncA	Nicotinamidase/pyrazinamidase	FFIG58_00773	FFIG60_01382
xpkA_1	Xylulose-5-phosphate phosphoketolase	FFIG58_00772	FFIG60_01383
trmL	tRNA (cytidine(34)-2'-O)-methyltransferase	FFIG58_01552	FFIG60_01387
group_595	Glutamine transport ATP-binding protein GlnQ	FFIG58_01249	FFIG60_01389
group_11	Serine/threonine exchanger SteT	FFIG58_01245	FFIG60_01393
group_689	hypothetical protein	FFIG58_01523	FFIG60_01398
recD2	ATP-dependent RecD-like DNA helicase	FFIG58_01525	FFIG60_01400
lapB	hypothetical protein	FFIG58_01526	FFIG60_01401
pspA	hypothetical protein	FFIG58_01527	FFIG60_01402
apt_2	Adenine phosphoribosyltransferase	FFIG58_01091	FFIG60_01403
group_570	hypothetical protein	FFIG58_01088	FFIG60_01406
group_634	hypothetical protein	FFIG58_01348	FFIG60_01413
group_633	hypothetical protein	FFIG58_01347	FFIG60_01414
group_632	hypothetical protein	FFIG58_01346	FFIG60_01415
group_631	hypothetical protein	FFIG58_01345	FFIG60_01416
group_630	hypothetical protein	FFIG58_01338	FFIG60_01423
plsY	Glycerol-3-phosphate acyltransferase	FFIG58_01511	FFIG60_01434
parE	DNA topoisomerase 4 subunit B	FFIG58_01510	FFIG60_01435
gpsA	Glycerol-3-phosphate dehydrogenase [NAD(P)+]	FFIG58_01966	FFIG60_01442
clpE	ATP-dependent Clp protease ATP-binding subunit ClpE	FFIG58_01488	FFIG60_01449
group_726	hypothetical protein	FFIG58_01674	FFIG60_01453
group_793	hypothetical protein	FFIG58_01871	FFIG60_01458
pstS1	Phosphate-binding protein PstS 1	FFIG58_01786	FFIG60_01472
group_819	hypothetical protein	FFIG58_01949	FFIG60_01473
tgt	Queuine tRNA-ribosyltransferase	FFIG58_00254	FFIG60_01482
fsaA	Fructose-6-phosphate aldolase 1	FFIG58_00901	FFIG60_01490
fabG_3	3-oxoacyl-[acyl-carrier-protein] reductase FabG	FFIG58_00907	FFIG60_01496
fabH_2	3-oxoacyl-[acyl-carrier-protein] synthase 3	FFIG58_01288	FFIG60_01504
group_610	hypothetical protein	FFIG58_01287	FFIG60_01505
group_500	hypothetical protein	FFIG58_00798	FFIG60_01512
group_798	hypothetical protein	FFIG58_01908	FFIG60_01516
group_677	hypothetical protein	FFIG58_01486	FFIG60_01518
group_746	Flavodoxin	FFIG58_01765	FFIG60_01520
group_813	hypothetical protein	FFIG58_01934	FFIG60_01525
group_425	hypothetical protein	FFIG58_00377	FFIG60_01527
group_424	Choloylglycine hydrolase	FFIG58_00376	FFIG60_01528
desK	Sensor histidine kinase DesK	FFIG58_00373	FFIG60_01531
group_422	hypothetical protein	FFIG58_00368	FFIG60_01536
paiA	Spermidine/spermine N(1)-acetyltransferase	FFIG58_01593	FFIG60_01537
rsmF	Ribosomal RNA small subunit methyltransferase F	FFIG58_01594	FFIG60_01538
group_710	hypothetical protein	FFIG58_01595	FFIG60_01539
group_259	hypothetical protein	FFIG58_01596	FFIG60_01540
hpf	Ribosome hibernation promotion factor	FFIG58_01017	FFIG60_01557
yycB	putative transporter YycB	FFIG58_01016	FFIG60_01558
group_759	hypothetical protein	FFIG58_01795	FFIG60_01562
group_758	hypothetical protein	FFIG58_01794	FFIG60_01563
group_757	hypothetical protein	FFIG58_01793	FFIG60_01564
cse3	CRISPR-associated endoribonuclease Cse3	FFIG58_00133	FFIG60_01569
comEC	ComE operon protein 3	FFIG58_01496	FFIG60_01580
yacL	putative PIN and TRAM-domain containing protein YacL	FFIG58_01280	FFIG60_01583
yhaI	Inner membrane protein YhaI	FFIG58_00037	FFIG60_01586
manZ_3	PTS system mannose-specific EIID component	FFIG58_00847	FFIG60_01590
group_669	hypothetical protein	FFIG58_01476	FFIG60_01595
group_670	hypothetical protein	FFIG58_01477	FFIG60_01596
hup	DNA-binding protein HU	FFIG58_00692	FFIG60_01599
group_476	hypothetical protein	FFIG58_00691	FFIG60_01600
group_475	hypothetical protein	FFIG58_00690	FFIG60_01601
group_604	hypothetical protein	FFIG58_01267	FFIG60_01609
group_603	Putative prophage phiRv2 integrase	FFIG58_01266	FFIG60_01610
group_582	hypothetical protein	FFIG58_01132	FFIG60_01614
group_581	hypothetical protein	FFIG58_01131	FFIG60_01615
agrA_2	Accessory gene regulator A	FFIG58_01942	FFIG60_01619
group_816	hypothetical protein	FFIG58_01941	FFIG60_01620
xseB	Exodeoxyribonuclease 7 small subunit	FFIG58_01936	FFIG60_01622
xseA	Exodeoxyribonuclease 7 large subunit	FFIG58_01935	FFIG60_01623
group_616	hypothetical protein	FFIG58_01307	FFIG60_01627
group_617	hypothetical protein	FFIG58_01308	FFIG60_01628
group_618	hypothetical protein	FFIG58_01309	FFIG60_01629
group_619	hypothetical protein	FFIG58_01310	FFIG60_01630
group_786	hypothetical protein	FFIG58_01855	FFIG60_01634
group_272	hypothetical protein	FFIG58_01676	FFIG60_01635
group_273	hypothetical protein	FFIG58_01677	FFIG60_01636
ygcS	Inner membrane metabolite transport protein YgcS	FFIG58_01469	FFIG60_01643
group_414	hypothetical protein	FFIG58_00315	FFIG60_01644
group_779	hypothetical protein	FFIG58_01835	FFIG60_01645
group_780	hypothetical protein	FFIG58_01841	FFIG60_01651
group_656	hypothetical protein	FFIG58_01439	FFIG60_01652
group_655	hypothetical protein	FFIG58_01438	FFIG60_01653
group_654	hypothetical protein	FFIG58_01437	FFIG60_01654
group_653	hypothetical protein	FFIG58_01436	FFIG60_01655
group_735	hypothetical protein	FFIG58_01704	FFIG60_01661
wbbI_2	Beta-1,6-galactofuranosyltransferase WbbI	FFIG58_01703	FFIG60_01662
group_733	hypothetical protein	FFIG58_01696	FFIG60_01669
group_822	hypothetical protein	FFIG58_01961	FFIG60_01670
dprA	DNA processing protein DprA	FFIG58_01456	FFIG60_01673
ywlC	Threonylcarbamoyl-AMP synthase	FFIG58_00822	FFIG60_01681
prmC	Release factor glutamine methyltransferase	FFIG58_00821	FFIG60_01682
prfA	Peptide chain release factor 1	FFIG58_00820	FFIG60_01683
tdk	Thymidine kinase	FFIG58_00819	FFIG60_01684
misCB	Membrane protein insertase MisCB	FFIG58_01452	FFIG60_01690
acyP	Acylphosphatase	FFIG58_01451	FFIG60_01691
mvaS	Hydroxymethylglutaryl-CoA synthase	FFIG58_01450	FFIG60_01692
group_211	hypothetical protein	FFIG58_01313	FFIG60_01699
epsD	Putative glycosyltransferase EpsD	FFIG58_00424	FFIG60_01700
dinG	putative ATP-dependent helicase DinG	FFIG58_01776	FFIG60_01709
group_791	hypothetical protein	FFIG58_01868	FFIG60_01723
group_4	hypothetical protein	FFIG58_00163	FFIG60_01725
group_482	hypothetical protein	FFIG58_00715	FFIG60_01728
group_483	Deoxyguanosine kinase	FFIG58_00716	FFIG60_01729
dapB	4-hydroxy-tetrahydrodipicolinate reductase	FFIG58_01431	FFIG60_01733
group_544	hypothetical protein	FFIG58_00995	FFIG60_01737
group_287	hypothetical protein	FFIG58_01740	FFIG60_01740
rnj2	Ribonuclease J 2	FFIG58_00173	FFIG60_01741
tsaB	tRNA threonylcarbamoyladenosine biosynthesis protein TsaB	FFIG58_01576	FFIG60_01759
group_367	hypothetical protein	FFIG58_00130	FFIG60_01767
group_366	hypothetical protein	FFIG58_00129	FFIG60_01768
cas3	CRISPR-associated nuclease/helicase Cas3	FFIG58_00128	FFIG60_01769
group_792	hypothetical protein	FFIG58_01869	FFIG60_01773
group_310	hypothetical protein	FFIG58_01870	FFIG60_01774
yrpC	Glutamate racemase 2	FFIG58_00260	FFIG60_01778
group_372	hypothetical protein	FFIG58_00136	FFIG60_01780
group_693	hypothetical protein	FFIG58_01539	FFIG60_01781
group_692	hypothetical protein	FFIG58_01538	FFIG60_01782
clpX	ATP-dependent Clp protease ATP-binding subunit ClpX	FFIG58_00169	FFIG60_01785
group_489	hypothetical protein	FFIG58_00745	FFIG60_01799
prmA	Ribosomal protein L11 methyltransferase	FFIG58_01630	FFIG60_01801
group_767	hypothetical protein	FFIG58_01812	FFIG60_01802
ackA_1	Acetate kinase	FFIG58_00585	FFIG60_01806
glyA	Serine hydroxymethyltransferase	FFIG58_01913	FFIG60_01811
group_362	hypothetical protein	FFIG58_00100	FFIG60_01817
licT_2	Transcription antiterminator LicT	FFIG58_01783	FFIG60_01819
accC	Biotin carboxylase	FFIG58_00148	FFIG60_01822
tagO	putative undecaprenyl-phosphate N-acetylglucosaminyl 1-phosphate transferase	FFIG58_00558	FFIG60_01825
galK_1	hypothetical protein	FFIG58_01491	FFIG60_01827
group_657	Transposase from transposon Tn916	FFIG58_01440	FFIG60_01831
group_408	hypothetical protein	FFIG58_00300	FFIG60_01832
group_817	hypothetical protein	FFIG58_01943	FFIG60_01833
yfnB	Putative HAD-hydrolase YfnB	FFIG58_01963	FFIG60_01837
group_824	hypothetical protein	FFIG58_01964	FFIG60_01838
group_561	hypothetical protein	FFIG58_01049	FFIG60_01840
group_560	hypothetical protein	FFIG58_01048	FFIG60_01841
clcA	H(+)/Cl(-) exchange transporter ClcA	FFIG58_01497	FFIG60_01844
group_269	Phosphorylated carbohydrates phosphatase	FFIG58_01645	FFIG60_01847
Int-Tn_5	Transposase from transposon Tn916	FFIG58_01367	FFIG60_01852
yumC	Ferredoxin--NADP reductase 2	FFIG58_01923	FFIG60_01855
group_902	hypothetical protein	FFIG58_01852	FFIG60_01856
group_305	hypothetical protein	FFIG58_01851	FFIG60_01857
group_756	hypothetical protein	FFIG58_01792	FFIG60_01858
group_755	hypothetical protein	FFIG58_01791	FFIG60_01859
group_754	hypothetical protein	FFIG58_01790	FFIG60_01860
smc_6	Chromosome partition protein Smc	FFIG58_01789	FFIG60_01861
group_624	hypothetical protein	FFIG58_01318	FFIG60_01863
group_623	hypothetical protein	FFIG58_01317	FFIG60_01864
group_622	hypothetical protein	FFIG58_01316	FFIG60_01865
group_782	hypothetical protein	FFIG58_01849	FFIG60_01866
agrA_1	Accessory gene regulator A	FFIG58_01848	FFIG60_01867
group_304	hypothetical protein	FFIG58_01847	FFIG60_01868

## Sheet: Core-Genes
Gene	Annotation	FFIG58	FFIG60	FFIG79
ndoA_2	Endoribonuclease EndoA	FFIG58_01163	FFIG60_01679	FFIG79_00001
group_2092	hypothetical protein	FFIG58_01162	FFIG60_01678	FFIG79_00002
alr	Alanine racemase	FFIG58_01161	FFIG60_01677	FFIG79_00003
pgcA	Phosphoglucomutase	FFIG58_01006	FFIG60_00034	FFIG79_00004
group_1855	hypothetical protein	FFIG58_00457	FFIG60_00603	FFIG79_00005
group_1638	hypothetical protein	FFIG58_00456	FFIG60_00599	FFIG79_00006
group_1072	hypothetical protein	FFIG58_00455	FFIG60_00600	FFIG79_00007
group_1178	hypothetical protein	FFIG58_00454	FFIG60_00601	FFIG79_00008
xylR	Xylose operon regulatory protein	FFIG58_01603	FFIG60_00238	FFIG79_00013
group_1897	hypothetical protein	FFIG58_01604	FFIG60_00239	FFIG79_00014
agaSK_1	Bifunctional alpha-galactosidase/sucrose kinase AgaSK	FFIG58_01605	FFIG60_00240	FFIG79_00015
glpK	Glycerol kinase	FFIG58_00500	FFIG60_00299	FFIG79_00016
glpO	Alpha-glycerophosphate oxidase	FFIG58_00499	FFIG60_00300	FFIG79_00017
glpF_2	Glycerol uptake facilitator protein	FFIG58_00498	FFIG60_00301	FFIG79_00018
potA	Spermidine/putrescine import ATP-binding protein PotA	FFIG58_00497	FFIG60_00302	FFIG79_00019
potB	Spermidine/putrescine transport system permease protein PotB	FFIG58_00496	FFIG60_00303	FFIG79_00020
ydcV	Inner membrane ABC transporter permease protein YdcV	FFIG58_00495	FFIG60_00304	FFIG79_00021
potD	Spermidine/putrescine-binding periplasmic protein	FFIG58_00494	FFIG60_00305	FFIG79_00022
group_2034	hypothetical protein	FFIG58_00493	FFIG60_00306	FFIG79_00023
group_1014	hypothetical protein	FFIG58_00492	FFIG60_00307	FFIG79_00024
opuCA	Carnitine transport ATP-binding protein OpuCA	FFIG58_00491	FFIG60_00308	FFIG79_00025
yciB_2	Putative L,D-transpeptidase YciB	FFIG58_00490	FFIG60_00309	FFIG79_00026
greA_1	Transcription elongation factor GreA	FFIG58_00489	FFIG60_00310	FFIG79_00027
brnQ	Branched-chain amino acid transport system 2 carrier protein	FFIG58_00211	FFIG60_00116	FFIG79_00028
dhaS	HTH-type dhaKLM operon transcriptional activator DhaS	FFIG58_00210	FFIG60_00115	FFIG79_00029
dhaQ	DhaKLM operon coactivator DhaQ	FFIG58_00209	FFIG60_00114	FFIG79_00030
dhaK	PTS-dependent dihydroxyacetone kinase, dihydroxyacetone-binding subunit DhaK	FFIG58_00208	FFIG60_00113	FFIG79_00031
dhaL	PTS-dependent dihydroxyacetone kinase, ADP-binding subunit DhaL	FFIG58_00207	FFIG60_00112	FFIG79_00032
dhaM	PTS-dependent dihydroxyacetone kinase, phosphotransferase subunit DhaM	FFIG58_00206	FFIG60_00111	FFIG79_00033
sbcD	Nuclease SbcCD subunit D	FFIG58_00095	FFIG60_00066	FFIG79_00034
helD_1	DNA helicase IV	FFIG58_00662	FFIG60_00648	FFIG79_00035
group_146	hypothetical protein	FFIG58_00741	FFIG60_00743	FFIG79_00037
cpdA	hypothetical protein	FFIG58_01357	FFIG60_00372	FFIG79_00038
group_1453	hypothetical protein	FFIG58_01358	FFIG60_00373	FFIG79_00039
group_1262	hypothetical protein	FFIG58_01359	FFIG60_00374	FFIG79_00040
group_1017	hypothetical protein	FFIG58_01360	FFIG60_00375	FFIG79_00041
group_2064	hypothetical protein	FFIG58_01361	FFIG60_00376	FFIG79_00042
group_1323	hypothetical protein	FFIG58_01362	FFIG60_00377	FFIG79_00043
group_1422	hypothetical protein	FFIG58_01363	FFIG60_00378	FFIG79_00044
lyc_1	Autolytic lysozyme	FFIG58_00908	FFIG60_01089	FFIG79_00045
group_1016	hypothetical protein	FFIG58_00909	FFIG60_01090	FFIG79_00046
group_1456	hypothetical protein	FFIG58_00910	FFIG60_01091	FFIG79_00047
group_1569	hypothetical protein	FFIG58_00911	FFIG60_01092	FFIG79_00048
group_976	hypothetical protein	FFIG58_00912	FFIG60_01093	FFIG79_00049
group_1801	hypothetical protein	FFIG58_00913	FFIG60_01094	FFIG79_00050
group_1575	hypothetical protein	FFIG58_00914	FFIG60_01095	FFIG79_00051
group_1847	hypothetical protein	FFIG58_00915	FFIG60_01096	FFIG79_00052
group_1414	hypothetical protein	FFIG58_00916	FFIG60_01097	FFIG79_00053
group_1969	hypothetical protein	FFIG58_00917	FFIG60_01098	FFIG79_00054
group_1868	hypothetical protein	FFIG58_00918	FFIG60_01099	FFIG79_00055
lyc_2	Autolytic lysozyme	FFIG58_00919	FFIG60_01100	FFIG79_00056
group_1715	hypothetical protein	FFIG58_00920	FFIG60_01101	FFIG79_00057
group_165	hypothetical protein	FFIG58_00921	FFIG60_01102	FFIG79_00058
hisS	Histidine--tRNA ligase	FFIG58_00742	FFIG60_01408	FFIG79_00062
bepA	Beta-barrel assembly-enhancing protease	FFIG58_01955	FFIG60_00533	FFIG79_00063
radA	DNA repair protein RadA	FFIG58_01281	FFIG60_01582	FFIG79_00066
dut	Deoxyuridine 5'-triphosphate nucleotidohydrolase	FFIG58_01282	FFIG60_01581	FFIG79_00067
murF	UDP-N-acetylmuramoyl-tripeptide--D-alanyl-D-alanine ligase	FFIG58_01158	FFIG60_01327	FFIG79_00068
cshA	ATP-dependent RNA helicase CshA	FFIG58_01159	FFIG60_01326	FFIG79_00069
cshB	DEAD-box ATP-dependent RNA helicase CshB	FFIG58_01119	FFIG60_01027	FFIG79_00070
alaS	Alanine--tRNA ligase	FFIG58_01120	FFIG60_01028	FFIG79_00071
group_1465	D-lactate dehydrogenase	FFIG58_00853	FFIG60_00025	FFIG79_00072
patA_1	Putative N-acetyl-LL-diaminopimelate aminotransferase	FFIG58_00854	FFIG60_00026	FFIG79_00073
group_1759	hypothetical protein	FFIG58_00766	FFIG60_00176	FFIG79_00075
iap	putative endopeptidase p60	FFIG58_00767	FFIG60_00175	FFIG79_00076
group_2015	hypothetical protein	FFIG58_00768	FFIG60_00174	FFIG79_00077
group_2036	hypothetical protein	FFIG58_01952	FFIG60_00173	FFIG79_00078
group_1141	hypothetical protein	FFIG58_01730	FFIG60_00172	FFIG79_00079
group_1316	hypothetical protein	FFIG58_01729	FFIG60_00171	FFIG79_00080
xerD_1	Tyrosine recombinase XerD	FFIG58_01738	FFIG60_00169	FFIG79_00082
ssb	Single-stranded DNA-binding protein	FFIG58_01737	FFIG60_00168	FFIG79_00083
group_1280	hypothetical protein	FFIG58_01736	FFIG60_00167	FFIG79_00084
lytF	Peptidoglycan endopeptidase LytF	FFIG58_01735	FFIG60_00166	FFIG79_00085
group_1584	hypothetical protein	FFIG58_01832	FFIG60_00165	FFIG79_00086
group_1586	hypothetical protein	FFIG58_01833	FFIG60_00164	FFIG79_00087
yxlF	putative ABC transporter ATP-binding protein YxlF	FFIG58_01834	FFIG60_00163	FFIG79_00088
group_1702	hypothetical protein	FFIG58_00697	FFIG60_00159	FFIG79_00092
group_1106	hypothetical protein	FFIG58_00696	FFIG60_00158	FFIG79_00093
group_1350	hypothetical protein	FFIG58_00695	FFIG60_00157	FFIG79_00094
group_316	hypothetical protein	FFIG58_01907	FFIG60_00156	FFIG79_00095
glyQ	Glycine--tRNA ligase alpha subunit	FFIG58_01565	FFIG60_01552	FFIG79_00096
rsmE	Ribosomal RNA small subunit methyltransferase E	FFIG58_01631	FFIG60_00359	FFIG79_00097
group_1166	hypothetical protein	FFIG58_00941	FFIG60_00415	FFIG79_00098
group_1509	hypothetical protein	FFIG58_00942	FFIG60_00414	FFIG79_00099
group_1510	hypothetical protein	FFIG58_00943	FFIG60_00413	FFIG79_00100
group_1182	hypothetical protein	FFIG58_00944	FFIG60_00412	FFIG79_00101
group_1255	hypothetical protein	FFIG58_00945	FFIG60_00411	FFIG79_00102
group_1950	hypothetical protein	FFIG58_00946	FFIG60_00410	FFIG79_00103
group_1713	hypothetical protein	FFIG58_00947	FFIG60_00409	FFIG79_00104
group_1990	hypothetical protein	FFIG58_00948	FFIG60_00408	FFIG79_00105
group_1779	hypothetical protein	FFIG58_00949	FFIG60_00407	FFIG79_00106
radD	Putative DNA repair helicase RadD	FFIG58_00950	FFIG60_00406	FFIG79_00107
group_2025	hypothetical protein	FFIG58_00951	FFIG60_00405	FFIG79_00108
group_1164	hypothetical protein	FFIG58_00952	FFIG60_00404	FFIG79_00109
group_1670	hypothetical protein	FFIG58_00953	FFIG60_00403	FFIG79_00110
addB	ATP-dependent helicase/deoxyribonuclease subunit B	FFIG58_00273	FFIG60_01166	FFIG79_00112
yveA	Aspartate-proton symporter	FFIG58_01115	FFIG60_01711	FFIG79_00118
group_1244	hypothetical protein	FFIG58_01117	FFIG60_01839	FFIG79_00120
group_307	hypothetical protein	FFIG58_01858	FFIG60_01631	FFIG79_00121
group_1602	hypothetical protein	FFIG58_01857	FFIG60_01632	FFIG79_00122
wbgU	UDP-glucose 4-epimerase	FFIG58_01856	FFIG60_01633	FFIG79_00123
ybdH	putative oxidoreductase YbdH	FFIG58_01383	FFIG60_00205	FFIG79_00124
msrB	Peptide methionine sulfoxide reductase MsrB	FFIG58_01384	FFIG60_00206	FFIG79_00125
group_1939	hypothetical protein	FFIG58_01385	FFIG60_00207	FFIG79_00126
group_1878	hypothetical protein	FFIG58_01386	FFIG60_00208	FFIG79_00127
group_1768	hypothetical protein	FFIG58_01766	FFIG60_01443	FFIG79_00128
group_1007	hypothetical protein	FFIG58_01767	FFIG60_01444	FFIG79_00129
rlmCD_2	23S rRNA (uracil-C(5))-methyltransferase RlmCD	FFIG58_01768	FFIG60_01445	FFIG79_00130
recX	Regulatory protein RecX	FFIG58_01769	FFIG60_01367	FFIG79_00131
group_1618	hypothetical protein	FFIG58_01771	FFIG60_01834	FFIG79_00133
group_151	hypothetical protein	FFIG58_00790	FFIG60_00450	FFIG79_00134
group_2019	hypothetical protein	FFIG58_00732	FFIG60_00734	FFIG79_00135
group_1691	putative oxidoreductase	FFIG58_00731	FFIG60_00733	FFIG79_00137
group_1055	hypothetical protein	FFIG58_00730	FFIG60_00732	FFIG79_00138
nrdD	Anaerobic ribonucleoside-triphosphate reductase	FFIG58_00729	FFIG60_00636	FFIG79_00139
nrdG	Anaerobic ribonucleoside-triphosphate reductase-activating protein	FFIG58_00728	FFIG60_00637	FFIG79_00140
groL	60 kDa chaperonin	FFIG58_01569	FFIG60_00747	FFIG79_00141
groS	10 kDa chaperonin	FFIG58_01570	FFIG60_00746	FFIG79_00142
prdA_1	D-proline reductase proprotein PrdA	FFIG58_01107	FFIG60_00976	FFIG79_00143
group_1690	hypothetical protein	FFIG58_01108	FFIG60_00977	FFIG79_00144
prdB_1	D-proline reductase subunit gamma	FFIG58_01109	FFIG60_00978	FFIG79_00145
prdB_2	D-proline reductase subunit gamma	FFIG58_01110	FFIG60_00979	FFIG79_00146
prdA_2	D-proline reductase proprotein PrdA	FFIG58_01111	FFIG60_00980	FFIG79_00147
prdA_3	D-proline reductase proprotein PrdA	FFIG58_01112	FFIG60_00981	FFIG79_00148
group_1424	Proline racemase	FFIG58_01113	FFIG60_00982	FFIG79_00149
group_189	hypothetical protein	FFIG58_01114	FFIG60_01712	FFIG79_00150
walR_1	Transcriptional regulatory protein WalR	FFIG58_01138	FFIG60_00762	FFIG79_00151
walK	Sensor histidine kinase WalK	FFIG58_01139	FFIG60_00763	FFIG79_00152
group_2006	hypothetical protein	FFIG58_01140	FFIG60_00764	FFIG79_00153
yycI	Two-component system WalR/WalK regulatory protein YycI	FFIG58_01141	FFIG60_00765	FFIG79_00154
group_1985	hypothetical protein	FFIG58_01142	FFIG60_00766	FFIG79_00155
yycJ	Putative metallo-hydrolase YycJ	FFIG58_01143	FFIG60_00767	FFIG79_00156
htrA	Serine protease Do-like HtrA	FFIG58_01144	FFIG60_00768	FFIG79_00157
cobQ	Cobyric acid synthase	FFIG58_00817	FFIG60_00582	FFIG79_00158
murC_1	UDP-N-acetylmuramate--L-alanine ligase	FFIG58_00818	FFIG60_00583	FFIG79_00159
lytH	L-Ala--D-Glu endopeptidase	FFIG58_00107	FFIG60_00460	FFIG79_00160
epsH	Putative glycosyltransferase EpsH	FFIG58_00108	FFIG60_00459	FFIG79_00162
garR	2-hydroxy-3-oxopropionate reductase	FFIG58_00109	FFIG60_00458	FFIG79_00163
rpsR	30S ribosomal protein S18	FFIG58_00110	FFIG60_00457	FFIG79_00164
ssbA	Single-stranded DNA-binding protein A	FFIG58_00111	FFIG60_00456	FFIG79_00165
rpsF	30S ribosomal protein S6	FFIG58_00112	FFIG60_00455	FFIG79_00166
gyrA	DNA gyrase subunit A	FFIG58_00113	FFIG60_00454	FFIG79_00167
gyrB	DNA gyrase subunit B	FFIG58_00114	FFIG60_00453	FFIG79_00168
recF	DNA replication and repair protein RecF	FFIG58_00115	FFIG60_00452	FFIG79_00169
group_1004	hypothetical protein	FFIG58_00116	FFIG60_00451	FFIG79_00170
dnaA	Chromosomal replication initiator protein DnaA	FFIG58_00118	FFIG60_00006	FFIG79_00172
rpmH	50S ribosomal protein L34	FFIG58_00119	FFIG60_00005	FFIG79_00173
rnpA	Ribonuclease P protein component	FFIG58_00120	FFIG60_00004	FFIG79_00174
misCA	Membrane protein insertase MisCA	FFIG58_00121	FFIG60_00003	FFIG79_00175
cysK	Cysteine synthase	FFIG58_00610	FFIG60_01064	FFIG79_00176
cysE	Serine O-acetyltransferase	FFIG58_00609	FFIG60_01063	FFIG79_00177
sorB	PTS system sorbose-specific EIIB component	FFIG58_00608	FFIG60_01062	FFIG79_00178
sorA_2	PTS system sorbose-specific EIIC component	FFIG58_00607	FFIG60_01061	FFIG79_00179
manZ_2	PTS system mannose-specific EIID component	FFIG58_00606	FFIG60_01060	FFIG79_00180
group_1210	hypothetical protein	FFIG58_00605	FFIG60_01059	FFIG79_00181
malL	Oligo-1,6-glucosidase	FFIG58_00604	FFIG60_01763	FFIG79_00182
ccpA_1	Catabolite control protein A	FFIG58_00603	FFIG60_01762	FFIG79_00183
rpoB	DNA-directed RNA polymerase subunit beta	FFIG58_00882	FFIG60_00146	FFIG79_00184
rpoC	DNA-directed RNA polymerase subunit beta'	FFIG58_00881	FFIG60_00147	FFIG79_00185
group_1352	hypothetical protein	FFIG58_01069	FFIG60_00525	FFIG79_00186
penA	Penicillin-binding protein 2B	FFIG58_01089	FFIG60_01405	FFIG79_00187
linA	Lincosamide resistance protein	FFIG58_00504	FFIG60_00295	FFIG79_00189
group_1247	hypothetical protein	FFIG58_00503	FFIG60_00296	FFIG79_00190
glpQ	Glycerophosphodiester phosphodiesterase	FFIG58_00414	FFIG60_00197	FFIG79_00191
ctpF	putative cation-transporting ATPase F	FFIG58_00415	FFIG60_00198	FFIG79_00192
group_1048	hypothetical protein	FFIG58_01323	FFIG60_01573	FFIG79_00197
group_1589	hypothetical protein	FFIG58_01324	FFIG60_01572	FFIG79_00198
group_1140	hypothetical protein	FFIG58_01325	FFIG60_01571	FFIG79_00199
group_1920	hypothetical protein	FFIG58_01326	FFIG60_01570	FFIG79_00200
group_1694	hypothetical protein	FFIG58_01328	FFIG60_01433	FFIG79_00202
group_1527	hypothetical protein	FFIG58_01329	FFIG60_01432	FFIG79_00203
group_1705	hypothetical protein	FFIG58_01330	FFIG60_01431	FFIG79_00204
group_1499	hypothetical protein	FFIG58_01331	FFIG60_01430	FFIG79_00205
group_1858	hypothetical protein	FFIG58_01332	FFIG60_01429	FFIG79_00206
group_1572	hypothetical protein	FFIG58_01333	FFIG60_01428	FFIG79_00207
group_1800	hypothetical protein	FFIG58_01334	FFIG60_01427	FFIG79_00208
group_1391	hypothetical protein	FFIG58_01335	FFIG60_01426	FFIG79_00209
group_1198	hypothetical protein	FFIG58_01336	FFIG60_01425	FFIG79_00210
group_1175	hypothetical protein	FFIG58_01337	FFIG60_01424	FFIG79_00211
ptsG	PTS system glucose-specific EIICBA component	FFIG58_01820	FFIG60_00076	FFIG79_00212
clpY	ATP-dependent protease ATPase subunit ClpY	FFIG58_00710	FFIG60_00806	FFIG79_00213
group_1264	hypothetical protein	FFIG58_00709	FFIG60_00805	FFIG79_00214
scpA	Segregation and condensation protein A	FFIG58_00708	FFIG60_00804	FFIG79_00215
scpB	Segregation and condensation protein B	FFIG58_00707	FFIG60_00803	FFIG79_00216
rluB	Ribosomal large subunit pseudouridine synthase B	FFIG58_00706	FFIG60_00802	FFIG79_00217
ribU	Riboflavin transporter RibU	FFIG58_00705	FFIG60_00801	FFIG79_00218
steT	hypothetical protein	FFIG58_00704	FFIG60_00800	FFIG79_00219
glnP_1	putative glutamine ABC transporter permease protein GlnP	FFIG58_01246	FFIG60_01392	FFIG79_00220
glnM_2	putative glutamine ABC transporter permease protein GlnM	FFIG58_01247	FFIG60_01391	FFIG79_00221
glnH	ABC transporter glutamine-binding protein GlnH	FFIG58_01248	FFIG60_01390	FFIG79_00222
ypdF	Aminopeptidase YpdF	FFIG58_00026	FFIG60_00540	FFIG79_00225
smc_1	Chromosome partition protein Smc	FFIG58_00027	FFIG60_00541	FFIG79_00226
xerC_1	Tyrosine recombinase XerC	FFIG58_00028	FFIG60_00542	FFIG79_00227
xerC_3	Tyrosine recombinase XerC	FFIG58_01018	FFIG60_01348	FFIG79_00228
walR_2	Transcriptional regulatory protein WalR	FFIG58_01030	FFIG60_01123	FFIG79_00230
resE	Signal transduction histidine-protein kinase BaeS	FFIG58_01031	FFIG60_01124	FFIG79_00231
lgt_2	Prolipoprotein diacylglyceryl transferase	FFIG58_01033	FFIG60_01126	FFIG79_00232
spxA_3	Regulatory protein Spx	FFIG58_01034	FFIG60_01127	FFIG79_00233
group_1181	hypothetical protein	FFIG58_01035	FFIG60_01128	FFIG79_00234
group_179	hypothetical protein	FFIG58_01036	FFIG60_01129	FFIG79_00235
oppF	Oligopeptide transport ATP-binding protein OppF	FFIG58_00763	FFIG60_00075	FFIG79_00236
oppD	Oligopeptide transport ATP-binding protein OppD	FFIG58_00762	FFIG60_00074	FFIG79_00237
dppC	Dipeptide transport system permease protein DppC	FFIG58_00761	FFIG60_00073	FFIG79_00238
oppB	Oligopeptide transport system permease protein OppB	FFIG58_00760	FFIG60_00072	FFIG79_00239
dppE_1	Dipeptide-binding protein DppE	FFIG58_00759	FFIG60_00071	FFIG79_00240
gatC_1	Glutamyl-tRNA(Gln) amidotransferase subunit C	FFIG58_00433	FFIG60_00059	FFIG79_00241
group_1529	hypothetical protein	FFIG58_00434	FFIG60_00060	FFIG79_00242
ligA	DNA ligase	FFIG58_00435	FFIG60_00061	FFIG79_00243
pcrA	ATP-dependent DNA helicase PcrA	FFIG58_00436	FFIG60_00062	FFIG79_00244
purK_1	N5-carboxyaminoimidazole ribonucleotide synthase	FFIG58_00437	FFIG60_00063	FFIG79_00245
fap1	Fap1 adhesin	FFIG58_01154	FFIG60_00244	FFIG79_00246
group_1958	hypothetical protein	FFIG58_01155	FFIG60_00245	FFIG79_00247
group_1661	hypothetical protein	FFIG58_01156	FFIG60_00246	FFIG79_00248
group_1157	hypothetical protein	FFIG58_01707	FFIG60_01184	FFIG79_00250
gspA_1	General stress protein A	FFIG58_01708	FFIG60_01183	FFIG79_00251
odcI	Inducible ornithine decarboxylase	FFIG58_00472	FFIG60_00869	FFIG79_00252
group_1973	hypothetical protein	FFIG58_00471	FFIG60_00868	FFIG79_00253
metN2	Methionine import ATP-binding protein MetN 2	FFIG58_00470	FFIG60_00867	FFIG79_00254
metP_1	Methionine import system permease protein MetP	FFIG58_00469	FFIG60_00866	FFIG79_00255
metQ_1	Methionine-binding lipoprotein MetQ	FFIG58_00468	FFIG60_00865	FFIG79_00256
yfeX	putative deferrochelatase/peroxidase YfeX	FFIG58_01800	FFIG60_01324	FFIG79_00257
yvdT	putative HTH-type transcriptional regulator YvdT	FFIG58_01799	FFIG60_01325	FFIG79_00258
lagD	Lactococcin-G-processing and transport ATP-binding protein LagD	FFIG58_01136	FFIG60_01807	FFIG79_00259
patA_2	Peptidoglycan O-acetyltransferase	FFIG58_01135	FFIG60_01611	FFIG79_00260
group_1480	hypothetical protein	FFIG58_01134	FFIG60_01612	FFIG79_00261
group_194	Putative phosphatase	FFIG58_01133	FFIG60_01613	FFIG79_00262
ycfH	putative metal-dependent hydrolase YcfH	FFIG58_00865	FFIG60_01487	FFIG79_00263
rnmV	Ribonuclease M5	FFIG58_00864	FFIG60_01488	FFIG79_00264
rsmA	Ribosomal RNA small subunit methyltransferase A	FFIG58_00863	FFIG60_01489	FFIG79_00265
group_160	hypothetical protein	FFIG58_00861	FFIG60_00761	FFIG79_00267
vioD	Capreomycidine synthase	FFIG58_00860	FFIG60_00760	FFIG79_00268
argR_1	Arginine repressor	FFIG58_00859	FFIG60_00759	FFIG79_00269
ispE	4-diphosphocytidyl-2-C-methyl-D-erythritol kinase	FFIG58_00858	FFIG60_00758	FFIG79_00270
rsmH	Ribosomal RNA small subunit methyltransferase H	FFIG58_00972	FFIG60_01797	FFIG79_00271
ftsL	Cell division protein FtsL	FFIG58_00973	FFIG60_01796	FFIG79_00272
pbpB	Penicillin-binding protein 2B	FFIG58_00974	FFIG60_01795	FFIG79_00273
mraY	Phospho-N-acetylmuramoyl-pentapeptide-transferase	FFIG58_00975	FFIG60_01746	FFIG79_00274
murD	UDP-N-acetylmuramoylalanine--D-glutamate ligase	FFIG58_00976	FFIG60_01747	FFIG79_00275
murG	UDP-N-acetylglucosamine--N-acetylmuramyl-(pentapeptide) pyrophosphoryl-undecaprenol N-acetylglucosamine transferase	FFIG58_00977	FFIG60_01748	FFIG79_00276
folD	Bifunctional protein FolD protein	FFIG58_01802	FFIG60_01624	FFIG79_00277
group_1290	Alkaline shock protein 23	FFIG58_01804	FFIG60_01697	FFIG79_00279
efp_2	Elongation factor P	FFIG58_01805	FFIG60_01696	FFIG79_00280
group_1644	hypothetical protein	FFIG58_01806	FFIG60_01695	FFIG79_00281
group_1729	hypothetical protein	FFIG58_01448	FFIG60_01694	FFIG79_00282
group_229	hypothetical protein	FFIG58_01449	FFIG60_01693	FFIG79_00283
group_1174	hypothetical protein	FFIG58_00746	FFIG60_01761	FFIG79_00284
hchA	Molecular chaperone Hsp31 and glyoxalase 3	FFIG58_00747	FFIG60_01760	FFIG79_00285
group_1330	hypothetical protein	FFIG58_00421	FFIG60_01703	FFIG79_00286
ywnA	Putative HTH-type transcriptional regulator YwnA	FFIG58_00422	FFIG60_01702	FFIG79_00287
qorB	Quinone oxidoreductase 2	FFIG58_00423	FFIG60_01701	FFIG79_00288
argR_2	Arginine repressor	FFIG58_01939	FFIG60_01268	FFIG79_00290
tlyA	16S/23S rRNA (cytidine-2'-O)-methyltransferase TlyA	FFIG58_01938	FFIG60_01269	FFIG79_00291
rihA_1	Pyrimidine-specific ribonucleoside hydrolase RihA	FFIG58_00048	FFIG60_01056	FFIG79_00292
glgA	Glycogen synthase	FFIG58_00448	FFIG60_00610	FFIG79_00293
glgP	Glycogen phosphorylase	FFIG58_00447	FFIG60_00611	FFIG79_00294
apu	Amylopullulanase	FFIG58_00446	FFIG60_00612	FFIG79_00295
group_1590	hypothetical protein	FFIG58_00445	FFIG60_00613	FFIG79_00296
iolW	scyllo-inositol 2-dehydrogenase (NADP(+))	FFIG58_00444	FFIG60_00570	FFIG79_00297
cshC	DEAD-box ATP-dependent RNA helicase CshC	FFIG58_00443	FFIG60_00571	FFIG79_00298
group_1284	hypothetical protein	FFIG58_00442	FFIG60_00572	FFIG79_00299
group_1803	hypothetical protein	FFIG58_00164	FFIG60_01724	FFIG79_00301
group_5	hypothetical protein	FFIG58_01181	FFIG60_00619	FFIG79_00302
tylM1	dTDP-3-amino-3,6-dideoxy-alpha-D-glucopyranose N,N-dimethyltransferase	FFIG58_01180	FFIG60_00618	FFIG79_00303
rsfS	Ribosomal silencing factor RsfS	FFIG58_01179	FFIG60_00617	FFIG79_00304
group_202	hypothetical protein	FFIG58_01178	FFIG60_00616	FFIG79_00305
nadD	putative nicotinate-nucleotide adenylyltransferase	FFIG58_01177	FFIG60_01794	FFIG79_00306
group_2069	RNA-binding protein	FFIG58_01176	FFIG60_01793	FFIG79_00307
der_2	GTPase Der	FFIG58_01175	FFIG60_01792	FFIG79_00308
group_1276	Pyrophosphatase PpaX	FFIG58_01174	FFIG60_01791	FFIG79_00309
ifcA	Fumarate reductase flavoprotein subunit	FFIG58_00614	FFIG60_01068	FFIG79_00310
fpaP	Proline iminopeptidase	FFIG58_00613	FFIG60_01067	FFIG79_00311
group_1378	hypothetical protein	FFIG58_00612	FFIG60_01066	FFIG79_00312
dppE_2	Dipeptide-binding protein DppE	FFIG58_00611	FFIG60_01065	FFIG79_00313
group_1005	hypothetical protein	FFIG58_00815	FFIG60_00580	FFIG79_00314
bglF_1	PTS system beta-glucoside-specific EIIBCA component	FFIG58_00219	FFIG60_00124	FFIG79_00315
bglH_1	Aryl-phospho-beta-D-glucosidase BglH	FFIG58_00218	FFIG60_00123	FFIG79_00316
yhfK	putative sugar epimerase YhfK	FFIG58_01002	FFIG60_00038	FFIG79_00317
luxS	S-ribosylhomocysteine lyase	FFIG58_01003	FFIG60_00037	FFIG79_00318
uvrA	UvrABC system protein A	FFIG58_01004	FFIG60_00036	FFIG79_00319
uvrB	UvrABC system protein B	FFIG58_01005	FFIG60_00035	FFIG79_00320
sorC	PTS system sorbose-specific EIIC component	FFIG58_00848	FFIG60_01591	FFIG79_00322
manX_2	PTS system mannose-specific EIIAB component	FFIG58_00849	FFIG60_01592	FFIG79_00323
suhB	Inositol-1-monophosphatase	FFIG58_01893	FFIG60_01499	FFIG79_00325
group_1756	hypothetical protein	FFIG58_01892	FFIG60_01498	FFIG79_00326
ldh_2	L-lactate dehydrogenase	FFIG58_01891	FFIG60_01497	FFIG79_00327
rnr	Ribonuclease R	FFIG58_01499	FFIG60_00085	FFIG79_00328
secG	putative protein-export membrane protein SecG	FFIG58_01498	FFIG60_01845	FFIG79_00329
tpiA	Triosephosphate isomerase	FFIG58_00683	FFIG60_00784	FFIG79_00330
pgk	Phosphoglycerate kinase	FFIG58_00682	FFIG60_00783	FFIG79_00331
gapA1	Glyceraldehyde-3-phosphate dehydrogenase 1	FFIG58_00681	FFIG60_00782	FFIG79_00332
cggR	Central glycolytic genes regulator	FFIG58_00680	FFIG60_00781	FFIG79_00333
fmt	Methionyl-tRNA formyltransferase	FFIG58_01390	FFIG60_00178	FFIG79_00335
cobB	NAD-dependent protein deacetylase	FFIG58_00645	FFIG60_00352	FFIG79_00336
fus	Elongation factor G	FFIG58_01197	FFIG60_01360	FFIG79_00337
rpsG	30S ribosomal protein S7	FFIG58_01198	FFIG60_01359	FFIG79_00338
rpsL	30S ribosomal protein S12	FFIG58_01199	FFIG60_01358	FFIG79_00339
menB	1,4-dihydroxy-2-naphthoyl-CoA synthase	FFIG58_00353	FFIG60_00261	FFIG79_00340
menE	2-succinylbenzoate--CoA ligase	FFIG58_00352	FFIG60_00262	FFIG79_00341
lutA	Lactate utilization protein A	FFIG58_00544	FFIG60_01567	FFIG79_00342
rplQ	50S ribosomal protein L17	FFIG58_01211	FFIG60_00994	FFIG79_00343
rpoA	DNA-directed RNA polymerase subunit alpha	FFIG58_01212	FFIG60_00995	FFIG79_00344
rpsK	30S ribosomal protein S11	FFIG58_01213	FFIG60_00996	FFIG79_00345
rpsM	30S ribosomal protein S13	FFIG58_01214	FFIG60_00997	FFIG79_00346
rpmJ	50S ribosomal protein L36	FFIG58_01215	FFIG60_00998	FFIG79_00347
infA	Translation initiation factor IF-1	FFIG58_01216	FFIG60_00999	FFIG79_00348
adk	Adenylate kinase	FFIG58_01217	FFIG60_00817	FFIG79_00349
secY	Protein translocase subunit SecY	FFIG58_01218	FFIG60_00818	FFIG79_00350
rplO	50S ribosomal protein L15	FFIG58_01219	FFIG60_00819	FFIG79_00351
rpmD	50S ribosomal protein L30	FFIG58_01220	FFIG60_00820	FFIG79_00352
rpsE	30S ribosomal protein S5	FFIG58_01221	FFIG60_00821	FFIG79_00353
rplR	50S ribosomal protein L18	FFIG58_01222	FFIG60_00822	FFIG79_00354
rplF	50S ribosomal protein L6	FFIG58_01223	FFIG60_00823	FFIG79_00355
rpsH	30S ribosomal protein S8	FFIG58_01224	FFIG60_00824	FFIG79_00356
rpsN1	30S ribosomal protein S14	FFIG58_01225	FFIG60_00825	FFIG79_00357
rplE	50S ribosomal protein L5	FFIG58_01226	FFIG60_00826	FFIG79_00358
rplX	50S ribosomal protein L24	FFIG58_01227	FFIG60_00827	FFIG79_00359
rplN	50S ribosomal protein L14	FFIG58_01228	FFIG60_00828	FFIG79_00360
rpsQ	30S ribosomal protein S17	FFIG58_01229	FFIG60_00829	FFIG79_00361
rpmC	50S ribosomal protein L29	FFIG58_01230	FFIG60_00830	FFIG79_00362
rplP	50S ribosomal protein L16	FFIG58_01231	FFIG60_00831	FFIG79_00363
rpsC	30S ribosomal protein S3	FFIG58_01232	FFIG60_00832	FFIG79_00364
rplV	50S ribosomal protein L22	FFIG58_01233	FFIG60_00833	FFIG79_00365
rpsS	30S ribosomal protein S19	FFIG58_01234	FFIG60_00834	FFIG79_00366
rplB	50S ribosomal protein L2	FFIG58_01235	FFIG60_00835	FFIG79_00367
xerC_2	Tyrosine recombinase XerC	FFIG58_00712	FFIG60_00808	FFIG79_00368
tal	Transaldolase	FFIG58_01203	FFIG60_01720	FFIG79_00369
tkt_1	Transketolase	FFIG58_01202	FFIG60_01721	FFIG79_00370
tkt_2	Transketolase	FFIG58_01201	FFIG60_01722	FFIG79_00371
rbsB	Ribose import binding protein RbsB	FFIG58_00517	FFIG60_00791	FFIG79_00372
liaS	Sensor histidine kinase LiaS	FFIG58_00518	FFIG60_00792	FFIG79_00373
degU	Transcriptional regulatory protein DegU	FFIG58_00519	FFIG60_00793	FFIG79_00374
group_1907	hypothetical protein	FFIG58_00520	FFIG60_00794	FFIG79_00375
asnS	Asparagine--tRNA ligase	FFIG58_01698	FFIG60_01667	FFIG79_00376
group_277	Aspartate aminotransferase	FFIG58_01697	FFIG60_01668	FFIG79_00377
patA_3	Putative N-acetyl-LL-diaminopimelate aminotransferase	FFIG58_01965	FFIG60_01779	FFIG79_00378
ppaC	Manganese-dependent inorganic pyrophosphatase	FFIG58_01644	FFIG60_00482	FFIG79_00380
cmpR_2	HTH-type transcriptional activator CmpR	FFIG58_01643	FFIG60_00481	FFIG79_00381
pyrF	Orotidine 5'-phosphate decarboxylase	FFIG58_01641	FFIG60_01850	FFIG79_00383
carB_2	Carbamoyl-phosphate synthase large chain	FFIG58_01640	FFIG60_01851	FFIG79_00384
thrB_1	Homoserine kinase	FFIG58_00783	FFIG60_01508	FFIG79_00385
hom	Homoserine dehydrogenase	FFIG58_00784	FFIG60_01507	FFIG79_00386
group_1680	hypothetical protein	FFIG58_00319	FFIG60_00605	FFIG79_00387
group_19	hypothetical protein	FFIG58_00318	FFIG60_00606	FFIG79_00388
spoIIIE	DNA translocase SpoIIIE	FFIG58_01551	FFIG60_01388	FFIG79_00389
group_1557	hypothetical protein	FFIG58_00334	FFIG60_00969	FFIG79_00390
group_1248	hypothetical protein	FFIG58_00333	FFIG60_00970	FFIG79_00391
rpoE	putative DNA-directed RNA polymerase subunit delta	FFIG58_00332	FFIG60_00971	FFIG79_00392
pyrG	CTP synthase	FFIG58_00331	FFIG60_00972	FFIG79_00393
dnaX_1	DNA polymerase III subunit tau	FFIG58_01581	FFIG60_01754	FFIG79_00394
yabA	Initiation-control protein YabA	FFIG58_01580	FFIG60_01755	FFIG79_00395
rsmI	Ribosomal RNA small subunit methyltransferase I	FFIG58_01579	FFIG60_01756	FFIG79_00396
group_1224	hypothetical protein	FFIG58_01435	FFIG60_01656	FFIG79_00397
group_226	hypothetical protein	FFIG58_01434	FFIG60_01657	FFIG79_00398
group_112	hypothetical protein	FFIG58_00459	FFIG60_00856	FFIG79_00399
group_1126	hypothetical protein	FFIG58_00458	FFIG60_00855	FFIG79_00400
group_1583	hypothetical protein	FFIG58_01726	FFIG60_01050	FFIG79_00401
group_1707	hypothetical protein	FFIG58_01725	FFIG60_01049	FFIG79_00402
argH_2	Argininosuccinate lyase	FFIG58_01724	FFIG60_01048	FFIG79_00403
argG_2	Argininosuccinate synthase	FFIG58_01723	FFIG60_01047	FFIG79_00404
alsS	Acetolactate synthase	FFIG58_00341	FFIG60_00354	FFIG79_00405
aldC	Alpha-acetolactate decarboxylase	FFIG58_00340	FFIG60_00355	FFIG79_00406
lysP	Lysine-specific permease	FFIG58_00339	FFIG60_00356	FFIG79_00407
serS	Serine--tRNA ligase	FFIG58_00338	FFIG60_00357	FFIG79_00408
gntP	High-affinity gluconate transporter	FFIG58_00749	FFIG60_00908	FFIG79_00409
glxK	Glycerate 3-kinase	FFIG58_00750	FFIG60_00909	FFIG79_00410
group_1291	hypothetical protein	FFIG58_00751	FFIG60_00910	FFIG79_00411
group_1002	hypothetical protein	FFIG58_00752	FFIG60_00911	FFIG79_00412
yhdN	General stress protein 69	FFIG58_00754	FFIG60_00594	FFIG79_00414
group_2039	2,3-bisphosphoglycerate-dependent phosphoglycerate mutase	FFIG58_00755	FFIG60_00595	FFIG79_00415
yidA	Sugar phosphatase YidA	FFIG58_00056	FFIG60_00224	FFIG79_00416
trxA_1	Thioredoxin	FFIG58_00057	FFIG60_00225	FFIG79_00417
crcB_1	Putative fluoride ion transporter CrcB	FFIG58_00058	FFIG60_00226	FFIG79_00418
crcB_2	Putative fluoride ion transporter CrcB	FFIG58_00059	FFIG60_00227	FFIG79_00419
csbC_1	putative metabolite transport protein CsbC	FFIG58_00308	FFIG60_01255	FFIG79_00420
rhaB_1	Rhamnulokinase	FFIG58_00309	FFIG60_01256	FFIG79_00421
rhaM	L-rhamnose mutarotase	FFIG58_00310	FFIG60_01257	FFIG79_00422
rhaA	L-rhamnose isomerase	FFIG58_00311	FFIG60_01258	FFIG79_00423
rhaD	Rhamnulose-1-phosphate aldolase	FFIG58_00312	FFIG60_01259	FFIG79_00424
degA	HTH-type transcriptional regulator DegA	FFIG58_00541	FFIG60_00285	FFIG79_00425
scrB	Sucrose-6-phosphate hydrolase	FFIG58_00540	FFIG60_00284	FFIG79_00426
metG	Methionine--tRNA ligase	FFIG58_01896	FFIG60_00651	FFIG79_00427
group_1112	hypothetical protein	FFIG58_01897	FFIG60_00652	FFIG79_00428
mvaA	3-hydroxy-3-methylglutaryl-coenzyme A reductase	FFIG58_01898	FFIG60_00653	FFIG79_00429
artP	Arginine-binding extracellular protein ArtP	FFIG58_00669	FFIG60_00654	FFIG79_00430
kstR2	HTH-type transcriptional repressor KstR2	FFIG58_00668	FFIG60_00655	FFIG79_00431
ybhR	Inner membrane transport permease YbhR	FFIG58_00667	FFIG60_00680	FFIG79_00432
adhE	Aldehyde-alcohol dehydrogenase	FFIG58_01920	FFIG60_01331	FFIG79_00433
group_1704	Nitronate monooxygenase	FFIG58_01919	FFIG60_01330	FFIG79_00434
ydhP	Inner membrane transport protein YdhP	FFIG58_01918	FFIG60_01329	FFIG79_00435
group_1816	hypothetical protein	FFIG58_01244	FFIG60_00844	FFIG79_00436
afr	1,5-anhydro-D-fructose reductase	FFIG58_01243	FFIG60_00843	FFIG79_00437
rbsK/rbiA_1	Bifunctional ribokinase/ribose-5-phosphate isomerase A	FFIG58_01242	FFIG60_00842	FFIG79_00438
mnmE	tRNA modification GTPase MnmE	FFIG58_00488	FFIG60_00311	FFIG79_00439
mnmG	tRNA uridine 5-carboxymethylaminomethyl modification enzyme MnmG	FFIG58_00487	FFIG60_00312	FFIG79_00440
Int-Tn_3	Transposase from transposon Tn916	FFIG58_00685	FFIG60_01318	FFIG79_00441
pyrDB	Dihydroorotate dehydrogenase B (NAD(+)), catalytic subunit	FFIG58_00886	FFIG60_00142	FFIG79_00443
carB_1	Carbamoyl-phosphate synthase large chain	FFIG58_00887	FFIG60_00141	FFIG79_00444
carA_1	Carbamoyl-phosphate synthase small chain	FFIG58_00888	FFIG60_00140	FFIG79_00445
pyrC	Dihydroorotase	FFIG58_00889	FFIG60_00139	FFIG79_00446
pyrB	Aspartate carbamoyltransferase	FFIG58_00890	FFIG60_00138	FFIG79_00447
mnmA	tRNA-specific 2-thiouridylase MnmA	FFIG58_01694	FFIG60_01002	FFIG79_00450
recN	DNA repair protein RecN	FFIG58_01772	FFIG60_01874	FFIG79_00452
act	Methanol dehydrogenase activator	FFIG58_01689	FFIG60_01007	FFIG79_00453
group_1556	hypothetical protein	FFIG58_01690	FFIG60_01006	FFIG79_00454
mtnN	5'-methylthioadenosine/S-adenosylhomocysteine nucleosidase	FFIG58_01691	FFIG60_01005	FFIG79_00455
iscS_2	Cysteine desulfurase IscS	FFIG58_01692	FFIG60_01004	FFIG79_00456
group_1501	Putative bifunctional phosphatase/peptidyl-prolyl cis-trans isomerase	FFIG58_00672	FFIG60_01264	FFIG79_00457
group_1819	Putative glutamine amidotransferase	FFIG58_00673	FFIG60_01265	FFIG79_00458
gshAB	Glutathione biosynthesis bifunctional protein GshAB	FFIG58_00674	FFIG60_01266	FFIG79_00459
yocH	Cell wall-binding protein YocH	FFIG58_01816	FFIG60_00714	FFIG79_00463
group_1386	hypothetical protein	FFIG58_01815	FFIG60_00713	FFIG79_00464
group_299	hypothetical protein	FFIG58_01814	FFIG60_00712	FFIG79_00465
patB_2	Cystathionine beta-lyase PatB	FFIG58_00646	FFIG60_00351	FFIG79_00466
srrA_1	Transcriptional regulatory protein SrrA	FFIG58_00647	FFIG60_00350	FFIG79_00467
group_1337	hypothetical protein	FFIG58_01047	FFIG60_01842	FFIG79_00468
gabD1	Succinate-semialdehyde dehydrogenase [NADP(+)] 1	FFIG58_01046	FFIG60_01843	FFIG79_00469
purA	Adenylosuccinate synthetase	FFIG58_00626	FFIG60_00943	FFIG79_00470
group_1046	hypothetical protein	FFIG58_00627	FFIG60_00944	FFIG79_00471
tadA_2	tRNA-specific adenosine deaminase	FFIG58_01915	FFIG60_01335	FFIG79_00472
helD_2	DNA helicase IV	FFIG58_00087	FFIG60_01308	FFIG79_00473
nfrA1	FMN reductase (NADPH)	FFIG58_00088	FFIG60_01309	FFIG79_00474
gatA_1	Glutamyl-tRNA(Gln) amidotransferase subunit A	FFIG58_00432	FFIG60_00058	FFIG79_00475
gatB_1	Aspartyl/glutamyl-tRNA(Asn/Gln) amidotransferase subunit B	FFIG58_00431	FFIG60_00057	FFIG79_00476
dagK	Diacylglycerol kinase	FFIG58_00430	FFIG60_00056	FFIG79_00477
rlmCD_1	23S rRNA (uracil-C(5))-methyltransferase RlmCD	FFIG58_00429	FFIG60_00055	FFIG79_00478
group_1039	hypothetical protein	FFIG58_00428	FFIG60_00054	FFIG79_00479
group_1206	hypothetical protein	FFIG58_00427	FFIG60_00053	FFIG79_00480
mrr	Mrr restriction system protein	FFIG58_00426	FFIG60_00052	FFIG79_00481
group_1870	L-2-hydroxyisocaproate dehydrogenase	FFIG58_00413	FFIG60_00196	FFIG79_00485
rsmG	Ribosomal RNA small subunit methyltransferase G	FFIG58_00412	FFIG60_00195	FFIG79_00486
noc	Nucleoid occlusion protein	FFIG58_00411	FFIG60_00194	FFIG79_00487
soj	Sporulation initiation inhibitor protein Soj	FFIG58_00410	FFIG60_00193	FFIG79_00488
parB	putative chromosome-partitioning protein ParB	FFIG58_00409	FFIG60_00192	FFIG79_00489
group_1286	hypothetical protein	FFIG58_00408	FFIG60_00191	FFIG79_00490
ychF	Ribosome-binding ATPase YchF	FFIG58_00407	FFIG60_00190	FFIG79_00491
group_1710	hypothetical protein	FFIG58_00406	FFIG60_00189	FFIG79_00492
group_1667	hypothetical protein	FFIG58_00403	FFIG60_00186	FFIG79_00493
group_1457	hypothetical protein	FFIG58_00402	FFIG60_00185	FFIG79_00494
fimA	Manganese ABC transporter substrate-binding lipoprotein	FFIG58_00602	FFIG60_00484	FFIG79_00495
ecfA1_1	Energy-coupling factor transporter ATP-binding protein EcfA1	FFIG58_00601	FFIG60_00485	FFIG79_00496
znuB	High-affinity zinc uptake system membrane protein ZnuB	FFIG58_00600	FFIG60_00486	FFIG79_00497
folT	Folate transporter FolT	FFIG58_00599	FFIG60_00487	FFIG79_00498
thiD_2	Hydroxymethylpyrimidine/phosphomethylpyrimidine kinase	FFIG58_00598	FFIG60_00488	FFIG79_00499
group_1138	NAD(P)H-dependent FAD/FMN reductase	FFIG58_00597	FFIG60_00489	FFIG79_00500
adhR	HTH-type transcriptional regulator AdhR	FFIG58_00596	FFIG60_00490	FFIG79_00501
group_1252	hypothetical protein	FFIG58_00595	FFIG60_00491	FFIG79_00502
group_1918	hypothetical protein	FFIG58_00594	FFIG60_00492	FFIG79_00503
ribZ_1	Riboflavin transporter RibZ	FFIG58_01184	FFIG60_00493	FFIG79_00504
group_1616	Phosphorylated carbohydrates phosphatase	FFIG58_01185	FFIG60_00494	FFIG79_00505
yigZ	IMPACT family member YigZ	FFIG58_01186	FFIG60_00495	FFIG79_00506
group_2047	hypothetical protein	FFIG58_01187	FFIG60_00496	FFIG79_00507
fucI	L-fucose isomerase	FFIG58_01670	FFIG60_00624	FFIG79_00508
rhaB_2	L-Rhamnulokinase	FFIG58_01669	FFIG60_00625	FFIG79_00509
csbC_2	putative metabolite transport protein CsbC	FFIG58_01668	FFIG60_00626	FFIG79_00510
hsdR	Type-1 restriction enzyme R protein	FFIG58_01370	FFIG60_00891	FFIG79_00511
nhaK	Sodium, potassium, lithium and rubidium/H(+) antiporter	FFIG58_00204	FFIG60_00109	FFIG79_00513
group_18	hypothetical protein	FFIG58_00314	FFIG60_01261	FFIG79_00514
glmS	Glutamine--fructose-6-phosphate aminotransferase [isomerizing]	FFIG58_00294	FFIG60_00107	FFIG79_00515
noxE	NADH oxidase	FFIG58_00293	FFIG60_00106	FFIG79_00516
toxA_1	Toxin A	FFIG58_00292	FFIG60_00105	FFIG79_00517
group_1622	hypothetical protein	FFIG58_00291	FFIG60_00104	FFIG79_00518
tcyB	L-cystine transport system permease protein TcyB	FFIG58_00290	FFIG60_00103	FFIG79_00519
tcyC	L-cystine import ATP-binding protein TcyC	FFIG58_00289	FFIG60_00102	FFIG79_00520
fliY_1	L-cystine-binding protein FliY	FFIG58_00288	FFIG60_00101	FFIG79_00521
group_1720	hypothetical protein	FFIG58_00287	FFIG60_00100	FFIG79_00522
alx	Inner membrane protein alx	FFIG58_00286	FFIG60_00099	FFIG79_00523
mtlA	PTS system mannitol-specific EIICB component	FFIG58_00285	FFIG60_00098	FFIG79_00524
mtlF	Mannitol-specific phosphotransferase enzyme IIA component	FFIG58_00284	FFIG60_00097	FFIG79_00525
mtlD	Mannitol-1-phosphate 5-dehydrogenase	FFIG58_00283	FFIG60_00096	FFIG79_00526
carA_2	Carbamoyl-phosphate synthase small chain	FFIG58_01639	FFIG60_00367	FFIG79_00527
infC	Translation initiation factor IF-3	FFIG58_01171	FFIG60_01336	FFIG79_00528
thrS	Threonine--tRNA ligase	FFIG58_01170	FFIG60_01337	FFIG79_00529
glpE	Thiosulfate sulfurtransferase GlpE	FFIG58_00807	FFIG60_00045	FFIG79_00530
glcK	Glucokinase	FFIG58_00806	FFIG60_00044	FFIG79_00531
group_154	hypothetical protein	FFIG58_00805	FFIG60_00043	FFIG79_00532
repB	Replication protein RepB	FFIG58_01304	FFIG60_00007	FFIG79_00533
group_1128	hypothetical protein	FFIG58_01303	FFIG60_00008	FFIG79_00534
group_1397	hypothetical protein	FFIG58_01683	FFIG60_01287	FFIG79_00536
group_1156	hypothetical protein	FFIG58_01684	FFIG60_01288	FFIG79_00537
tnpR	Transposon gamma-delta resolvase	FFIG58_01685	FFIG60_01289	FFIG79_00538
group_1076	hypothetical protein	FFIG58_01686	FFIG60_01290	FFIG79_00539
group_1623	hypothetical protein	FFIG58_01687	FFIG60_01291	FFIG79_00540
group_1673	hypothetical protein	FFIG58_01679	FFIG60_01283	FFIG79_00541
apt	Adenine phosphoribosyltransferase	FFIG58_01680	FFIG60_01284	FFIG79_00542
group_57	hypothetical protein	FFIG58_00047	FFIG60_01055	FFIG79_00543
nfr1_2	NADH-dependent flavin reductase subunit 1	FFIG58_00046	FFIG60_01054	FFIG79_00544
nfr1_1	NADH-dependent flavin reductase subunit 1	FFIG58_00045	FFIG60_01053	FFIG79_00545
napA	Na(+)/H(+) antiporter	FFIG58_00043	FFIG60_01666	FFIG79_00547
group_1131	hypothetical protein	FFIG58_00418	FFIG60_01307	FFIG79_00548
group_186	hypothetical protein	FFIG58_01090	FFIG60_01404	FFIG79_00553
rluD_1	Ribosomal large subunit pseudouridine synthase D	FFIG58_01636	FFIG60_00364	FFIG79_00554
pyrR	Bifunctional protein pyrR	FFIG58_01637	FFIG60_00365	FFIG79_00555
ilvE	Branched-chain-amino-acid aminotransferase	FFIG58_01785	FFIG60_01640	FFIG79_00556
yvcJ	Nucleotide-binding protein YvcJ	FFIG58_00675	FFIG60_00776	FFIG79_00557
group_1223	Putative gluconeogenesis factor	FFIG58_00676	FFIG60_00777	FFIG79_00558
whiA	Putative sporulation transcription regulator WhiA	FFIG58_00677	FFIG60_00778	FFIG79_00559
clpP_1	ATP-dependent Clp protease proteolytic subunit	FFIG58_00678	FFIG60_00779	FFIG79_00560
group_1320	tRNA-Arg(ccg)	FFIG58_00679	FFIG60_00780	FFIG79_00561
group_1427	hypothetical protein	FFIG58_00337	FFIG60_00966	FFIG79_00562
group_1976	Putative phosphatase	FFIG58_00336	FFIG60_00967	FFIG79_00563
group_98	hypothetical protein	FFIG58_00335	FFIG60_00968	FFIG79_00564
phoU	Phosphate-specific transport system accessory protein PhoU	FFIG58_01474	FFIG60_01593	FFIG79_00566
fba	Fructose-bisphosphate aldolase	FFIG58_01475	FFIG60_01594	FFIG79_00567
yvoA	HTH-type transcriptional repressor YvoA	FFIG58_01295	FFIG60_00529	FFIG79_00568
proC	Pyrroline-5-carboxylate reductase	FFIG58_01296	FFIG60_00528	FFIG79_00569
yugI	General stress protein 13	FFIG58_00874	FFIG60_00318	FFIG79_00570
group_1317	hypothetical protein	FFIG58_01535	FFIG60_01448	FFIG79_00571
ycaM_2	Inner membrane transporter YcaM	FFIG58_01534	FFIG60_01447	FFIG79_00572
cysB	HTH-type transcriptional regulator CysB	FFIG58_00615	FFIG60_01069	FFIG79_00573
adh	Alcohol dehydrogenase	FFIG58_00616	FFIG60_01070	FFIG79_00574
group_1372	L-methionine gamma-lyase	FFIG58_00617	FFIG60_01071	FFIG79_00575
metA	Homoserine O-succinyltransferase	FFIG58_00618	FFIG60_01072	FFIG79_00576
metE_1	5-methyltetrahydropteroyltriglutamate--homocysteine methyltransferase	FFIG58_00619	FFIG60_01073	FFIG79_00577
group_2002	hypothetical protein	FFIG58_00505	FFIG60_00294	FFIG79_00578
group_1448	hypothetical protein	FFIG58_00506	FFIG60_00293	FFIG79_00579
group_1853	hypothetical protein	FFIG58_00507	FFIG60_00292	FFIG79_00580
group_1664	hypothetical protein	FFIG58_00508	FFIG60_00291	FFIG79_00581
group_1332	hypothetical protein	FFIG58_00509	FFIG60_00290	FFIG79_00582
serA	D-3-phosphoglycerate dehydrogenase	FFIG58_00510	FFIG60_00289	FFIG79_00583
serC	Phosphoserine aminotransferase	FFIG58_00511	FFIG60_00288	FFIG79_00584
cwlS	D-gamma-glutamyl-meso-diaminopimelic acid endopeptidase CwlS	FFIG58_00512	FFIG60_00786	FFIG79_00585
group_1567	hypothetical protein	FFIG58_00513	FFIG60_00787	FFIG79_00586
manZ_1	PTS system mannose-specific EIID component	FFIG58_00514	FFIG60_00788	FFIG79_00587
sorA_1	PTS system sorbose-specific EIIC component	FFIG58_00515	FFIG60_00789	FFIG79_00588
manX_1	PTS system mannose-specific EIIAB component	FFIG58_00516	FFIG60_00790	FFIG79_00589
levS	Levansucrase	FFIG58_01453	FFIG60_01676	FFIG79_00590
group_256	DNA polymerase III subunit tau	FFIG58_01586	FFIG60_01140	FFIG79_00591
group_1517	Nucleoid-associated protein	FFIG58_01585	FFIG60_01139	FFIG79_00592
recR	Recombination protein RecR	FFIG58_01584	FFIG60_01138	FFIG79_00593
group_1321	hypothetical protein	FFIG58_01583	FFIG60_01137	FFIG79_00594
yhdG_3	putative amino acid permease YhdG	FFIG58_01254	FFIG60_01680	FFIG79_00595
zur	Zinc-specific metallo-regulatory protein	FFIG58_01253	FFIG60_01608	FFIG79_00596
group_1326	hypothetical protein	FFIG58_01252	FFIG60_01607	FFIG79_00597
group_993	hypothetical protein	FFIG58_01251	FFIG60_01606	FFIG79_00598
ydfK	putative membrane protein YdfK	FFIG58_00521	FFIG60_01234	FFIG79_00599
group_1637	hypothetical protein	FFIG58_00522	FFIG60_01233	FFIG79_00600
glnR_1	HTH-type transcriptional regulator GlnR	FFIG58_00523	FFIG60_01232	FFIG79_00601
emrB_1	Multidrug export protein EmrB	FFIG58_00524	FFIG60_01231	FFIG79_00602
group_1383	hypothetical protein	FFIG58_00525	FFIG60_01230	FFIG79_00603
group_1513	hypothetical protein	FFIG58_00526	FFIG60_01229	FFIG79_00604
yitU_1	Putative phosphatase	FFIG58_00527	FFIG60_01228	FFIG79_00605
rpmB	50S ribosomal protein L28	FFIG58_01614	FFIG60_00184	FFIG79_00606
group_1774	hypothetical protein	FFIG58_01615	FFIG60_01663	FFIG79_00607
group_1137	hypothetical protein	FFIG58_01616	FFIG60_01664	FFIG79_00608
sglT	Sodium/glucose cotransporter	FFIG58_01654	FFIG60_01022	FFIG79_00609
gerN_2	Na(+)/H(+)-K(+) antiporter GerN	FFIG58_01655	FFIG60_01021	FFIG79_00610
glcR_2	HTH-type transcriptional repressor GlcR	FFIG58_00528	FFIG60_01227	FFIG79_00611
dacA_2	D-alanyl-D-alanine carboxypeptidase DacA	FFIG58_00529	FFIG60_01226	FFIG79_00612
emrB_2	Multidrug export protein EmrB	FFIG58_00530	FFIG60_00274	FFIG79_00613
bioY	Biotin transporter BioY	FFIG58_00531	FFIG60_00275	FFIG79_00614
group_1766	hypothetical protein	FFIG58_00532	FFIG60_00276	FFIG79_00615
group_2021	hypothetical protein	FFIG58_00533	FFIG60_00277	FFIG79_00616
epsJ_1	putative glycosyltransferase EpsJ	FFIG58_00534	FFIG60_00278	FFIG79_00617
group_1626	hypothetical protein	FFIG58_00535	FFIG60_00279	FFIG79_00618
ktrA	Ktr system potassium uptake protein A	FFIG58_00536	FFIG60_00280	FFIG79_00619
ntpJ	Potassium/sodium uptake protein NtpJ	FFIG58_00537	FFIG60_00281	FFIG79_00620
greA_2	Transcription elongation factor GreA	FFIG58_01514	FFIG60_01294	FFIG79_00621
udk	Uridine kinase	FFIG58_01515	FFIG60_01295	FFIG79_00622
mltG	Endolytic murein transglycosylase	FFIG58_01516	FFIG60_01296	FFIG79_00623
group_183	hypothetical protein	FFIG58_01068	FFIG60_00524	FFIG79_00625
group_113	hypothetical protein	FFIG58_00483	FFIG60_00880	FFIG79_00626
group_1165	hypothetical protein	FFIG58_00482	FFIG60_00879	FFIG79_00627
group_1083	5-methyltetrahydropteroyltriglutamate--homocysteine methyltransferase	FFIG58_00481	FFIG60_00878	FFIG79_00628
metQ_2	D-methionine-binding lipoprotein MetQ	FFIG58_00480	FFIG60_00877	FFIG79_00629
metN	Methionine import ATP-binding protein MetN	FFIG58_00479	FFIG60_00876	FFIG79_00630
group_1334	hypothetical protein	FFIG58_01344	FFIG60_01417	FFIG79_00631
group_2003	hypothetical protein	FFIG58_01343	FFIG60_01418	FFIG79_00632
group_1118	hypothetical protein	FFIG58_01342	FFIG60_01419	FFIG79_00633
group_1929	hypothetical protein	FFIG58_01341	FFIG60_01420	FFIG79_00634
group_1440	hypothetical protein	FFIG58_01340	FFIG60_01421	FFIG79_00635
group_1761	hypothetical protein	FFIG58_01339	FFIG60_01422	FFIG79_00636
lutB	Lactate utilization protein B	FFIG58_00545	FFIG60_01566	FFIG79_00638
perR	Peroxide operon regulator	FFIG58_00098	FFIG60_01456	FFIG79_00639
ydjM	Inner membrane protein YdjM	FFIG58_00097	FFIG60_01455	FFIG79_00640
sbcC	Nuclease SbcCD subunit C	FFIG58_00096	FFIG60_01454	FFIG79_00641
glnM_1	putative glutamine ABC transporter permease protein GlnM	FFIG58_00795	FFIG60_00445	FFIG79_00642
artM	Arginine transport ATP-binding protein ArtM	FFIG58_00794	FFIG60_00446	FFIG79_00643
group_2063	hypothetical protein	FFIG58_00793	FFIG60_00447	FFIG79_00644
coaA	Pantothenate kinase	FFIG58_00792	FFIG60_00448	FFIG79_00645
guaA	GMP synthase [glutamine-hydrolyzing]	FFIG58_00791	FFIG60_00449	FFIG79_00646
pheS	Phenylalanine--tRNA ligase alpha subunit	FFIG58_01518	FFIG60_01298	FFIG79_00647
pheT	Phenylalanine--tRNA ligase beta subunit	FFIG58_01517	FFIG60_01297	FFIG79_00648
dnaB	Replication initiation and membrane attachment protein	FFIG58_01168	FFIG60_01339	FFIG79_00649
yicL_3	putative inner membrane transporter YicL	FFIG58_01842	FFIG60_00201	FFIG79_00650
toxA_2	Toxin A	FFIG58_00782	FFIG60_01509	FFIG79_00651
group_1541	putative ABC transporter permease	FFIG58_00090	FFIG60_01192	FFIG79_00652
purR	Pur operon repressor	FFIG58_01071	FFIG60_00020	FFIG79_00653
group_1502	hypothetical protein	FFIG58_01072	FFIG60_00019	FFIG79_00654
glmU	Bifunctional protein GlmU	FFIG58_01073	FFIG60_00018	FFIG79_00655
prs	Ribose-phosphate pyrophosphokinase	FFIG58_01074	FFIG60_00017	FFIG79_00656
ydaF_1	Putative ribosomal N-acetyltransferase YdaF	FFIG58_01075	FFIG60_00016	FFIG79_00657
group_1894	hypothetical protein	FFIG58_01076	FFIG60_00015	FFIG79_00658
dkgB	2,5-diketo-D-gluconic acid reductase B	FFIG58_01077	FFIG60_00014	FFIG79_00659
group_1471	hypothetical protein	FFIG58_01078	FFIG60_00013	FFIG79_00660
deoD	Purine nucleoside phosphorylase DeoD-type	FFIG58_01079	FFIG60_00012	FFIG79_00661
ybiT	putative ABC transporter ATP-binding protein YbiT	FFIG58_01080	FFIG60_00011	FFIG79_00662
gloB	Hydroxyacylglutathione hydrolase	FFIG58_01081	FFIG60_00010	FFIG79_00663
birA	Bifunctional ligase/repressor BirA	FFIG58_01082	FFIG60_00009	FFIG79_00664
group_184	hypothetical protein	FFIG58_01084	FFIG60_01156	FFIG79_00666
group_2065	Protein SprT-like protein	FFIG58_01290	FFIG60_01502	FFIG79_00668
rpsA	30S ribosomal protein S1	FFIG58_01291	FFIG60_01501	FFIG79_00669
group_68	hypothetical protein	FFIG58_00127	FFIG60_01546	FFIG79_00670
icaB	hypothetical protein	FFIG58_00126	FFIG60_01547	FFIG79_00671
group_1956	hypothetical protein	FFIG58_00125	FFIG60_01548	FFIG79_00672
group_66	HTH-type transcriptional activator CmpR	FFIG58_00124	FFIG60_01549	FFIG79_00673
group_1354	hypothetical protein	FFIG58_00123	FFIG60_00001	FFIG79_00674
nupG	Purine nucleoside transport protein NupG	FFIG58_00122	FFIG60_00002	FFIG79_00675
npr	NADH peroxidase	FFIG58_00473	FFIG60_00870	FFIG79_00676
mmgB	putative 3-hydroxybutyryl-CoA dehydrogenase	FFIG58_00474	FFIG60_00871	FFIG79_00677
adc	acetoacetate decarboxylase	FFIG58_00475	FFIG60_00872	FFIG79_00678
yueB	ESX secretion system protein YueB	FFIG58_01628	FFIG60_00220	FFIG79_00679
group_138	hypothetical protein	FFIG58_00699	FFIG60_00441	FFIG79_00680
pdhA	Pyruvate dehydrogenase E1 component subunit alpha	FFIG58_00464	FFIG60_00861	FFIG79_00681
pdhB	Pyruvate dehydrogenase E1 component subunit beta	FFIG58_00463	FFIG60_00860	FFIG79_00682
pdhC	Dihydrolipoyllysine-residue acetyltransferase component of pyruvate dehydrogenase complex	FFIG58_00462	FFIG60_00859	FFIG79_00683
pdhD	Dihydrolipoyl dehydrogenase	FFIG58_00461	FFIG60_00858	FFIG79_00684
lplJ	Lipoate-protein ligase LplJ	FFIG58_00460	FFIG60_00857	FFIG79_00685
fabZ_2	3-hydroxyacyl-[acyl-carrier-protein] dehydratase FabZ	FFIG58_00147	FFIG60_01730	FFIG79_00686
accB	Biotin carboxyl carrier protein of acetyl-CoA carboxylase	FFIG58_00146	FFIG60_01731	FFIG79_00687
fabF	3-oxoacyl-[acyl-carrier-protein] synthase 2	FFIG58_00145	FFIG60_01732	FFIG79_00688
fabG_1	3-oxoacyl-[acyl-carrier-protein] reductase FabG	FFIG58_00144	FFIG60_01828	FFIG79_00689
group_1698	hypothetical protein	FFIG58_00035	FFIG60_01621	FFIG79_00694
group_1364	hypothetical protein	FFIG58_00036	FFIG60_01587	FFIG79_00695
group_222	PhoH-like protein	FFIG58_01419	FFIG60_01225	FFIG79_00696
ybeY	Endoribonuclease YbeY	FFIG58_01418	FFIG60_01224	FFIG79_00697
htpX	Protease HtpX	FFIG58_00660	FFIG60_00646	FFIG79_00698
yknY	putative ABC transporter ATP-binding protein YknY	FFIG58_00073	FFIG60_01203	FFIG79_00699
group_1500	hypothetical protein	FFIG58_00072	FFIG60_01202	FFIG79_00700
plaP	Low-affinity putrescine importer PlaP	FFIG58_00557	FFIG60_00749	FFIG79_00701
purF	Amidophosphoribosyltransferase	FFIG58_00836	FFIG60_00660	FFIG79_00702
purL	Phosphoribosylformylglycinamidine synthase subunit PurL	FFIG58_00837	FFIG60_00659	FFIG79_00703
purQ	Phosphoribosylformylglycinamidine synthase subunit PurQ	FFIG58_00838	FFIG60_00658	FFIG79_00704
purS	Phosphoribosylformylglycinamidine synthase subunit PurS	FFIG58_00839	FFIG60_00657	FFIG79_00705
purC	Phosphoribosylaminoimidazole-succinocarboxamide synthase	FFIG58_00840	FFIG60_00656	FFIG79_00706
lon	Lon protease	FFIG58_00841	FFIG60_01873	FFIG79_00707
coaD	Phosphopantetheine adenylyltransferase	FFIG58_00842	FFIG60_01872	FFIG79_00708
cfiB	2-oxoglutarate carboxylase small subunit	FFIG58_00845	FFIG60_01588	FFIG79_00711
ftsW	putative peptidoglycan glycosyltransferase FtsW	FFIG58_00846	FFIG60_01589	FFIG79_00712
group_1102	hypothetical protein	FFIG58_01356	FFIG60_00371	FFIG79_00713
group_1659	hypothetical protein	FFIG58_01355	FFIG60_00370	FFIG79_00714
group_1818	hypothetical protein	FFIG58_01354	FFIG60_00369	FFIG79_00715
group_1028	hypothetical protein	FFIG58_01353	FFIG60_00368	FFIG79_00716
group_1773	GTP cyclohydrolase 1 type 2	FFIG58_01471	FFIG60_01641	FFIG79_00718
trmK	tRNA (adenine(22)-N(1))-methyltransferase	FFIG58_01470	FFIG60_01642	FFIG79_00719
gdh	NADP-specific glutamate dehydrogenase	FFIG58_01045	FFIG60_01446	FFIG79_00720
group_111	hypothetical protein	FFIG58_00453	FFIG60_01551	FFIG79_00721
bbmA_1	Intracellular maltogenic amylase	FFIG58_00452	FFIG60_01550	FFIG79_00722
group_1542	hypothetical protein	FFIG58_01702	FFIG60_00272	FFIG79_00725
msrA	Peptide methionine sulfoxide reductase MsrA	FFIG58_01701	FFIG60_00271	FFIG79_00726
nth	Endonuclease III	FFIG58_01700	FFIG60_00270	FFIG79_00727
proS	Proline--tRNA ligase	FFIG58_00189	FFIG60_00564	FFIG79_00728
group_1799	DNA polymerase III PolC-type	FFIG58_00190	FFIG60_00565	FFIG79_00729
treR	HTH-type transcriptional regulator TreR	FFIG58_00776	FFIG60_01379	FFIG79_00730
treA	Trehalose-6-phosphate hydrolase	FFIG58_00777	FFIG60_01378	FFIG79_00731
yjhB_2	Putative metabolite transport protein YjhB	FFIG58_00778	FFIG60_01377	FFIG79_00732
group_1212	hypothetical protein	FFIG58_00779	FFIG60_01376	FFIG79_00733
galE_1	UDP-glucose 4-epimerase	FFIG58_01887	FFIG60_00381	FFIG79_00734
group_1089	hypothetical protein	FFIG58_00570	FFIG60_01154	FFIG79_00735
group_1154	hypothetical protein	FFIG58_00569	FFIG60_01153	FFIG79_00736
group_1444	hypothetical protein	FFIG58_00568	FFIG60_01152	FFIG79_00737
group_51	putative AAA domain-containing protein	FFIG58_00021	FFIG60_00535	FFIG79_00739
rpsD	30S ribosomal protein S4	FFIG58_00019	FFIG60_00913	FFIG79_00741
msrC	Free methionine-R-sulfoxide reductase	FFIG58_00018	FFIG60_00914	FFIG79_00742
group_2004	D-arabitol-phosphate dehydrogenase	FFIG58_01204	FFIG60_01719	FFIG79_00743
gatD	Galactitol-1-phosphate 5-dehydrogenase	FFIG58_01205	FFIG60_01718	FFIG79_00744
group_1483	hypothetical protein	FFIG58_01646	FFIG60_01815	FFIG79_00745
group_1319	hypothetical protein	FFIG58_01647	FFIG60_01814	FFIG79_00746
dapL	LL-diaminopimelate aminotransferase	FFIG58_01648	FFIG60_01813	FFIG79_00747
group_2061	2-oxoglutaramate amidase	FFIG58_01649	FFIG60_01812	FFIG79_00748
mrp	Iron-sulfur cluster carrier protein	FFIG58_01651	FFIG60_01025	FFIG79_00750
sdhA	L-serine dehydratase, alpha chain	FFIG58_01652	FFIG60_01024	FFIG79_00751
sdhB	L-serine dehydratase, beta chain	FFIG58_01653	FFIG60_01023	FFIG79_00752
group_1420	hypothetical protein	FFIG58_01894	FFIG60_00148	FFIG79_00753
ftsA	Cell division protein FtsA	FFIG58_00979	FFIG60_01082	FFIG79_00754
ftsZ	Cell division protein FtsZ	FFIG58_00980	FFIG60_01083	FFIG79_00755
sepF	Cell division protein SepF	FFIG58_00981	FFIG60_01084	FFIG79_00756
group_1309	hypothetical protein	FFIG58_00982	FFIG60_01085	FFIG79_00757
group_1721	hypothetical protein	FFIG58_00983	FFIG60_01086	FFIG79_00758
malR	HTH-type transcriptional regulator MalR	FFIG58_00439	FFIG60_01235	FFIG79_00759
group_1871	hypothetical protein	FFIG58_00438	FFIG60_01236	FFIG79_00760
yicL_2	putative inner membrane transporter YicL	FFIG58_00551	FFIG60_00214	FFIG79_00761
group_1494	hypothetical protein	FFIG58_00552	FFIG60_00215	FFIG79_00762
patB_1	Cystathionine beta-lyase PatB	FFIG58_00553	FFIG60_00216	FFIG79_00763
gpmA_2	2,3-bisphosphoglycerate-dependent phosphoglycerate mutase	FFIG58_00554	FFIG60_00217	FFIG79_00764
group_7	hypothetical protein	FFIG58_00555	FFIG60_00218	FFIG79_00765
bacC_1	Dihydroanticapsin 7-dehydrogenase	FFIG58_00064	FFIG60_01477	FFIG79_00766
nagA	N-acetylglucosamine-6-phosphate deacetylase	FFIG58_00066	FFIG60_01710	FFIG79_00768
nagB	Glucosamine-6-phosphate deaminase	FFIG58_00067	FFIG60_01197	FFIG79_00769
group_1840	hypothetical protein	FFIG58_00068	FFIG60_01198	FFIG79_00770
ribF	Riboflavin biosynthesis protein RibF	FFIG58_00198	FFIG60_00893	FFIG79_00772
hrcA	Heat-inducible transcription repressor HrcA	FFIG58_00199	FFIG60_00894	FFIG79_00773
grpE	Protein GrpE	FFIG58_00200	FFIG60_00895	FFIG79_00774
dnaK	Chaperone protein DnaK	FFIG58_00201	FFIG60_00896	FFIG79_00775
prkC	Serine/threonine-protein kinase PrkC	FFIG58_01387	FFIG60_00181	FFIG79_00776
stp	Serine/threonine phosphatase stp	FFIG58_01388	FFIG60_00180	FFIG79_00777
rsmB	Ribosomal RNA small subunit methyltransferase B	FFIG58_01389	FFIG60_00179	FFIG79_00778
ytrB_1	ABC transporter ATP-binding protein YtrB	FFIG58_00281	FFIG60_00094	FFIG79_00779
group_1392	hypothetical protein	FFIG58_00280	FFIG60_00093	FFIG79_00780
group_1277	hypothetical protein	FFIG58_00279	FFIG60_00092	FFIG79_00781
gmuF	putative mannose-6-phosphate isomerase GmuF	FFIG58_00278	FFIG60_00091	FFIG79_00782
proB	Glutamate 5-kinase	FFIG58_00277	FFIG60_00090	FFIG79_00783
proA	Gamma-glutamyl phosphate reductase	FFIG58_00276	FFIG60_00089	FFIG79_00784
uvrC	UvrABC system protein C	FFIG58_01099	FFIG60_00591	FFIG79_00785
obg	GTPase Obg	FFIG58_01098	FFIG60_00592	FFIG79_00786
ycaM_1	Inner membrane transporter YcaM	FFIG58_00359	FFIG60_00255	FFIG79_00788
zosA	Zinc-transporting ATPase	FFIG58_00358	FFIG60_00256	FFIG79_00789
group_123	hypothetical protein	FFIG58_00579	FFIG60_00385	FFIG79_00790
pre	Plasmid recombination enzyme	FFIG58_00580	FFIG60_00386	FFIG79_00791
cat	Chloramphenicol acetyltransferase	FFIG58_00581	FFIG60_00387	FFIG79_00792
repN	Replication initiation protein	FFIG58_00582	FFIG60_00388	FFIG79_00793
ribZ_2	Riboflavin transporter RibZ	FFIG58_00583	FFIG60_00389	FFIG79_00794
tetM_1	Tetracycline resistance protein TetM from transposon TnFO1	FFIG58_00584	FFIG60_00390	FFIG79_00795
yflS	Putative malate transporter YflS	FFIG58_00587	FFIG60_00069	FFIG79_00796
group_1127	Fumarate reductase flavoprotein subunit	FFIG58_00588	FFIG60_00068	FFIG79_00797
group_1243	hypothetical protein	FFIG58_01924	FFIG60_00150	FFIG79_00799
group_1146	DegV domain-containing protein	FFIG58_00357	FFIG60_00257	FFIG79_00800
csbB	Putative glycosyltransferase CsbB	FFIG58_00356	FFIG60_00258	FFIG79_00801
group_972	hypothetical protein	FFIG58_00355	FFIG60_00259	FFIG79_00802
murJ_2	Lipid II flippase MurJ	FFIG58_01721	FFIG60_01486	FFIG79_00803
pepV	Beta-Ala-Xaa dipeptidase	FFIG58_01718	FFIG60_00155	FFIG79_00806
epsJ_5	putative glycosyltransferase EpsJ	FFIG58_01931	FFIG60_01584	FFIG79_00808
group_75	hypothetical protein	FFIG58_00165	FFIG60_01789	FFIG79_00809
group_1826	hypothetical protein	FFIG58_00166	FFIG60_01788	FFIG79_00810
rnj1	Ribonuclease J 1	FFIG58_00167	FFIG60_01787	FFIG79_00811
gnd	6-phosphogluconate dehydrogenase, decarboxylating	FFIG58_00168	FFIG60_01786	FFIG79_00812
ecsA_1	ABC-type transporter ATP-binding protein EcsA	FFIG58_00689	FFIG60_01602	FFIG79_00813
ecfA2	Energy-coupling factor transporter ATP-binding protein EcfA2	FFIG58_01209	FFIG60_00992	FFIG79_00814
ecfT	Energy-coupling factor transporter transmembrane protein EcfT	FFIG58_00081	FFIG60_00991	FFIG79_00815
truA	tRNA pseudouridine synthase A	FFIG58_00082	FFIG60_00990	FFIG79_00816
rplM	50S ribosomal protein L13	FFIG58_00083	FFIG60_00989	FFIG79_00817
rpsI	30S ribosomal protein S9	FFIG58_00084	FFIG60_00988	FFIG79_00818
group_284	hypothetical protein	FFIG58_01733	FFIG60_01625	FFIG79_00819
rodA	Peptidoglycan glycosyltransferase RodA	FFIG58_00105	FFIG60_01175	FFIG79_00820
group_65	hypothetical protein	FFIG58_00104	FFIG60_01176	FFIG79_00821
group_1564	hypothetical protein	FFIG58_01314	FFIG60_01750	FFIG79_00822
lexA_2	LexA repressor	FFIG58_01315	FFIG60_01751	FFIG79_00823
group_1822	hypothetical protein	FFIG58_00960	FFIG60_00703	FFIG79_00824
group_1351	hypothetical protein	FFIG58_00959	FFIG60_00702	FFIG79_00825
group_1470	hypothetical protein	FFIG58_00958	FFIG60_00701	FFIG79_00826
group_1730	hypothetical protein	FFIG58_00957	FFIG60_00700	FFIG79_00827
atpB	ATP synthase subunit a	FFIG58_00824	FFIG60_00326	FFIG79_00831
atpE	ATP synthase subunit c	FFIG58_00825	FFIG60_00325	FFIG79_00832
atpF	ATP synthase subunit b	FFIG58_00826	FFIG60_00324	FFIG79_00833
atpH	ATP synthase subunit delta	FFIG58_00827	FFIG60_00323	FFIG79_00834
atpA	ATP synthase subunit alpha	FFIG58_00828	FFIG60_00322	FFIG79_00835
atpG	ATP synthase gamma chain	FFIG58_00829	FFIG60_00321	FFIG79_00836
cycA_1	D-serine/D-alanine/glycine transporter	FFIG58_01921	FFIG60_01366	FFIG79_00837
glnA	Glutamine synthetase	FFIG58_00812	FFIG60_00050	FFIG79_00838
glnR_2	HTH-type transcriptional regulator GlnR	FFIG58_00811	FFIG60_00049	FFIG79_00839
group_155	hypothetical protein	FFIG58_00810	FFIG60_00048	FFIG79_00840
group_1189	hypothetical protein	FFIG58_00397	FFIG60_01132	FFIG79_00842
dps	DNA protection during starvation protein	FFIG58_00396	FFIG60_01133	FFIG79_00843
fixK	Nitrogen fixation regulation protein FixK	FFIG58_00395	FFIG60_01134	FFIG79_00844
group_1466	hypothetical protein	FFIG58_00394	FFIG60_01135	FFIG79_00845
group_1278	hypothetical protein	FFIG58_00393	FFIG60_01136	FFIG79_00846
cadA_2	putative cadmium-transporting ATPase	FFIG58_00391	FFIG60_00131	FFIG79_00848
group_1006	hypothetical protein	FFIG58_00390	FFIG60_00132	FFIG79_00849
group_106	hypothetical protein	FFIG58_00389	FFIG60_00133	FFIG79_00850
mutL	DNA mismatch repair protein MutL	FFIG58_00250	FFIG60_00347	FFIG79_00851
mutS	DNA mismatch repair protein MutS	FFIG58_00249	FFIG60_00346	FFIG79_00852
glpT	Glycerol-3-phosphate transporter	FFIG58_01146	FFIG60_01605	FFIG79_00853
group_1121	hypothetical protein	FFIG58_01147	FFIG60_01604	FFIG79_00854
nrdE1	Ribonucleoside-diphosphate reductase subunit alpha 1	FFIG58_01777	FFIG60_01104	FFIG79_00855
nrdF2	Ribonucleoside-diphosphate reductase subunit beta nrdF2	FFIG58_01778	FFIG60_01105	FFIG79_00856
mprF	Phosphatidylglycerol lysyltransferase	FFIG58_01779	FFIG60_01106	FFIG79_00857
ccpA_2	Catabolite control protein A	FFIG58_01457	FFIG60_01875	FFIG79_00858
pepQ	Xaa-Pro dipeptidase	FFIG58_01902	FFIG60_01862	FFIG79_00859
group_1229	hypothetical protein	FFIG58_00238	FFIG60_00586	FFIG79_00860
group_1155	hypothetical protein	FFIG58_00239	FFIG60_00587	FFIG79_00861
group_971	hypothetical protein	FFIG58_00240	FFIG60_00588	FFIG79_00862
group_1560	hypothetical protein	FFIG58_00076	FFIG60_01206	FFIG79_00865
corC	Magnesium and cobalt efflux protein CorC	FFIG58_00077	FFIG60_01207	FFIG79_00866
rny	Ribonuclease Y	FFIG58_00248	FFIG60_00345	FFIG79_00867
recA	Protein RecA	FFIG58_00247	FFIG60_00344	FFIG79_00868
group_1789	hypothetical protein	FFIG58_00245	FFIG60_01109	FFIG79_00870
arlR	Response regulator ArlR	FFIG58_00722	FFIG60_01660	FFIG79_00871
group_1802	hypothetical protein	FFIG58_01836	FFIG60_01646	FFIG79_00872
group_1581	hypothetical protein	FFIG58_01837	FFIG60_01647	FFIG79_00873
group_1029	hypothetical protein	FFIG58_01838	FFIG60_01648	FFIG79_00874
group_1311	hypothetical protein	FFIG58_01839	FFIG60_01649	FFIG79_00875
group_1161	hypothetical protein	FFIG58_01840	FFIG60_01650	FFIG79_00876
era	GTPase Era	FFIG58_01416	FFIG60_01222	FFIG79_00878
bacC_2	Dihydroanticapsin 7-dehydrogenase	FFIG58_00384	FFIG60_00671	FFIG79_00879
iolI	Inosose isomerase	FFIG58_00385	FFIG60_00670	FFIG79_00880
gltC	HTH-type transcriptional regulator GltC	FFIG58_00386	FFIG60_01279	FFIG79_00881
ydiM_2	Inner membrane transport protein YdiM	FFIG58_00387	FFIG60_01278	FFIG79_00882
group_204	hypothetical protein	FFIG58_01188	FFIG60_00497	FFIG79_00883
epsJ_2	putative glycosyltransferase EpsJ	FFIG58_01189	FFIG60_00498	FFIG79_00884
rmlA	Glucose-1-phosphate thymidylyltransferase	FFIG58_01190	FFIG60_00499	FFIG79_00885
rfbC	dTDP-4-dehydrorhamnose 3,5-epimerase	FFIG58_01191	FFIG60_00500	FFIG79_00886
rmlB	dTDP-glucose 4,6-dehydratase	FFIG58_01192	FFIG60_00501	FFIG79_00887
rmlD	dTDP-4-dehydrorhamnose reductase	FFIG58_01193	FFIG60_00502	FFIG79_00888
group_1810	hypothetical protein	FFIG58_01876	FFIG60_01463	FFIG79_00889
group_1099	hypothetical protein	FFIG58_01875	FFIG60_01462	FFIG79_00890
group_984	hypothetical protein	FFIG58_01874	FFIG60_01461	FFIG79_00891
group_1246	hypothetical protein	FFIG58_01873	FFIG60_01460	FFIG79_00892
group_1603	hypothetical protein	FFIG58_01872	FFIG60_01459	FFIG79_00893
rps1	30S ribosomal protein S1	FFIG58_00694	FFIG60_01597	FFIG79_00895
der_1	GTPase Der	FFIG58_00693	FFIG60_01598	FFIG79_00896
group_1299	putative ABC transporter ATP-binding protein	FFIG58_00574	FFIG60_00635	FFIG79_00897
sufB_1	FeS cluster assembly protein SufB	FFIG58_00575	FFIG60_00634	FFIG79_00898
group_2028	hypothetical protein	FFIG58_01713	FFIG60_00550	FFIG79_00900
group_1226	hypothetical protein	FFIG58_01714	FFIG60_00551	FFIG79_00901
group_1619	hypothetical protein	FFIG58_01715	FFIG60_00552	FFIG79_00902
group_280	hypothetical protein	FFIG58_01716	FFIG60_00553	FFIG79_00903
group_1981	hypothetical protein	FFIG58_01717	FFIG60_00554	FFIG79_00904
mmuM	Homocysteine S-methyltransferase	FFIG58_00764	FFIG60_01321	FFIG79_00906
rocE	Amino-acid permease RocE	FFIG58_00765	FFIG60_01320	FFIG79_00907
sftA	DNA translocase SftA	FFIG58_00989	FFIG60_00985	FFIG79_00910
murC_2	UDP-N-acetylmuramate--L-alanine ligase	FFIG58_00988	FFIG60_00984	FFIG79_00911
bglF_2	PTS system beta-glucoside-specific EIIBCA component	FFIG58_00775	FFIG60_01380	FFIG79_00912
ruvB	Holliday junction ATP-dependent DNA helicase RuvB	FFIG58_00252	FFIG60_01484	FFIG79_00913
queA	S-adenosylmethionine:tRNA ribosyltransferase-isomerase	FFIG58_00253	FFIG60_01483	FFIG79_00914
xerS	Tyrosine recombinase XerS	FFIG58_00380	FFIG60_00675	FFIG79_00915
aroD	3-dehydroquinate dehydratase	FFIG58_00381	FFIG60_00674	FFIG79_00916
aroE	Shikimate dehydrogenase (NADP(+))	FFIG58_00382	FFIG60_00673	FFIG79_00917
urdA	Urocanate reductase	FFIG58_00383	FFIG60_00672	FFIG79_00918
gmuE	Putative fructokinase	FFIG58_00071	FFIG60_01201	FFIG79_00919
mutM	Formamidopyrimidine-DNA glycosylase	FFIG58_01165	FFIG60_01342	FFIG79_00920
coaE	Dephospho-CoA kinase	FFIG58_01166	FFIG60_01341	FFIG79_00921
nrdR	Transcriptional repressor NrdR	FFIG58_01167	FFIG60_01340	FFIG79_00922
tagH	Teichoic acids export ATP-binding protein TagH	FFIG58_01395	FFIG60_00797	FFIG79_00923
prfC	Peptide chain release factor 3	FFIG58_01396	FFIG60_00796	FFIG79_00924
cbgA	Beta-galactosidase	FFIG58_01397	FFIG60_00286	FFIG79_00925
group_1270	hypothetical protein	FFIG58_01283	FFIG60_01244	FFIG79_00926
pepC	Aminopeptidase C	FFIG58_01284	FFIG60_01243	FFIG79_00927
macB_2	Macrolide export ATP-binding/permease protein MacB	FFIG58_00652	FFIG60_01464	FFIG79_00928
dxs	1-deoxy-D-xylulose-5-phosphate synthase	FFIG58_00651	FFIG60_01465	FFIG79_00929
gudP	putative glucarate transporter	FFIG58_00650	FFIG60_01466	FFIG79_00930
polC_2	DNA polymerase III PolC-type	FFIG58_01506	FFIG60_00078	FFIG79_00931
tsaE	tRNA threonylcarbamoyladenosine biosynthesis protein TsaE	FFIG58_01505	FFIG60_00079	FFIG79_00932
pta	Phosphate acetyltransferase	FFIG58_01504	FFIG60_00080	FFIG79_00933
ung	Uracil-DNA glycosylase	FFIG58_01503	FFIG60_00081	FFIG79_00934
ywpJ	Phosphatase YwpJ	FFIG58_01502	FFIG60_00082	FFIG79_00935
glgD	Glycogen biosynthesis protein GlgD	FFIG58_00449	FFIG60_00609	FFIG79_00936
glgC	Glucose-1-phosphate adenylyltransferase	FFIG58_00450	FFIG60_00608	FFIG79_00937
glgB	1,4-alpha-glucan branching enzyme GlgB	FFIG58_00451	FFIG60_00607	FFIG79_00938
lytN	putative cell wall hydrolase LytN	FFIG58_00094	FFIG60_01188	FFIG79_00939
pox5_1	Pyruvate oxidase	FFIG58_00093	FFIG60_01189	FFIG79_00940
ddpX	D-alanyl-D-alanine dipeptidase	FFIG58_00092	FFIG60_01190	FFIG79_00941
sle1	N-acetylmuramoyl-L-alanine amidase sle1	FFIG58_00297	FFIG60_01523	FFIG79_00944
group_1940	hypothetical protein	FFIG58_00296	FFIG60_01524	FFIG79_00945
eno2	Enolase 2	FFIG58_00684	FFIG60_00785	FFIG79_00946
rnhA_2	Ribonuclease H	FFIG58_01481	FFIG60_01371	FFIG79_00948
mepA_2	Multidrug export protein MepA	FFIG58_00670	FFIG60_01262	FFIG79_00949
yheS	putative ABC transporter ATP-binding protein YheS	FFIG58_00671	FFIG60_01263	FFIG79_00950
fieF	Ferrous-iron efflux pump FieF	FFIG58_00663	FFIG60_00676	FFIG79_00951
apbE	FAD:protein FMN transferase	FFIG58_00785	FFIG60_00235	FFIG79_00952
thrC	Threonine synthase	FFIG58_00786	FFIG60_00234	FFIG79_00953
selD	Selenide, water dikinase	FFIG58_01609	FFIG60_01579	FFIG79_00954
rsxC	Electron transport complex subunit RsxC	FFIG58_01610	FFIG60_01578	FFIG79_00955
group_262	hypothetical protein	FFIG58_01611	FFIG60_01577	FFIG79_00956
dtpT	Di-/tripeptide transporter	FFIG58_01299	FFIG60_01519	FFIG79_00957
gltX	Glutamate--tRNA ligase	FFIG58_01279	FFIG60_00391	FFIG79_00958
group_1726	hypothetical protein	FFIG58_01195	FFIG60_00504	FFIG79_00961
group_1355	hypothetical protein	FFIG58_01196	FFIG60_00505	FFIG79_00962
yciB_1	Putative L,D-transpeptidase YciB	FFIG58_00351	FFIG60_00263	FFIG79_00963
group_1600	Riboflavin transporter RibZ	FFIG58_00350	FFIG60_00264	FFIG79_00964
marR_1	Multiple antibiotic resistance protein MarR	FFIG58_00349	FFIG60_00265	FFIG79_00965
pepDA_1	Dipeptidase A	FFIG58_00348	FFIG60_00266	FFIG79_00966
lytR_2	Transcriptional regulator LytR	FFIG58_00347	FFIG60_00267	FFIG79_00967
group_998	hypothetical protein	FFIG58_00346	FFIG60_00268	FFIG79_00968
group_1454	hypothetical protein	FFIG58_00345	FFIG60_00269	FFIG79_00969
ideR	Iron-dependent repressor IdeR	FFIG58_01459	FFIG60_00854	FFIG79_00971
rluD_3	Ribosomal large subunit pseudouridine synthase D	FFIG58_01460	FFIG60_00853	FFIG79_00972
group_2029	hypothetical protein	FFIG58_01461	FFIG60_00852	FFIG79_00973
group_2011	hypothetical protein	FFIG58_01462	FFIG60_00851	FFIG79_00974
group_1944	hypothetical protein	FFIG58_01463	FFIG60_00850	FFIG79_00975
axeA1	Acetylxylan esterase	FFIG58_01464	FFIG60_00849	FFIG79_00976
group_1864	hypothetical protein	FFIG58_01465	FFIG60_00848	FFIG79_00977
ygaZ_2	Inner membrane protein YgaZ	FFIG58_01466	FFIG60_00847	FFIG79_00978
group_1431	hypothetical protein	FFIG58_01467	FFIG60_00846	FFIG79_00979
exoA	Exodeoxyribonuclease	FFIG58_01468	FFIG60_00845	FFIG79_00980
secA_1	Protein translocase subunit SecA	FFIG58_01015	FFIG60_01559	FFIG79_00981
prfB	Peptide chain release factor 2	FFIG58_01014	FFIG60_01560	FFIG79_00982
pbuO	Guanine/hypoxanthine permease PbuO	FFIG58_01406	FFIG60_01808	FFIG79_00983
group_1692	NADH dehydrogenase-like protein	FFIG58_01405	FFIG60_01809	FFIG79_00984
menA	1,4-dihydroxy-2-naphthoate octaprenyltransferase	FFIG58_01404	FFIG60_01810	FFIG79_00985
group_131	putative ABC transporter ATP-binding protein	FFIG58_00654	FFIG60_00640	FFIG79_00986
tig	Trigger factor	FFIG58_00170	FFIG60_01784	FFIG79_00987
tuf	Elongation factor Tu	FFIG58_00171	FFIG60_00287	FFIG79_00988
pat	Phosphinothricin N-acetyltransferase	FFIG58_00179	FFIG60_00480	FFIG79_00989
trmD	tRNA (guanine-N(1)-)-methyltransferase	FFIG58_00180	FFIG60_00479	FFIG79_00990
comFA	ComF operon protein 1	FFIG58_00559	FFIG60_01824	FFIG79_00991
asnA	Aspartate--ammonia ligase	FFIG58_01398	FFIG60_01441	FFIG79_00992
cydA	Cytochrome bd ubiquinol oxidase subunit 1	FFIG58_01399	FFIG60_01440	FFIG79_00993
cydB	Cytochrome bd-I ubiquinol oxidase subunit 2	FFIG58_01400	FFIG60_01439	FFIG79_00994
cydD	ATP-binding/permease protein CydD	FFIG58_01401	FFIG60_01438	FFIG79_00995
hxlR	HTH-type transcriptional activator HxlR	FFIG58_00769	FFIG60_01386	FFIG79_00996
galE_2	UDP-glucose 4-epimerase	FFIG58_00770	FFIG60_01385	FFIG79_00997
group_1932	hypothetical protein	FFIG58_01352	FFIG60_01409	FFIG79_00998
clpP1	ATP-dependent Clp protease proteolytic subunit 1	FFIG58_01351	FFIG60_01410	FFIG79_00999
group_1345	hypothetical protein	FFIG58_01350	FFIG60_01411	FFIG79_01000
group_1630	hypothetical protein	FFIG58_01349	FFIG60_01412	FFIG79_01001
addA	ATP-dependent helicase/nuclease subunit A	FFIG58_00272	FFIG60_01167	FFIG79_01002
group_1393	hypothetical protein	FFIG58_00271	FFIG60_01168	FFIG79_01003
group_1719	hypothetical protein	FFIG58_00270	FFIG60_01169	FFIG79_01004
yraA	Putative cysteine protease YraA	FFIG58_00269	FFIG60_01170	FFIG79_01005
sdpI	Immunity protein SdpI	FFIG58_00231	FFIG60_00888	FFIG79_01006
dat	D-alanine aminotransferase	FFIG58_00230	FFIG60_00887	FFIG79_01007
pepO	Neutral endopeptidase	FFIG58_00229	FFIG60_00886	FFIG79_01008
thiT	Thiamine transporter ThiT	FFIG58_00228	FFIG60_00885	FFIG79_01009
group_1400	hypothetical protein	FFIG58_00227	FFIG60_00884	FFIG79_01010
group_970	hypothetical protein	FFIG58_00226	FFIG60_00883	FFIG79_01011
mgrA	HTH-type transcriptional regulator MgrA	FFIG58_00225	FFIG60_00130	FFIG79_01012
group_1486	hypothetical protein	FFIG58_00224	FFIG60_00129	FFIG79_01013
ygaZ_1	Inner membrane protein YgaZ	FFIG58_00223	FFIG60_00128	FFIG79_01014
ntd	Nucleoside deoxyribosyltransferase	FFIG58_00222	FFIG60_00127	FFIG79_01015
group_1941	Deoxyguanosine kinase	FFIG58_00221	FFIG60_00126	FFIG79_01016
metK	S-adenosylmethionine synthase	FFIG58_01925	FFIG60_00716	FFIG79_01017
adeC	Adenine deaminase	FFIG58_01378	FFIG60_00334	FFIG79_01024
spsB	Signal peptidase IB	FFIG58_01911	FFIG60_01565	FFIG79_01025
lytR_1	Transcriptional regulator LytR	FFIG58_00055	FFIG60_00223	FFIG79_01027
pepF1	Oligoendopeptidase F, plasmid	FFIG58_01843	FFIG60_00202	FFIG79_01028
group_1008	hypothetical protein	FFIG58_00962	FFIG60_00705	FFIG79_01029
immR_1	HTH-type transcriptional regulator ImmR	FFIG58_00961	FFIG60_00704	FFIG79_01030
fabG_2	3-oxoacyl-[acyl-carrier-protein] reductase FabG	FFIG58_00244	FFIG60_01110	FFIG79_01032
albF	Putative zinc protease AlbF	FFIG58_00243	FFIG60_01111	FFIG79_01033
group_88	hypothetical protein	FFIG58_00242	FFIG60_01112	FFIG79_01034
group_1811	hypothetical protein	FFIG58_01522	FFIG60_01397	FFIG79_01035
group_242	Putative TrmH family tRNA/rRNA methyltransferase	FFIG58_01521	FFIG60_01301	FFIG79_01036
group_2027	hypothetical protein	FFIG58_01520	FFIG60_01300	FFIG79_01037
yodB	HTH-type transcriptional regulator YodB	FFIG58_01519	FFIG60_01299	FFIG79_01038
ettA	Energy-dependent translational throttle protein EttA	FFIG58_01429	FFIG60_01274	FFIG79_01041
thyA	Thymidylate synthase	FFIG58_01428	FFIG60_01275	FFIG79_01042
dfrA	Dihydrofolate reductase	FFIG58_01427	FFIG60_01276	FFIG79_01043
group_114	hypothetical protein	FFIG58_00485	FFIG60_00882	FFIG79_01044
group_1531	hypothetical protein	FFIG58_00261	FFIG60_00769	FFIG79_01045
gpsB	Cell cycle protein GpsB	FFIG58_00262	FFIG60_00770	FFIG79_01046
rlmL	Ribosomal RNA large subunit methyltransferase L	FFIG58_00263	FFIG60_00771	FFIG79_01047
mrnC	Mini-ribonuclease 3	FFIG58_01277	FFIG60_00393	FFIG79_01048
group_1436	Putative TrmH family tRNA/rRNA methyltransferase	FFIG58_01276	FFIG60_00394	FFIG79_01049
group_1084	hypothetical protein	FFIG58_01275	FFIG60_00395	FFIG79_01050
rpmG2	50S ribosomal protein L33 2	FFIG58_01274	FFIG60_00396	FFIG79_01051
secE	Protein translocase subunit SecE	FFIG58_01273	FFIG60_00397	FFIG79_01052
nusG	Transcription termination/antitermination protein NusG	FFIG58_01272	FFIG60_00398	FFIG79_01053
rplK	50S ribosomal protein L11	FFIG58_01271	FFIG60_00399	FFIG79_01054
rplA	50S ribosomal protein L1	FFIG58_01270	FFIG60_00400	FFIG79_01055
rplJ	50S ribosomal protein L10	FFIG58_01269	FFIG60_00401	FFIG79_01056
group_1119	hypothetical protein	FFIG58_00032	FFIG60_01196	FFIG79_01058
group_1723	hypothetical protein	FFIG58_00737	FFIG60_00739	FFIG79_01060
cdd	Cytidine deaminase	FFIG58_00736	FFIG60_00738	FFIG79_01061
group_1149	hypothetical protein	FFIG58_00735	FFIG60_00737	FFIG79_01062
spoVK_1	Stage V sporulation protein K	FFIG58_00734	FFIG60_00736	FFIG79_01063
group_145	hypothetical protein	FFIG58_00740	FFIG60_00742	FFIG79_01064
group_2023	hypothetical protein	FFIG58_00739	FFIG60_00741	FFIG79_01065
glcU	putative glucose uptake protein GlcU	FFIG58_00162	FFIG60_01726	FFIG79_01066
betI	HTH-type transcriptional regulator BetI	FFIG58_00161	FFIG60_01727	FFIG79_01067
yjhB_1	Putative metabolite transport protein YjhB	FFIG58_00160	FFIG60_00926	FFIG79_01068
group_1645	Aspartate racemase	FFIG58_00159	FFIG60_00927	FFIG79_01069
group_1339	D-aspartate ligase	FFIG58_00158	FFIG60_00928	FFIG79_01070
murE	UDP-N-acetylmuramoyl-L-alanyl-D-glutamate--L-lysine ligase	FFIG58_00157	FFIG60_00929	FFIG79_01071
group_1082	hypothetical protein	FFIG58_00156	FFIG60_00930	FFIG79_01072
asp3	Accessory Sec system protein Asp3	FFIG58_01151	FFIG60_01302	FFIG79_01073
asp2	Accessory Sec system protein Asp2	FFIG58_01150	FFIG60_01303	FFIG79_01074
group_197	hypothetical protein	FFIG58_01149	FFIG60_01304	FFIG79_01075
secY2	Accessory Sec system protein translocase subunit SecY2	FFIG58_01148	FFIG60_01603	FFIG79_01076
ydhF	Oxidoreductase YdhF	FFIG58_01424	FFIG60_01830	FFIG79_01077
group_1110	putative HTH-type transcriptional regulator	FFIG58_01425	FFIG60_01829	FFIG79_01078
pbpF	Penicillin-binding protein 1F	FFIG58_01750	FFIG60_00690	FFIG79_01079
group_1885	hypothetical protein	FFIG58_01749	FFIG60_00689	FFIG79_01080
yhaM	3'-5' exoribonuclease YhaM	FFIG58_01748	FFIG60_00688	FFIG79_01081
prsA	Foldase protein PrsA	FFIG58_01747	FFIG60_00687	FFIG79_01082
xpkA_2	Xylulose-5-phosphate phosphoketolase	FFIG58_01846	FFIG60_01713	FFIG79_01087
fucA	L-fuculose phosphate aldolase	FFIG58_01673	FFIG60_01452	FFIG79_01088
group_1365	hypothetical protein	FFIG58_00851	FFIG60_00023	FFIG79_01094
asd2	Aspartate-semialdehyde dehydrogenase 2	FFIG58_00850	FFIG60_00022	FFIG79_01095
fabI	Enoyl-[acyl-carrier-protein] reductase [NADH] FabI	FFIG58_00151	FFIG60_01041	FFIG79_01096
accA	Acetyl-coenzyme A carboxylase carboxyl transferase subunit alpha	FFIG58_00150	FFIG60_01040	FFIG79_01097
group_56	putative type I restriction enzymeP M protein	FFIG58_00040	FFIG60_00273	FFIG79_01099
group_1859	hypothetical protein	FFIG58_00041	FFIG60_01468	FFIG79_01100
pepX	Xaa-Pro dipeptidyl-peptidase	FFIG58_00042	FFIG60_01467	FFIG79_01101
group_301	N-acetyldiaminopimelate deacetylase	FFIG58_01822	FFIG60_00694	FFIG79_01102
ykuT	putative MscS family protein YkuT	FFIG58_01821	FFIG60_00693	FFIG79_01103
group_1829	hypothetical protein	FFIG58_00994	FFIG60_01736	FFIG79_01107
group_1924	hypothetical protein	FFIG58_00993	FFIG60_01735	FFIG79_01108
group_1512	hypothetical protein	FFIG58_00992	FFIG60_01734	FFIG79_01109
group_1329	hypothetical protein	FFIG58_00744	FFIG60_01798	FFIG79_01111
group_1233	hypothetical protein	FFIG58_01656	FFIG60_01020	FFIG79_01113
ndkA	Nucleoside diphosphate kinase	FFIG58_01657	FFIG60_01019	FFIG79_01114
asnB	Asparagine synthetase [glutamine-hydrolyzing] 1	FFIG58_00152	FFIG60_00934	FFIG79_01115
rbfA	Ribosome-binding factor A	FFIG58_00196	FFIG60_01687	FFIG79_01116
infB	Translation initiation factor IF-2	FFIG58_00195	FFIG60_01686	FFIG79_01117
parA	Chromosome partitioning protein ParA	FFIG58_01782	FFIG60_01764	FFIG79_01118
group_1706	hypothetical protein	FFIG58_01781	FFIG60_01765	FFIG79_01119
group_128	putative acyl-CoA thioester hydrolase	FFIG58_00623	FFIG60_01077	FFIG79_01120
group_2031	hypothetical protein	FFIG58_00622	FFIG60_01076	FFIG79_01121
group_1358	hypothetical protein	FFIG58_00621	FFIG60_01075	FFIG79_01122
nfrA	NADPH-dependent oxidoreductase	FFIG58_00620	FFIG60_01074	FFIG79_01123
rplI	50S ribosomal protein L9	FFIG58_00629	FFIG60_00946	FFIG79_01124
gdpP	Cyclic-di-AMP phosphodiesterase GdpP	FFIG58_00630	FFIG60_00947	FFIG79_01125
group_1752	hypothetical protein	FFIG58_00631	FFIG60_00948	FFIG79_01126
group_983	tRNA-Leu(caa)	FFIG58_00632	FFIG60_00949	FFIG79_01127
pbuG	Guanine/hypoxanthine permease PbuG	FFIG58_01944	FFIG60_00795	FFIG79_01130
tetM_2	Tetracycline resistance protein TetM from transposon Tn916	FFIG58_01441	FFIG60_00438	FFIG79_01132
cadA_1	Cadmium, zinc and cobalt-transporting ATPase	FFIG58_00215	FFIG60_00120	FFIG79_01133
ziaR_1	Transcriptional repressor SmtB	FFIG58_00216	FFIG60_00121	FFIG79_01134
ohyA	Oleate hydratase	FFIG58_00217	FFIG60_00122	FFIG79_01135
rfbX	Putative O-antigen transporter	FFIG58_01761	FFIG60_00343	FFIG79_01136
glf	UDP-galactopyranose mutase	FFIG58_01762	FFIG60_00342	FFIG79_01137
endA	DNA-entry nuclease	FFIG58_00213	FFIG60_00118	FFIG79_01138
lacA	Maltose O-acetyltransferase	FFIG58_01055	FFIG60_00511	FFIG79_01139
pucK	Uric acid permease PucK	FFIG58_01056	FFIG60_00512	FFIG79_01140
xpt	Xanthine phosphoribosyltransferase	FFIG58_01057	FFIG60_00513	FFIG79_01141
cycA_2	D-serine/D-alanine/glycine transporter	FFIG58_01722	FFIG60_01485	FFIG79_01142
ltaS1	Lipoteichoic acid synthase 1	FFIG58_00725	FFIG60_01553	FFIG79_01143
group_1731	hypothetical protein	FFIG58_01039	FFIG60_01130	FFIG79_01144
group_1746	hypothetical protein	FFIG58_01038	FFIG60_01131	FFIG79_01145
iphP_2	Tyrosine-protein phosphatase	FFIG58_00375	FFIG60_01529	FFIG79_01146
desR	Transcriptional regulatory protein DesR	FFIG58_00374	FFIG60_01530	FFIG79_01147
gatC_3	PTS system galactitol-specific EIIC component	FFIG58_01591	FFIG60_01770	FFIG79_01148
group_994	hypothetical protein	FFIG58_01529	FFIG60_01771	FFIG79_01149
group_1228	hypothetical protein	FFIG58_01528	FFIG60_01772	FFIG79_01150
group_1192	hypothetical protein	FFIG58_00367	FFIG60_00247	FFIG79_01151
purU	Formyltetrahydrofolate deformylase	FFIG58_00366	FFIG60_00248	FFIG79_01152
group_1187	hypothetical protein	FFIG58_00365	FFIG60_00249	FFIG79_01153
glcR_1	HTH-type transcriptional repressor GlcR	FFIG58_00364	FFIG60_00250	FFIG79_01154
lacC	Tagatose-6-phosphate kinase	FFIG58_00363	FFIG60_00251	FFIG79_01155
fruA	PTS system fructose-specific EIIABC component	FFIG58_00362	FFIG60_00252	FFIG79_01156
group_1612	Putative universal stress protein	FFIG58_01065	FFIG60_00521	FFIG79_01157
group_1047	hypothetical protein	FFIG58_01064	FFIG60_00520	FFIG79_01158
group_1488	hypothetical protein	FFIG58_01063	FFIG60_00519	FFIG79_01159
oxyR	Hydrogen peroxide-inducible genes activator	FFIG58_01062	FFIG60_00518	FFIG79_01160
mleS	Malolactic enzyme	FFIG58_01061	FFIG60_00517	FFIG79_01161
group_1824	hypothetical protein	FFIG58_00924	FFIG60_00432	FFIG79_01162
group_2043	hypothetical protein	FFIG58_00925	FFIG60_00431	FFIG79_01163
group_1750	hypothetical protein	FFIG58_00926	FFIG60_00430	FFIG79_01164
group_1285	hypothetical protein	FFIG58_00927	FFIG60_00429	FFIG79_01165
group_1031	hypothetical protein	FFIG58_00928	FFIG60_00428	FFIG79_01166
group_1607	hypothetical protein	FFIG58_00929	FFIG60_00427	FFIG79_01167
group_2059	hypothetical protein	FFIG58_00930	FFIG60_00426	FFIG79_01168
clpP_2	ATP-dependent Clp protease proteolytic subunit	FFIG58_00931	FFIG60_00425	FFIG79_01169
group_1267	hypothetical protein	FFIG58_00932	FFIG60_00424	FFIG79_01170
group_1015	hypothetical protein	FFIG58_00933	FFIG60_00423	FFIG79_01171
group_1535	hypothetical protein	FFIG58_00934	FFIG60_00422	FFIG79_01172
group_1880	hypothetical protein	FFIG58_00935	FFIG60_00421	FFIG79_01173
group_1086	hypothetical protein	FFIG58_00936	FFIG60_00420	FFIG79_01174
group_1508	hypothetical protein	FFIG58_00937	FFIG60_00419	FFIG79_01175
group_1160	hypothetical protein	FFIG58_01414	FFIG60_01554	FFIG79_01176
dltA	D-alanine--poly(phosphoribitol) ligase subunit 1	FFIG58_01413	FFIG60_01555	FFIG79_01177
group_1914	hypothetical protein	FFIG58_01412	FFIG60_01556	FFIG79_01178
group_1662	hypothetical protein	FFIG58_00546	FFIG60_00209	FFIG79_01179
group_2045	NAD(P)H-dependent FAD/FMN reductase	FFIG58_00547	FFIG60_00210	FFIG79_01180
group_1475	hypothetical protein	FFIG58_00548	FFIG60_00211	FFIG79_01181
group_1890	Maltose epimerase	FFIG58_00549	FFIG60_00212	FFIG79_01182
nrnA	putative bifunctional oligoribonuclease and PAP phosphatase NrnA	FFIG58_01118	FFIG60_01026	FFIG79_01183
ftsH	ATP-dependent zinc metalloprotease FtsH	FFIG58_00877	FFIG60_01357	FFIG79_01185
hslO	33 kDa chaperonin	FFIG58_00878	FFIG60_01356	FFIG79_01186
dus	putative tRNA-dihydrouridine synthase	FFIG58_00879	FFIG60_01355	FFIG79_01187
lysS	Lysine--tRNA ligase	FFIG58_00880	FFIG60_01354	FFIG79_01188
opuCB	Carnitine transport permease protein OpuCB	FFIG58_01041	FFIG60_00578	FFIG79_01189
yehX	Glycine betaine uptake system ATP-binding protein YehX	FFIG58_01042	FFIG60_00577	FFIG79_01190
garB	Glutathione amide reductase	FFIG58_01043	FFIG60_00576	FFIG79_01191
group_1297	hypothetical protein	FFIG58_01044	FFIG60_00575	FFIG79_01192
panE	2-dehydropantoate 2-reductase	FFIG58_00866	FFIG60_00649	FFIG79_01193
group_161	hypothetical protein	FFIG58_00867	FFIG60_00650	FFIG79_01194
inlJ	Internalin-J	FFIG58_00592	FFIG60_01272	FFIG79_01195
agaSK_2	Bifunctional alpha-galactosidase/sucrose kinase AgaSK	FFIG58_00593	FFIG60_01273	FFIG79_01196
amt	Ammonia channel	FFIG58_00857	FFIG60_00757	FFIG79_01197
argH_1	Argininosuccinate lyase	FFIG58_00856	FFIG60_00756	FFIG79_01198
argG_1	Argininosuccinate synthase	FFIG58_00855	FFIG60_00755	FFIG79_01199
sufU	Zinc-dependent sulfurtransferase SufU	FFIG58_00577	FFIG60_00632	FFIG79_01200
sufB_2	FeS cluster assembly protein SufB	FFIG58_00578	FFIG60_00631	FFIG79_01201
group_1862	hypothetical protein	FFIG58_01376	FFIG60_00336	FFIG79_01203
group_1651	hypothetical protein	FFIG58_01375	FFIG60_00337	FFIG79_01204
maa_2	Maltose O-acetyltransferase	FFIG58_01374	FFIG60_00338	FFIG79_01205
group_1845	hypothetical protein	FFIG58_01373	FFIG60_00339	FFIG79_01206
group_1124	hypothetical protein	FFIG58_00038	FFIG60_01585	FFIG79_01207
group_257	tRNA-specific adenosine deaminase	FFIG58_01587	FFIG60_01141	FFIG79_01208
purH	Bifunctional purine biosynthesis protein PurH	FFIG58_00833	FFIG60_00663	FFIG79_01209
purD	Phosphoribosylamine--glycine ligase	FFIG58_00832	FFIG60_00664	FFIG79_01210
group_2049	hypothetical protein	FFIG58_00054	FFIG60_00222	FFIG79_01211
yjjP	Inner membrane protein YjjP	FFIG58_00053	FFIG60_00221	FFIG79_01212
group_285	hypothetical protein	FFIG58_01734	FFIG60_01626	FFIG79_01213
ytbE	putative oxidoreductase YtbE	FFIG58_01759	FFIG60_00900	FFIG79_01214
ytcD	putative HTH-type transcriptional regulator YtcD	FFIG58_01758	FFIG60_00901	FFIG79_01215
fetB	putative iron export permease protein FetB	FFIG58_01757	FFIG60_00902	FFIG79_01216
fetA	putative iron export ATP-binding protein FetA	FFIG58_01756	FFIG60_00903	FFIG79_01217
yhjX	putative MFS-type transporter YhjX	FFIG58_01755	FFIG60_00904	FFIG79_01218
group_1945	hypothetical protein	FFIG58_00322	FFIG60_01346	FFIG79_01219
licR	putative licABCH operon regulator	FFIG58_00906	FFIG60_01495	FFIG79_01220
group_1869	hypothetical protein	FFIG58_00905	FFIG60_01494	FFIG79_01221
srlA	PTS system glucitol/sorbitol-specific EIIC component	FFIG58_00904	FFIG60_01493	FFIG79_01222
srlE	PTS system glucitol/sorbitol-specific EIIB component	FFIG58_00903	FFIG60_01492	FFIG79_01223
srlB	PTS system glucitol/sorbitol-specific EIIA component	FFIG58_00902	FFIG60_01491	FFIG79_01224
thrB_2	Homoserine kinase	FFIG58_01492	FFIG60_01826	FFIG79_01225
mutS2	Endonuclease MutS2	FFIG58_01126	FFIG60_01034	FFIG79_01227
trxA_2	Thioredoxin	FFIG58_01127	FFIG60_01035	FFIG79_01228
rdgB	dITP/XTP pyrophosphatase	FFIG58_01946	FFIG60_01037	FFIG79_01230
group_1116	hypothetical protein	FFIG58_01947	FFIG60_01038	FFIG79_01231
group_1895	hypothetical protein	FFIG58_01626	FFIG60_00477	FFIG79_01232
rpsP	30S ribosomal protein S16	FFIG58_01625	FFIG60_00476	FFIG79_01233
ffh	Signal recognition particle protein	FFIG58_01624	FFIG60_00475	FFIG79_01234
group_1908	hypothetical protein	FFIG58_01623	FFIG60_00474	FFIG79_01235
ftsY	Signal recognition particle receptor FtsY	FFIG58_01622	FFIG60_00473	FFIG79_01236
smc_5	Chromosome partition protein Smc	FFIG58_01621	FFIG60_00472	FFIG79_01237
hflX	GTPase HflX	FFIG58_01240	FFIG60_00840	FFIG79_01239
ctsR	Transcriptional regulator CtsR	FFIG58_00884	FFIG60_00144	FFIG79_01241
lytC	N-acetylmuramoyl-L-alanine amidase LytC	FFIG58_01420	FFIG60_01396	FFIG79_01242
cmk	Cytidylate kinase	FFIG58_01421	FFIG60_01395	FFIG79_01243
group_1718	hypothetical protein	FFIG58_01422	FFIG60_01394	FFIG79_01244
group_1809	hypothetical protein	FFIG58_01513	FFIG60_01293	FFIG79_01245
rihA_2	Pyrimidine-specific ribonucleoside hydrolase RihA	FFIG58_01512	FFIG60_01292	FFIG79_01246
group_1445	hypothetical protein	FFIG58_01629	FFIG60_01800	FFIG79_01247
group_1346	hypothetical protein	FFIG58_01967	FFIG60_01450	FFIG79_01248
ldhD	D-lactate dehydrogenase	FFIG58_01959	FFIG60_01451	FFIG79_01249
malP	Maltose phosphorylase	FFIG58_01732	FFIG60_01238	FFIG79_01251
iscS_1	Cysteine desulfurase IscS	FFIG58_00015	FFIG60_00925	FFIG79_01254
thiI	putative tRNA sulfurtransferase	FFIG58_00014	FFIG60_00924	FFIG79_01255
valS	Valine--tRNA ligase	FFIG58_00013	FFIG60_00923	FFIG79_01256
fpgS	Folylpolyglutamate synthase	FFIG58_00012	FFIG60_00922	FFIG79_01257
group_1747	hypothetical protein	FFIG58_00011	FFIG60_00921	FFIG79_01258
cspE	Cold shock-like protein CspE	FFIG58_00010	FFIG60_00920	FFIG79_01259
group_1776	hypothetical protein	FFIG58_00400	FFIG60_01281	FFIG79_01260
prtP	PII-type proteinase	FFIG58_00401	FFIG60_01280	FFIG79_01261
group_42	hypothetical protein	FFIG58_01763	FFIG60_01544	FFIG79_01262
uppS	Ditrans,polycis-undecaprenyl-diphosphate synthase ((2E,6E)-farnesyl-diphosphate specific)	FFIG58_00186	FFIG60_00561	FFIG79_01263
frr	Ribosome-recycling factor	FFIG58_00185	FFIG60_00560	FFIG79_01264
pyrH	Uridylate kinase	FFIG58_00184	FFIG60_00559	FFIG79_01265
group_81	hypothetical protein	FFIG58_00183	FFIG60_00558	FFIG79_01266
gltT	Proton/sodium-glutamate symport protein	FFIG58_01555	FFIG60_00470	FFIG79_01267
group_1292	CutC-like protein	FFIG58_01556	FFIG60_00469	FFIG79_01268
pgl	6-phosphogluconolactonase	FFIG58_01557	FFIG60_00468	FFIG79_01269
relA	GTP pyrophosphokinase	FFIG58_01632	FFIG60_00360	FFIG79_01270
dtd	D-aminoacyl-tRNA deacylase	FFIG58_01633	FFIG60_00361	FFIG79_01271
ppaX_2	Pyrophosphatase PpaX	FFIG58_01634	FFIG60_00362	FFIG79_01272
group_1058	hypothetical protein	FFIG58_01564	FFIG60_01543	FFIG79_01273
gmuC	PTS system oligo-beta-mannoside-specific EIIC component	FFIG58_01563	FFIG60_01542	FFIG79_01274
treP	PTS system trehalose-specific EIIBC component	FFIG58_00539	FFIG60_00283	FFIG79_01275
wbbI_1	Beta-1,6-galactofuranosyltransferase WbbI	FFIG58_01710	FFIG60_01181	FFIG79_01276
epsJ_3	putative glycosyltransferase EpsJ	FFIG58_01711	FFIG60_01180	FFIG79_01277
group_1987	hypothetical protein	FFIG58_01712	FFIG60_01179	FFIG79_01278
dnaJ	Chaperone protein DnaJ	FFIG58_00202	FFIG60_00897	FFIG79_01279
pepDA_2	Dipeptidase A	FFIG58_01601	FFIG60_00236	FFIG79_01280
trmB	tRNA (guanine-N(7)-)-methyltransferase	FFIG58_01741	FFIG60_00681	FFIG79_01281
group_288	hypothetical protein	FFIG58_01742	FFIG60_00682	FFIG79_01282
group_1934	hypothetical protein	FFIG58_00564	FFIG60_01148	FFIG79_01283
group_1153	hypothetical protein	FFIG58_00563	FFIG60_01147	FFIG79_01284
recG	ATP-dependent DNA helicase RecG	FFIG58_01617	FFIG60_01665	FFIG79_01285
mtlR	Transcriptional regulator MtlR	FFIG58_00295	FFIG60_00108	FFIG79_01286
arlS	Signal transduction histidine-protein kinase ArlS	FFIG58_00723	FFIG60_01869	FFIG79_01287
parC	DNA topoisomerase 4 subunit A	FFIG58_01509	FFIG60_01436	FFIG79_01288
group_239	hypothetical protein	FFIG58_01508	FFIG60_01437	FFIG79_01289
group_248	hypothetical protein	FFIG58_01543	FFIG60_01251	FFIG79_01290
group_1915	hypothetical protein	FFIG58_01544	FFIG60_01250	FFIG79_01291
ywqC	putative capsular polysaccharide biosynthesis protein YwqC	FFIG58_01545	FFIG60_01249	FFIG79_01292
ywqD	Tyrosine-protein kinase YwqD	FFIG58_01546	FFIG60_01248	FFIG79_01293
ywqE	Tyrosine-protein phosphatase YwqE	FFIG58_01547	FFIG60_01247	FFIG79_01294
lytR_3	Transcriptional regulator LytR	FFIG58_01548	FFIG60_01246	FFIG79_01295
guaB	Inosine-5'-monophosphate dehydrogenase	FFIG58_00080	FFIG60_01210	FFIG79_01298
group_1830	hypothetical protein	FFIG58_01900	FFIG60_00064	FFIG79_01300
group_313	hypothetical protein	FFIG58_01901	FFIG60_00065	FFIG79_01301
ptsI	Phosphoenolpyruvate-protein phosphotransferase	FFIG58_01200	FFIG60_01080	FFIG79_01302
yifK	putative transport protein YifK	FFIG58_00758	FFIG60_00598	FFIG79_01304
efp_1	Elongation factor P	FFIG58_00757	FFIG60_00597	FFIG79_01305
group_1523	putative tautomerase.1	FFIG58_01600	FFIG60_00437	FFIG79_01306
lysA	Diaminopimelate decarboxylase	FFIG58_01599	FFIG60_00436	FFIG79_01307
ydaF_2	Putative ribosomal N-acetyltransferase YdaF	FFIG58_01598	FFIG60_00435	FFIG79_01308
yitU	5-amino-6-(5-phospho-D-ribitylamino)uracil phosphatase YitU	FFIG58_01597	FFIG60_00434	FFIG79_01309
group_1185	hypothetical protein	FFIG58_00625	FFIG60_00942	FFIG79_01310
trxB	Thioredoxin reductase	FFIG58_00624	FFIG60_00941	FFIG79_01311
divIVA	Septum site-determining protein DivIVA	FFIG58_00984	FFIG60_01087	FFIG79_01312
ileS	Isoleucine--tRNA ligase	FFIG58_00985	FFIG60_01088	FFIG79_01313
fhs1	Formate--tetrahydrofolate ligase 1	FFIG58_00266	FFIG60_00774	FFIG79_01314
group_1739	hypothetical protein	FFIG58_01706	FFIG60_01185	FFIG79_01315
gtf2	Glycosyltransferase-stabilizing protein Gtf2	FFIG58_01705	FFIG60_01186	FFIG79_01316
toxA_3	Toxin A	FFIG58_00800	FFIG60_01510	FFIG79_01319
group_1532	hypothetical protein	FFIG58_00799	FFIG60_01511	FFIG79_01320
group_992	hypothetical protein	FFIG58_00317	FFIG60_01846	FFIG79_01321
group_192	putative ABC transporter ATP-binding protein	FFIG58_01128	FFIG60_01618	FFIG79_01324
group_1067	putative ABC transporter ATP-binding protein	FFIG58_01129	FFIG60_01617	FFIG79_01325
group_1256	hypothetical protein	FFIG58_00063	FFIG60_01476	FFIG79_01329
queT	Queuosine precursor transporter QueT	FFIG58_00062	FFIG60_01475	FFIG79_01330
group_1335	hypothetical protein	FFIG58_00061	FFIG60_01474	FFIG79_01331
group_59	DegV domain-containing protein	FFIG58_00060	FFIG60_00228	FFIG79_01332
group_1634	hypothetical protein	FFIG58_01029	FFIG60_01122	FFIG79_01333
group_1043	hypothetical protein	FFIG58_01028	FFIG60_01121	FFIG79_01334
group_2022	hypothetical protein	FFIG58_01027	FFIG60_01120	FFIG79_01335
copB	Copper-exporting P-type ATPase B	FFIG58_01026	FFIG60_01119	FFIG79_01336
copY_1	Transcriptional repressor CopY	FFIG58_01025	FFIG60_01118	FFIG79_01337
group_1629	hypothetical protein	FFIG58_01024	FFIG60_01117	FFIG79_01338
group_47	hypothetical protein	FFIG58_01827	FFIG60_01315	FFIG79_01339
pox5_2	Pyruvate oxidase	FFIG58_00155	FFIG60_00931	FFIG79_01341
mscL	Large-conductance mechanosensitive channel	FFIG58_00154	FFIG60_00932	FFIG79_01342
group_1582	hypothetical protein	FFIG58_00193	FFIG60_00568	FFIG79_01343
nusA	Transcription termination/antitermination protein NusA	FFIG58_00192	FFIG60_00567	FFIG79_01344
rimP	Ribosome maturation factor RimP	FFIG58_00191	FFIG60_00566	FFIG79_01345
pstC1	Phosphate transport system permease protein PstC 1	FFIG58_01787	FFIG60_01471	FFIG79_01346
pstA	Phosphate transport system permease protein PstA	FFIG58_01788	FFIG60_01470	FFIG79_01347
group_1380	hypothetical protein	FFIG58_01739	FFIG60_01739	FFIG79_01348
group_1459	hypothetical protein	FFIG58_00466	FFIG60_00863	FFIG79_01349
epsL	hypothetical protein	FFIG58_00465	FFIG60_00862	FFIG79_01350
rbgA	Ribosome biogenesis GTPase A	FFIG58_01960	FFIG60_01671	FFIG79_01352
iscS_3	Cysteine desulfurase IscS	FFIG58_01798	FFIG60_01575	FFIG79_01355
selA	L-seryl-tRNA(Sec) selenium transferase	FFIG58_01612	FFIG60_01576	FFIG79_01356
gmuR	HTH-type transcriptional regulator GmuR	FFIG58_00771	FFIG60_01384	FFIG79_01357
rnc	Ribonuclease 3	FFIG58_01620	FFIG60_01820	FFIG79_01358
pflB	Formate acetyltransferase	FFIG58_01884	FFIG60_01514	FFIG79_01359
pflA	Pyruvate formate-lyase-activating enzyme	FFIG58_01885	FFIG60_01515	FFIG79_01360
group_1108	hypothetical protein	FFIG58_01743	FFIG60_00683	FFIG79_01363
ecsA_2	ABC-type transporter ATP-binding protein EcsA	FFIG58_01744	FFIG60_00684	FFIG79_01364
group_1817	putative HIT-like protein	FFIG58_01745	FFIG60_00685	FFIG79_01365
group_1655	hypothetical protein	FFIG58_01020	FFIG60_01113	FFIG79_01366
group_1546	hypothetical protein	FFIG58_01021	FFIG60_01114	FFIG79_01367
group_193	hypothetical protein	FFIG58_01130	FFIG60_01616	FFIG79_01368
group_1549	hypothetical protein	FFIG58_01454	FFIG60_01675	FFIG79_01369
group_1283	hypothetical protein	FFIG58_01455	FFIG60_01674	FFIG79_01370
dnaG	DNA primase	FFIG58_01567	FFIG60_01220	FFIG79_01371
sigA	RNA polymerase sigma factor SigA	FFIG58_01568	FFIG60_01221	FFIG79_01372
ponA	Penicillin-binding protein 1A	FFIG58_01382	FFIG60_00330	FFIG79_01374
recU	Holliday junction resolvase RecU	FFIG58_01381	FFIG60_00331	FFIG79_01375
nhaC_1	Na(+)/H(+) antiporter NhaC	FFIG58_01380	FFIG60_00332	FFIG79_01376
group_1805	hypothetical protein	FFIG58_01379	FFIG60_00333	FFIG79_01377
ala	Alanine dehydrogenase	FFIG58_01532	FFIG60_01805	FFIG79_01378
arcB	Delta(1)-pyrroline-2-carboxylate reductase	FFIG58_01531	FFIG60_01804	FFIG79_01379
map	Methionine aminopeptidase 1	FFIG58_00299	FFIG60_01521	FFIG79_01380
gtaB	UTP--glucose-1-phosphate uridylyltransferase	FFIG58_00298	FFIG60_01522	FFIG79_01381
zwf	Glucose-6-phosphate 1-dehydrogenase	FFIG58_01530	FFIG60_01042	FFIG79_01382
tsaD	tRNA N6-adenosine threonylcarbamoyltransferase	FFIG58_01574	FFIG60_00615	FFIG79_01383
mgtE	Magnesium transporter MgtE	FFIG58_01050	FFIG60_00506	FFIG79_01384
rluD_2	Ribosomal large subunit pseudouridine synthase D	FFIG58_01051	FFIG60_00507	FFIG79_01385
nadK	NAD kinase	FFIG58_01052	FFIG60_00508	FFIG79_01386
yjbM	GTP pyrophosphokinase YjbM	FFIG58_01053	FFIG60_00509	FFIG79_01387
topB	DNA topoisomerase 3	FFIG58_01054	FFIG60_00510	FFIG79_01388
yfiC	tRNA1(Val) (adenine(37)-N6)-methyltransferase	FFIG58_01262	FFIG60_01010	FFIG79_01389
group_1648	hypothetical protein	FFIG58_01263	FFIG60_01011	FFIG79_01390
rpsB	30S ribosomal protein S2	FFIG58_01264	FFIG60_01012	FFIG79_01391
tsf	Elongation factor Ts	FFIG58_01265	FFIG60_01013	FFIG79_01392
ddl	D-alanine--D-alanine ligase	FFIG58_00025	FFIG60_00539	FFIG79_01393
group_1495	hypothetical protein	FFIG58_00372	FFIG60_01532	FFIG79_01394
ytrB_2	ABC transporter ATP-binding protein YtrB	FFIG58_00371	FFIG60_01533	FFIG79_01395
ynjE	Thiosulfate sulfurtransferase YnjE	FFIG58_01105	FFIG60_01854	FFIG79_01396
group_1836	tRNA-SeC(tca)	FFIG58_01106	FFIG60_01853	FFIG79_01397
gtf1	Glycosyltransferase Gtf1	FFIG58_00303	FFIG60_00935	FFIG79_01398
mnaA	UDP-N-acetylglucosamine 2-epimerase	FFIG58_01537	FFIG60_01783	FFIG79_01399
pepS	Aminopeptidase PepS	FFIG58_01536	FFIG60_01803	FFIG79_01400
group_99	hypothetical protein	FFIG58_00342	FFIG60_00353	FFIG79_01401
group_1336	hypothetical protein	FFIG58_00343	FFIG60_01823	FFIG79_01402
cvfB	Conserved virulence factor B	FFIG58_00703	FFIG60_00799	FFIG79_01403
xerD_2	Tyrosine recombinase XerD	FFIG58_00702	FFIG60_00798	FFIG79_01404
group_311	hypothetical protein	FFIG58_01881	FFIG60_00813	FFIG79_01406
rpmA	50S ribosomal protein L27	FFIG58_01880	FFIG60_00814	FFIG79_01407
group_1034	hypothetical protein	FFIG58_01879	FFIG60_00815	FFIG79_01408
rplU	50S ribosomal protein L21	FFIG58_01878	FFIG60_00816	FFIG79_01409
glmM	Phosphoglucosamine mutase	FFIG58_01559	FFIG60_00466	FFIG79_01410
cdaR_2	CdaA regulatory protein CdaR	FFIG58_01560	FFIG60_00465	FFIG79_01411
casC	CRISPR system Cascade subunit CasC	FFIG58_00131	FFIG60_01766	FFIG79_01413
phoR_1	Alkaline phosphatase synthesis sensor protein PhoR	FFIG58_01011	FFIG60_00029	FFIG79_01414
group_1613	hypothetical protein	FFIG58_01010	FFIG60_00030	FFIG79_01415
rpiA	Ribose-5-phosphate isomerase A	FFIG58_00370	FFIG60_01534	FFIG79_01416
rpe	Ribulose-phosphate 3-epimerase	FFIG58_00369	FFIG60_01535	FFIG79_01417
rpsN2	Alternate 30S ribosomal protein S14	FFIG58_01665	FFIG60_01777	FFIG79_01418
group_1221	hypothetical protein	FFIG58_01664	FFIG60_01776	FFIG79_01419
yjeM_2	Inner membrane transporter YjeM	FFIG58_01663	FFIG60_01775	FFIG79_01420
yhdG_1	putative amino acid permease YhdG	FFIG58_01905	FFIG60_01217	FFIG79_01423
ald	Alanine dehydrogenase	FFIG58_01904	FFIG60_01216	FFIG79_01424
group_314	hypothetical protein	FFIG58_01903	FFIG60_01215	FFIG79_01425
group_1506	hypothetical protein	FFIG58_01953	FFIG60_01214	FFIG79_01426
dapA	4-hydroxy-tetrahydrodipicolinate synthase	FFIG58_00174	FFIG60_01742	FFIG79_01427
rpsO	30S ribosomal protein S15	FFIG58_00175	FFIG60_01743	FFIG79_01428
rpsT	30S ribosomal protein S20	FFIG58_00176	FFIG60_01744	FFIG79_01429
gatC_2	PTS system galactitol-specific EIIC component	FFIG58_01206	FFIG60_01717	FFIG79_01430
gatB_2	PTS system galactitol-specific EIIB component	FFIG58_01207	FFIG60_01716	FFIG79_01431
gatA_2	PTS system galactitol-specific EIIA component	FFIG58_01208	FFIG60_01715	FFIG79_01432
group_144	hypothetical protein	FFIG58_00738	FFIG60_00740	FFIG79_01433
tyrS	Tyrosine--tRNA ligase	FFIG58_00099	FFIG60_01457	FFIG79_01435
group_1669	hypothetical protein	FFIG58_00255	FFIG60_01481	FFIG79_01436
group_1965	hypothetical protein	FFIG58_00256	FFIG60_01480	FFIG79_01437
group_1736	Putative universal stress protein	FFIG58_00257	FFIG60_01479	FFIG79_01438
hprA	Glycerate dehydrogenase	FFIG58_01100	FFIG60_00590	FFIG79_01439
group_1487	hypothetical protein	FFIG58_01101	FFIG60_00589	FFIG79_01440
comGA	ComG operon protein 1	FFIG58_01258	FFIG60_01849	FFIG79_01441
argS	Arginine--tRNA ligase	FFIG58_01917	FFIG60_01333	FFIG79_01443
dapE_2	putative succinyl-diaminopimelate desuccinylase	FFIG58_00477	FFIG60_00874	FFIG79_01444
yodC	Putative NAD(P)H nitroreductase YodC	FFIG58_00476	FFIG60_00873	FFIG79_01445
fliY_2	L-cystine-binding protein FliY	FFIG58_00002	FFIG60_01689	FFIG79_01446
glnQ_3	Glutamine transport ATP-binding protein GlnQ	FFIG58_00003	FFIG60_01688	FFIG79_01447
minD	Septum site-determining protein MinD	FFIG58_00005	FFIG60_00915	FFIG79_01449
minC	Septum site-determining protein MinC	FFIG58_00006	FFIG60_00916	FFIG79_01450
mreD	Rod shape-determining protein MreD	FFIG58_00007	FFIG60_00917	FFIG79_01451
mreC	Cell shape-determining protein MreC	FFIG58_00008	FFIG60_00918	FFIG79_01452
clsA	Major cardiolipin synthase ClsA	FFIG58_00029	FFIG60_01193	FFIG79_01454
polA	DNA polymerase I	FFIG58_01164	FFIG60_01343	FFIG79_01456
marR_2	Multiple antibiotic resistance protein MarR	FFIG58_00140	FFIG60_01045	FFIG79_01458
fabZ_1	3-hydroxyacyl-[acyl-carrier-protein] dehydratase FabZ	FFIG58_00139	FFIG60_01046	FFIG79_01459
group_1234	hypothetical protein	FFIG58_01899	FFIG60_00229	FFIG79_01460
group_1797	hypothetical protein	FFIG58_01862	FFIG60_01161	FFIG79_01462
pinR_2	Serine recombinase PinR	FFIG58_01861	FFIG60_01160	FFIG79_01463
group_1020	hypothetical protein	FFIG58_01305	FFIG60_01159	FFIG79_01464
spoVK_2	Stage V sporulation protein K	FFIG58_01306	FFIG60_01158	FFIG79_01465
cbh_1	Choloylglycine hydrolase	FFIG58_01540	FFIG60_01478	FFIG79_01467
rclA	putative pyridine nucleotide-disulfide oxidoreductase RclA	FFIG58_00726	FFIG60_00639	FFIG79_01468
topA	DNA topoisomerase 1	FFIG58_01727	FFIG60_01051	FFIG79_01469
trmFO	Methylenetetrahydrofolate--tRNA-(uracil-5-)-methyltransferase TrmFO	FFIG58_01728	FFIG60_01052	FFIG79_01470
fic	Adenosine monophosphate-protein transferase SoFic	FFIG58_01365	FFIG60_00380	FFIG79_01471
group_168	hypothetical protein	FFIG58_00963	FFIG60_00706	FFIG79_01472
group_1825	hypothetical protein	FFIG58_00964	FFIG60_00707	FFIG79_01473
group_1856	hypothetical protein	FFIG58_00965	FFIG60_00708	FFIG79_01474
group_1425	hypothetical protein	FFIG58_00966	FFIG60_00709	FFIG79_01475
group_1912	hypothetical protein	FFIG58_00967	FFIG60_00710	FFIG79_01476
galK	Galactokinase	FFIG58_01888	FFIG60_00382	FFIG79_01478
group_1580	hypothetical protein	FFIG58_00797	FFIG60_01513	FFIG79_01479
cysM	Cysteine synthase	FFIG58_01844	FFIG60_00203	FFIG79_01480
metC	Cystathionine beta-lyase	FFIG58_01845	FFIG60_00204	FFIG79_01481
group_1303	hypothetical protein	FFIG58_00780	FFIG60_01375	FFIG79_01482
group_26	hypothetical protein	FFIG58_00781	FFIG60_01374	FFIG79_01483
group_1579	Putative membrane protein insertion efficiency factor	FFIG58_00103	FFIG60_01177	FFIG79_01484
mreB_2	Rod shape-determining protein MreB	FFIG58_00102	FFIG60_01178	FFIG79_01485
group_1139	hypothetical protein	FFIG58_01123	FFIG60_01031	FFIG79_01486
yrrK	Putative pre-16S rRNA nuclease	FFIG58_01122	FFIG60_01030	FFIG79_01487
group_1027	hypothetical protein	FFIG58_01121	FFIG60_01029	FFIG79_01488
group_1559	Acetyltransferase	FFIG58_00657	FFIG60_00643	FFIG79_01489
group_1497	hypothetical protein	FFIG58_00656	FFIG60_00642	FFIG79_01490
group_132	putative ABC transporter ATP-binding protein	FFIG58_00655	FFIG60_00641	FFIG79_01491
rplS	50S ribosomal protein L19	FFIG58_00177	FFIG60_01745	FFIG79_01493
cbh_2	Choloylglycine hydrolase	FFIG58_00720	FFIG60_01658	FFIG79_01494
purB	Adenylosuccinate lyase	FFIG58_00719	FFIG60_00088	FFIG79_01495
pth	Peptidyl-tRNA hydrolase	FFIG58_00869	FFIG60_00313	FFIG79_01497
ldh_1	L-lactate dehydrogenase	FFIG58_00868	FFIG60_01108	FFIG79_01498
baeS_2	Signal transduction histidine-protein kinase BaeS	FFIG58_01866	FFIG60_00153	FFIG79_01499
srrA_2	Transcriptional regulatory protein SrrA	FFIG58_01865	FFIG60_00152	FFIG79_01500
group_2007	hypothetical protein	FFIG58_01957	FFIG60_01816	FFIG79_01501
group_102	hypothetical protein	FFIG58_00361	FFIG60_00253	FFIG79_01502
group_1994	hypothetical protein	FFIG58_00360	FFIG60_00254	FFIG79_01503
murA1	UDP-N-acetylglucosamine 1-carboxyvinyltransferase	FFIG58_00328	FFIG60_00975	FFIG79_01504
rho	Transcription termination factor Rho	FFIG58_00327	FFIG60_00961	FFIG79_01505
rpmE2	50S ribosomal protein L31 type B	FFIG58_00326	FFIG60_00962	FFIG79_01506
group_1807	hypothetical protein	FFIG58_00325	FFIG60_00963	FFIG79_01507
icaA	Poly-beta-1,6-N-acetyl-D-glucosamine synthase	FFIG58_01829	FFIG60_01313	FFIG79_01508
group_1786	hypothetical protein	FFIG58_01487	FFIG60_01517	FFIG79_01509
group_1891	hypothetical protein	FFIG58_01103	FFIG60_01211	FFIG79_01511
group_225	hypothetical protein	FFIG58_01432	FFIG60_01738	FFIG79_01512
rpsJ	30S ribosomal protein S10	FFIG58_01239	FFIG60_00839	FFIG79_01513
rplC	50S ribosomal protein L3	FFIG58_01238	FFIG60_00838	FFIG79_01514
clpC1	ATP-dependent Clp protease ATP-binding subunit ClpC1	FFIG58_00323	FFIG60_01345	FFIG79_01516
hprK	HPr kinase/phosphorylase	FFIG58_01008	FFIG60_00032	FFIG79_01519
gmk	Guanylate kinase	FFIG58_01394	FFIG60_01172	FFIG79_01521
rpoZ	DNA-directed RNA polymerase subunit omega	FFIG58_01393	FFIG60_01171	FFIG79_01522
oatA	O-acetyltransferase OatA	FFIG58_01097	FFIG60_00593	FFIG79_01523
group_1879	hypothetical protein	FFIG58_01096	FFIG60_00665	FFIG79_01524
group_1468	hypothetical protein	FFIG58_00502	FFIG60_00297	FFIG79_01526
group_1980	hypothetical protein	FFIG58_00501	FFIG60_00298	FFIG79_01527
group_981	5-formyltetrahydrofolate cyclo-ligase	FFIG58_00803	FFIG60_00041	FFIG79_01528
rpmGA	50S ribosomal protein L33 1	FFIG58_00802	FFIG60_00040	FFIG79_01529
ansZ	L-asparaginase 2	FFIG58_01577	FFIG60_01758	FFIG79_01530
group_255	hypothetical protein	FFIG58_01578	FFIG60_01757	FFIG79_01531
group_1530	hypothetical protein	FFIG58_00050	FFIG60_01058	FFIG79_01533
lacS	Lactose permease	FFIG58_01890	FFIG60_00384	FFIG79_01534
lacR	HTH-type transcriptional regulator LacR	FFIG58_01889	FFIG60_00383	FFIG79_01535
hexR	HTH-type transcriptional regulator HexR	FFIG58_01661	FFIG60_01015	FFIG79_01536
nanE	Putative N-acetylmannosamine-6-phosphate 2-epimerase	FFIG58_01660	FFIG60_01016	FFIG79_01537
nanA	N-acetylneuraminate lyase	FFIG58_01659	FFIG60_01017	FFIG79_01538
pgi	Glucose-6-phosphate isomerase	FFIG58_00724	FFIG60_01685	FFIG79_01539
coaBC	Coenzyme A biosynthesis bifunctional protein CoaBC	FFIG58_01392	FFIG60_01526	FFIG79_01540
rpsU	30S ribosomal protein S21	FFIG58_01929	FFIG60_01790	FFIG79_01541
yhdG_2	putative amino acid permease YhdG	FFIG58_00259	FFIG60_01568	FFIG79_01545
panT	Pantothenate transporter PanT	FFIG58_01059	FFIG60_00515	FFIG79_01548
lytG	Exo-glucosaminidase LytG	FFIG58_01058	FFIG60_00514	FFIG79_01549
group_1060	hypothetical protein	FFIG58_01182	FFIG60_00620	FFIG79_01551
rpmF	50S ribosomal protein L32	FFIG58_01183	FFIG60_00621	FFIG79_01552
group_1505	hypothetical protein	FFIG58_01883	FFIG60_00811	FFIG79_01554
cfa	Cyclopropane-fatty-acyl-phospholipid synthase	FFIG58_00713	FFIG60_00809	FFIG79_01555
