# Supplementary material for: Selection of Immunobiotic Ligilactobacillus salivarius Strains from the Intestinal Tract of Wakame-Fed Pigs: Functional and Genomic Studies
Source: Microorganisms. 2020 Oct 26;8(11):1659. doi: 10.3390/microorganisms8111659 (PMC7716343; doi:10.3390/microorganisms8111659)
Supplement: Supplementary file 1 [file microorganisms-08-01659-s001.zip › Trab ZHOU FINAL/Supplementary Table 9.xlsx]

## Sheet: Pili
		FFIG23			FFIG63			FFIG58			FFIG79
		GeneId	Query	Identity	GeneId	Query	Identity	GeneId	Query	Identity	GeneId	Query	Identity
WP_003699216.1	Class C sortase	NYA73250.1	58.5586	28	NYA66737.1	58.5586	28	NXZ95753.1	58.5586	28	NYA64939.1	58.5586	28
WP_003699218.1	Cell wall anchor	NYA74001.1	10.1604	28	NYA66870.1	10.1604	28	NXZ95821.1	10.1604	28	NYA64275.1	10.1604	28
WP_003699220.1	Class A sortase	NYA73250.1	62.6126	31	NYA66737.1	62.6126	31	NXZ95753.1	62.6126	31	NYA64939.1	62.6126	31
WP_003699222.1	Cell wall anchor protein	NYA74467.1	21.4953	30	NYA66389.1	21.4953	30	NXZ95983.1	21.4953	30	NYA64461.1	21.4953	30
WP_081534310.1	Cell wall anchor protein	NYA74467.1	17.757	32	NYA65757.1	27.1028	26	NXZ97058.1	27.1028	26	NYA63957.1	27.1028	26
WP_081534313.1	Class A sortase	NYA73250.1	62.6126	32	NYA66737.1	62.6126	32	NXZ95753.1	62.6126	32	NYA64939.1	62.6126	32
WP_081534316.1	Cell wall anchor protein	NYA74001.1	10.1604	28	NYA66870.1	10.1604	28	NXZ95821.1	10.1604	28	NYA64275.1	10.1604	28
WP_081534319.1	Class C sortase	NYA73250.1	61.2613	30	NYA66737.1	61.2613	30	NXZ95753.1	61.2613	30	NYA64939.1	61.2613	30
WP_087366425.1	Class C sortase	NYA73250.1	61.2613	30	NYA66737.1	61.2613	30	NXZ95753.1	61.2613	30	NYA64939.1	61.2613	30
WP_109241892.1	Cell wall anchor protein	NYA74001.1	10.1604	28	NYA66870.1	10.1604	28	NXZ95821.1	10.1604	28	NYA64275.1	10.1604	28
WP_109241893.1	Class A sortase	NYA73250.1	62.6126	32	NYA66737.1	62.6126	32	NXZ95753.1	62.6126	32	NYA64939.1	62.6126	32
WP_109241895.1	hypothetical protein	NYA73553.1	12.7193	28	NYA66467.1	12.7193	28	NXZ96590.1	12.7193	28	NYA63929.1	12.7193	28
